# Supplementary material for: Multi-omics profiling of DNA methylation and gene expression alterations in human cocaine use disorder
Source: Transl Psychiatry. 2024 Oct 9;14:428. doi: 10.1038/s41398-024-03139-9 (PMC11464785; doi:10.1038/s41398-024-03139-9)
Supplement: Supplementary file 2 — Supplementary Tables [file 41398_2024_3139_MOESM2_ESM.xlsx]

## Sheet: Summary
	Supplementary Tables
		Description
	Supplementary Table S1	Summary of demographic data for the full cohort of N=42 individuals and the RNA-seq subset of N=25 individuals
	Supplementary Table S2a	RNAseq - CIBERSORT cell type estimates per sample
	Supplementary Table S2b	RNAseq - Testing for CUD/Ctrl group differences in CIBERSORT estimates
	Supplementary Table S3a	RNAseq - Differential expression summary statistics
	Supplementary Table S3b	RNAseq - Deviance statistics of the differential expression model
	Supplementary Table S4	RNAseq - Gene set enrichment analysis (GSEA) results with positive normalized enrichment scores
	Supplementary Table S5	RNAseq - Gene set enrichment analysis (GSEA) results with negative normalized enrichment scores
	Supplementary Table S6	WGCNA - characterization of CUD-associated co-expression module yellow
	Supplementary Table S7	WGCNA - GO enrichment analysis for co-expression module yellow genes
	Supplementary Table S8	Splicing - Results of differential splicing analysis in CUD
	Supplementary Table S9	Splicing - dPSI estimates for differential splicing results
	Supplementary Table S10	Splicing - GO enrichment analysis for genes with differential transcript splicing
	Supplementary Table S11	Drug repositioning analysis - input gene list for Cmap
	Supplementary Table S12	Correlation of differential methylation and differential expression in CUD
	Supplementary Table S13	MOFA - Feature weight statistics on CUD-associated factor 9
	Supplementary Table S14	MOFA - GSEA on factor 9 RNA weights
	Supplementary Table S15	MOFA - GO enrichment analysis on factor 9 methylation weights
	Supplementary Table S16	Gene lists for pathway-based converging evidence analysis
	Supplementary Table S17	Demographic data on the BA9 replication cohort from NPBB (N=21)

## Sheet: S1
Supplementary Table S1
Comparative overview on demographic data for the subset of N=25 individuals with RNA-seq data and the full cohort of N=42 individuals with DNA methylation data in Brodmann Area 9. Tissue was obtained from the Douglas Bell Canada Brain Bank (DBCBB), Montreal, Canada.
	Full cohort (N=42)			RNA-seq subset (N=25)
Variable	CUD	No CUD	p-value	CUD	No CUD	p-value
N	21	21	-	13	12	-
Age (years(SD))	44.4 (13.0)	50.1 (13.8)	0.17	44.9 (11.3)	52.6 (10.7)	0.10
Sex (Male/Female)	21/0	21/0	-	13/0	12/0	-
pH (SD)	6.37 (0.39)	6.26 (0.28)	0.33	6.49 (0.27)	6.28 (0.22)	0.05
PMI (hours(SD))	56.8 (23.9)	58.4 (19.9)	0.82	55.63 (23.00)	55.90 (20.91)	0.98
RIN (SD)	NA	NA	-	7.63 (0.79)	7.36 (1.18)	0.51
Depressive disorder (MDD, NOS), yes (%)	9 (42.9)	5 (23.8)	0.33	5 (38.5)	2 (16.7)	0.44
Alcohol use disorder, yes (%)	9 (42.9)	4 (19.1)	0.18	3 (23.1)	2 (16.7)	1.00
Cause of death
Accidental	6 (28.6)	7 (33.3)	1.00	2 (15.4)	4 (33.3)	0.56
Natural	2 (9.52)	12 (57.1)	3.22e-03	2 (15.4)	7 (58.3)	0.07
Suicide	13 (61.9)	2 (9.52)	1.28e-03	9 (69.2)	1 (8.33)	7.01e-03
Toxicology at death
Cocaine or metabolites at death, yes (%)	15 (71.4)	0 (0)	6.53e-06	10 (76.9)	0 (0)	4.41e-04
Alcohol, yes (%)	6 (28.6)	4 (19.1)	0.71	4 (30.7)	1 (8.33)	0.37
Opioids, yes(%)	2 (9.52)	1 (4.76)	1.00	1 (7.69)	0 (0)	1.00
Methamphetamine and metabolites, yes(%)	2 (9.52)	0 (0)	0.47	2 (15.4)	0 (0)	0.50
Cannabinoids, yes(%)	1 (4.76)	3 (14.3)	0.60	1 (7.69)	1 (8.33)	1.00
Benzodiazepines/GHB, yes(%)	3 (14.3)	1 (4.76)	0.60	1 (7.69)	0 (0)	1.00
Antidepressants, yes(%)	3 (14.3)	5 (23.8)	0.70	2 (15.4)	4 (33.3)	0.56
Antipsychotics, yes(%)	2 (9.52)	1 (4.76)	1.00	1 (7.69)	1 (8.33)	1.00
SD, standard deviation; PMI, post-mortem interval; RIN, RNA integrity number; MDD, major depressive disorder; NOS, depressive disorder not otherwise specified; p-value, derived from CUD/no CUD comparison using a t-test for continuous and chi-squared test for categorical variables.

## Sheet: S2a
Supplementary Table S2a
Inferred cell-type fractions from the cell-type deconvolution analysis in CIBERSORT
sample	astrocytes	endothelial	microglia	neurons	oligodendrocytes	OPC	sum
CUD-1	0.358392	0.0142808	0.0316719	0.386797	0.194157	0.0147016	1
CUD-2	0.0864689	0	0.00627284	0.821992	0.0848845	0.000381572	1
CUD-3	0.374455	0.0106093	0.0309989	0.448987	0.116806	0.0181431	1
CUD-4	0.178195	0.00916491	0.0221131	0.686846	0.0990042	0.00467651	1
CUD-5	0.327581	0.0124489	0.0310512	0.509921	0.115505	0.00349276	1
CUD-6	0.389747	0.00567209	0.0168974	0.501186	0.0778039	0.00869297	1
CUD-7	0.558747	0	0.0101184	0.397231	0.0339037	0	1
CUD-8	0.177876	0	0.00940615	0.726316	0.0827836	0.00361868	1
CUD-9	0.0895981	0.00193794	0.0199143	0.67935	0.2092	0	1
CUD-10	0.483349	0.00695107	0.0193966	0.424079	0.0661393	8.49409e-05	1
CUD-11	0.0752147	0.00482328	0.0107054	0.791256	0.114948	0.00305262	1
CUD-12	0.480847	0.000269253	0.0082071	0.416322	0.094101	0.000253639	1
CUD-13	0.324647	0.00723799	0.01867	0.542226	0.0983163	0.00890272	1
Ctrl-1	0.234004	0.00657058	0.0185294	0.642015	0.0941041	0.00477678	1
Ctrl-2	0.166936	0.00340897	0.0066127	0.0158072	0.807235	0	1
Ctrl-3	0.455916	0.0069692	0.015336	0.449893	0.0655613	0.00632508	1
Ctrl-4	0.635356	0.00854388	0.037162	0.206593	0.110621	0.0017246	1
Ctrl-5	0.298321	0.00100715	0.018404	0.589564	0.0873066	0.00539748	1
Ctrl-6	0.541795	0.00552215	0.0118074	0.373089	0.06259	0.00519706	1
Ctrl-7	0.347967	0.00796093	0.0112928	0.572253	0.053011	0.00751518	1
Ctrl-8	0.496713	0.00536152	0.00930032	0.410849	0.0751992	0.00257684	1
Ctrl-9	0.60169	0.00861846	0.0136299	0.363495	0.00961419	0.00295239	1
Ctrl-10	0.414829	0.0162047	0.0314644	0.441417	0.0941384	0.00194676	1
Ctrl-11	0.344274	0.0143718	0.0155404	0.589755	0.0360583	0	1
Ctrl-12	0.3355	0.00531542	0.0118596	0.509092	0.130816	0.00741786	1

## Sheet: S2b
Supplementary Table S2b
Results of the Bayesian estimation for the difference in group means (CUD vs. Ctrl) using the cell-type distributions from CIBERSORT. The R function bayes.t.test from the BayesianFirstAid package was used to estimate the 95% high density interval.
Estimates of the 95% high density interval (HDI) for the difference in group means (µx-µy)
	95% HDI lower	95% HDI upper	median	95% HDI contains 0
astrocytes	-0.250	0.038	-0.110	Yes
endothelial	-0.006	0.002	-0.002	Yes
microglia	-0.007	0.010	0.002	Yes
neurons	-0.031	0.280	0.120	Yes
oligodendrocytes	-0.015	0.054	0.020	Yes
OPC	-0.003	0.005	0.001	Yes

## Sheet: S3a
Supplementary Table S3a
Summary Statistics of the differential expression analysis for cocaine use disorder (CUD) in BA9.
Column names correspond to default labels from DESeq2 output
Gene	baseMean	log2FoldChange	lfcSE	stat	pvalue	padj
ZFAND2A	604.027	0.429241	0.0902582	4.7557	1.97764e-06	0.0422503
PCK1	4.97601	-3.52852	0.77644	-4.54448	5.50707e-06	0.0588265
WNT2B	459.069	0.551435	0.137679	4.00523	6.19561e-05	0.44121
RGS1	26.4019	-1.77698	0.457178	-3.88684	0.000101556	0.542409
ENSG00000271943	50.9065	0.796635	0.210824	3.77867	0.000157665	0.609219
LINC01085	14.2272	1.08607	0.288981	3.75826	0.000171097	0.609219
HP	10.3766	-1.2754	0.348548	-3.65919	0.00025301	0.772185
ALAS2	20.2789	-2.43876	0.693738	-3.51539	0.000439109	0.842831
MAB21L3	17.8636	0.853823	0.244832	3.48738	0.000487777	0.842831
PTPN7	20.7347	-0.821327	0.239574	-3.42828	0.00060743	0.842831
SLFN12	19.1575	-1.22882	0.36173	-3.39706	0.000681146	0.842831
OR7A5	3.10143	-2.88323	0.862397	-3.34327	0.000827973	0.842831
RN7SKP57	1.68745	2.54579	0.767281	3.31794	0.000906835	0.842831
PLAC8	8.37925	-2.16757	0.656617	-3.30112	0.000963008	0.842831
NBPF10	103.165	-0.663781	0.201814	-3.28907	0.00100519	0.842831
AQP1	412.437	-2.39743	0.731603	-3.27695	0.00104934	0.842831
CCDC80	293.418	-1.11418	0.340409	-3.27308	0.00106384	0.842831
DDIT4	993.372	-0.882158	0.275459	-3.20251	0.00136238	0.842831
APOBEC3F	27.6813	-0.966993	0.302802	-3.19348	0.00140567	0.842831
IFITM1	145.801	-0.788615	0.247589	-3.18518	0.00144663	0.842831
MCCD1	2.45808	-2.13417	0.673403	-3.16924	0.0015284	0.842831
TNC	435.483	-2.24785	0.711487	-3.15937	0.00158112	0.842831
NXNL1	4.52564	-1.57244	0.501069	-3.13818	0.00170002	0.842831
CAVIN2	266.482	-0.921391	0.294028	-3.13369	0.00172624	0.842831
C4B	114.567	-2.15906	0.690659	-3.12608	0.00177153	0.842831
HBA2	127.211	-1.29876	0.417852	-3.10817	0.00188248	0.842831
BTBD6	2261.82	0.153879	0.0498275	3.08824	0.00201346	0.842831
BTNL12P	36.9223	-2.04809	0.663553	-3.08654	0.00202497	0.842831
GBP3	60.4163	-0.930789	0.302355	-3.07846	0.0020807	0.842831
RGL3	88.0677	-0.593996	0.193123	-3.07575	0.00209976	0.842831
HSPA6	328.954	2.58722	0.844763	3.06266	0.0021938	0.842831
DSC1	56.3736	1.08137	0.355575	3.04119	0.00235648	0.842831
DBIL5P	45.7324	0.551435	0.181495	3.03829	0.00237924	0.842831
UHRF1	66.0347	-1.13466	0.373762	-3.03578	0.00239911	0.842831
ADNP2	1431.12	0.196463	0.0648295	3.03047	0.00244177	0.842831
RNA5SP336	0.782156	-6.49005	2.1451	-3.02552	0.00248209	0.842831
CD44	168.848	-1.78664	0.590869	-3.02375	0.0024966	0.842831
CES1	9.78482	-1.76357	0.583424	-3.02279	0.00250454	0.842831
CENPVL3	30.289	-0.561692	0.186069	-3.01872	0.00253841	0.842831
CXCL2	10.468	-1.37742	0.457283	-3.01218	0.00259377	0.842831
MIR3654	13.6875	-0.896319	0.302954	-2.9586	0.00309044	0.842831
ENSG00000203546	19.3554	-0.698327	0.23613	-2.95738	0.00310265	0.842831
GPR84	9.76147	-1.23309	0.418299	-2.94786	0.00319983	0.842831
RBPMS2	73.8254	-0.579381	0.196719	-2.94522	0.00322726	0.842831
ALOXE3	82.2601	0.551252	0.187857	2.93442	0.00334167	0.842831
ENSG00000279856	3.75025	1.80414	0.614849	2.93428	0.00334327	0.842831
ENSG00000279267	79.2686	1.06245	0.36303	2.92663	0.00342661	0.842831
DLL3	149.002	-0.586345	0.201874	-2.90451	0.00367831	0.842831
ENSG00000277913	8.95152	-1.12752	0.388516	-2.90212	0.00370645	0.842831
CABLES2	730.267	0.230148	0.079321	2.90148	0.00371404	0.842831
HBB	1468.5	-1.4451	0.498208	-2.9006	0.00372444	0.842831
TMEM150A	149.1	-0.468064	0.161409	-2.89987	0.00373319	0.842831
ZNF45	374.348	-0.348594	0.12057	-2.89122	0.00383749	0.842831
TMEM156	14.0377	-1.18249	0.409605	-2.8869	0.0038906	0.842831
POF1B	2.51353	2.32086	0.803969	2.88675	0.0038924	0.842831
RARG	181.138	-0.393115	0.136401	-2.88206	0.00395084	0.842831
BCL6B	43.9172	-1.09252	0.379324	-2.88017	0.00397464	0.842831
FMO2	39.302	-0.922931	0.32074	-2.8775	0.00400835	0.842831
MIR27B	3.90181	-1.5237	0.530852	-2.8703	0.00410079	0.842831
E2F2	3.22416	-1.83773	0.64142	-2.86509	0.0041689	0.842831
FERMT1	207.812	-0.451185	0.157501	-2.86464	0.00417479	0.842831
DLL4	120.641	-0.70269	0.24556	-2.86158	0.00421537	0.842831
GFAP	68055.8	-1.46236	0.51104	-2.86154	0.00421589	0.842831
SCIN	74.1509	-1.61857	0.56986	-2.84029	0.00450729	0.842831
CIDEC	5.90652	1.09451	0.385695	2.83777	0.00454306	0.842831
SH2D3C	990.104	0.307491	0.10838	2.83715	0.00455184	0.842831
THEGL	12.8896	0.906641	0.320553	2.82837	0.00467859	0.842831
LTBP1	466.54	-0.708392	0.250474	-2.8282	0.004681	0.842831
RASL12	180.667	-1.58084	0.559222	-2.82686	0.00470073	0.842831
DOCK8	420.335	-0.803467	0.284344	-2.82569	0.00471791	0.842831
SLC14A1	375.179	-1.33681	0.473315	-2.82435	0.00473762	0.842831
SURF1	512.173	-0.458067	0.162287	-2.82257	0.00476399	0.842831
SCRN2	339.784	-0.303332	0.107511	-2.82139	0.00478153	0.842831
KISS1	3.523	1.57687	0.559535	2.81818	0.00482974	0.842831
RGS2	577.751	0.455662	0.161789	2.8164	0.00485657	0.842831
PDZK1IP1	1.52049	-2.47113	0.878222	-2.81379	0.00489611	0.842831
ZNF616	312.579	-0.302908	0.108409	-2.79413	0.00520403	0.842831
H4C13	1.32101	-3.36535	1.2064	-2.78958	0.00527761	0.842831
ABHD1	48.4676	-0.511743	0.18358	-2.78757	0.00531043	0.842831
USHBP1	51.0307	-0.935133	0.335612	-2.78635	0.00533045	0.842831
CA11	9427.88	0.198298	0.0715899	2.76991	0.00560711	0.842831
TMEM79	89.8141	-0.598192	0.216189	-2.76698	0.00565776	0.842831
FAM177B	23.3202	-0.923959	0.33397	-2.7666	0.00566451	0.842831
SERTAD3	86.2782	-0.772882	0.279403	-2.76619	0.00567149	0.842831
RN7SL749P	2.67802	-1.70059	0.615248	-2.76408	0.0057084	0.842831
NPPC	125.22	0.419897	0.152017	2.76217	0.00574194	0.842831
PLIN1	113.217	-0.796954	0.288845	-2.75911	0.00579599	0.842831
ADAM19	888.726	0.219243	0.0795861	2.75479	0.00587301	0.842831
HIF3A	555.774	-0.778658	0.282862	-2.75279	0.00590897	0.842831
CAV1	104.543	-0.799817	0.290781	-2.75058	0.00594894	0.842831
IGFBP6	444.531	0.251022	0.0913132	2.74902	0.00597736	0.842831
ENSG00000277599	220.91	-0.6508	0.236862	-2.74759	0.00600354	0.842831
PLAAT4	130.523	-0.877337	0.320713	-2.73558	0.00622698	0.842831
TUFT1	319.905	0.316818	0.11586	2.73448	0.00624781	0.842831
LFNG	294.053	-0.862145	0.315563	-2.73209	0.00629348	0.842831
CYP21A2	5.31191	-1.34842	0.493932	-2.72998	0.0063339	0.842831
PGBD1	344.518	0.233501	0.0862417	2.70751	0.00677895	0.842831
PGBD2	131.75	-0.308124	0.113977	-2.70338	0.00686389	0.842831
LIMD2	419.03	0.211388	0.0782402	2.70179	0.00689678	0.842831
TMEM184A	11.631	0.994518	0.36858	2.69824	0.00697064	0.842831
EIF4EBP1	57.2595	-0.516988	0.191632	-2.69782	0.00697949	0.842831
SERPINA5	2.83807	-4.07206	1.51094	-2.69506	0.00703762	0.842831
RDH12	85.4867	0.525594	0.195062	2.69449	0.00704957	0.842831
ENSG00000279660	9.21455	-1.37002	0.508594	-2.69374	0.00706553	0.842831
RN7SL76P	1.71997	2.33252	0.866275	2.69258	0.00709013	0.842831
ACAD8	1574.92	0.17486	0.0649697	2.69141	0.00711503	0.842831
IGF2	328.392	-0.603039	0.224278	-2.6888	0.00717094	0.842831
TSPAN11	432.84	-0.799145	0.297802	-2.68348	0.00728611	0.842831
MIR6826	0.712546	5.02854	1.87489	2.68204	0.00731752	0.842831
NOBOX	1.41038	3.10338	1.15784	2.68032	0.00735525	0.842831
IGFBP7	1650.43	-0.73514	0.274774	-2.67543	0.00746331	0.842831
CYP26B1	1521.13	0.530027	0.19851	2.67003	0.00758451	0.842831
ENSG00000276105	11.7432	-1.14779	0.429956	-2.66954	0.00759546	0.842831
HUNK	1280.52	0.413889	0.155299	2.66512	0.00769619	0.842831
RAPGEF3	1515.41	-0.64497	0.242268	-2.66222	0.0077627	0.842831
MED18	216.514	-0.287936	0.10821	-2.66089	0.00779343	0.842831
TTC38	165.774	-0.633984	0.238637	-2.65669	0.00789113	0.842831
GAB3	46.6224	-0.687772	0.259734	-2.64799	0.00809726	0.842831
ENSG00000278881	14.6953	-0.723152	0.273461	-2.64444	0.00818267	0.842831
TCAF2C	1.85927	2.17983	0.82591	2.6393	0.00830771	0.842831
HPR	72.8999	-0.928562	0.351944	-2.63838	0.0083303	0.842831
SPACDR	16.1392	-1.17387	0.445355	-2.6358	0.00839399	0.842831
SHISAL2A	7.01161	-1.11967	0.425048	-2.63422	0.00843299	0.842831
SNORA54	15.0268	-0.935334	0.355252	-2.63287	0.0084666	0.842831
SNORD14E	2.99737	-1.72663	0.655905	-2.63243	0.00847754	0.842831
ABHD14B	172.946	-0.319714	0.121573	-2.6298	0.00854339	0.842831
RNASEH1	1116.61	0.236203	0.0898271	2.62953	0.00855025	0.842831
MYOM1	424.935	-0.519705	0.197712	-2.6286	0.00857373	0.842831
TRPV6	686.34	0.383735	0.146092	2.62666	0.00862268	0.842831
ACP6	337.537	-0.42789	0.163233	-2.62135	0.00875832	0.842831
OR1N1	0.957098	-3.06133	1.16967	-2.61726	0.00886401	0.842831
PATL2	7.79813	-1.19716	0.457617	-2.61608	0.00889454	0.842831
RAB13	31.4447	-0.673124	0.257766	-2.61137	0.00901793	0.842831
ZNF181	506.243	-0.212434	0.0813738	-2.61059	0.00903861	0.842831
ENSG00000252824	1.54896	1.94036	0.744225	2.60722	0.00912817	0.842831
MAP7D3	80.2479	-0.364799	0.140254	-2.60099	0.00929548	0.842831
RHD	35.9056	-1.88589	0.725761	-2.5985	0.00936331	0.842831
TMEM242	920.666	0.301897	0.116213	2.59778	0.00938276	0.842831
DUSP1	1252.36	-0.496059	0.191046	-2.59654	0.00941674	0.842831
ENSG00000276233	47.2927	0.61349	0.236426	2.59485	0.00946314	0.842831
SMTN	338.097	-0.460683	0.17757	-2.59437	0.00947636	0.842831
RHO	37.3024	0.906246	0.349329	2.59425	0.00947972	0.842831
FCGR3A	149.044	-1.05857	0.408431	-2.59179	0.0095478	0.842831
MT-RNR1	153.106	-2.44232	0.943334	-2.58903	0.00962478	0.842831
POU3F2	1347.53	-0.359419	0.138896	-2.58769	0.00966229	0.842831
KATNA1	131.476	-0.385296	0.149011	-2.58569	0.00971843	0.842831
FADS2	4465.36	-0.455735	0.176392	-2.58365	0.00977623	0.842831
FCN2	2.53951	-2.37394	0.91923	-2.58253	0.0098079	0.842831
IL1RAPL2	142.917	0.554206	0.214846	2.57955	0.00989302	0.842831
MIR641	9.25757	-0.822061	0.319151	-2.57578	0.0100015	0.842831
ENSG00000279602	29.723	-1.14947	0.446826	-2.57251	0.0100963	0.842831
MT-RNR2	236.543	-2.16963	0.843692	-2.57159	0.0101232	0.842831
MS4A6A	29.9958	-1.18369	0.460485	-2.57052	0.0101545	0.842831
APOLD1	589.25	-0.609949	0.237388	-2.56942	0.010187	0.842831
ROM1	301.972	-0.879666	0.342534	-2.56811	0.0102254	0.842831
CLDN11	985.819	-2.08037	0.810918	-2.56545	0.0103042	0.842831
ENSG00000279894	45.5252	0.441865	0.172242	2.56537	0.0103066	0.842831
RGSL1	4.04698	1.49124	0.581628	2.56391	0.01035	0.842831
CPB1	3.18655	-2.54608	0.994281	-2.56073	0.0104453	0.842831
USP35	1222.18	0.220199	0.0860766	2.55818	0.0105222	0.842831
OR51B4	2.39827	1.70985	0.6698	2.55278	0.0106866	0.842831
ENSG00000284512	26.0866	-0.701384	0.274759	-2.55272	0.0106885	0.842831
SPRTN	256.732	-0.293377	0.11498	-2.55155	0.0107246	0.842831
CCL19	1.8146	-2.40282	0.94234	-2.54984	0.0107772	0.842831
RNY1	194.347	-0.620255	0.243444	-2.54784	0.0108393	0.842831
GLI2	133.414	-0.876546	0.344144	-2.54703	0.0108644	0.842831
ICE1	3156.49	0.108783	0.0427236	2.5462	0.0108902	0.842831
MEFV	54.0908	0.548236	0.215409	2.54509	0.010925	0.842831
CSNK1A1P1	7.11664	-0.976958	0.383877	-2.54498	0.0109284	0.842831
AREG	1.95397	2.18959	0.860498	2.54456	0.0109415	0.842831
CRNKL1	1232.14	-0.185807	0.0730754	-2.54268	0.0110007	0.842831
IQCB1	472.456	0.399019	0.156968	2.54205	0.0110205	0.842831
MAP3K1	580.952	-0.290349	0.114364	-2.53882	0.0111227	0.842831
CCNB2	24.5756	0.431787	0.170092	2.53854	0.0111315	0.842831
PFKFB2	2135.12	-0.382584	0.150815	-2.53678	0.0111879	0.842831
ABCC12	246.349	0.504151	0.198798	2.536	0.0112127	0.842831
DNAJB1	3594.02	0.677921	0.267537	2.53393	0.011279	0.842831
CHST8	467.21	0.373398	0.147394	2.53333	0.0112983	0.842831
LINC00552	29.5551	0.629939	0.248672	2.53321	0.0113023	0.842831
PRF1	13.6234	-1.7855	0.7052	-2.5319	0.0113446	0.842831
ENSG00000279632	12.1462	-0.850614	0.336041	-2.53128	0.0113646	0.842831
KANK2	667.366	-0.448373	0.1772	-2.53031	0.011396	0.842831
TUBB8	5.06064	-1.28293	0.507335	-2.52875	0.0114469	0.842831
SNORD25	13.8447	0.991661	0.392394	2.52721	0.0114973	0.842831
ZDHHC6	602.161	0.195627	0.0774232	2.52672	0.0115132	0.842831
ZNF527	374.684	-0.177564	0.0702768	-2.52664	0.0115159	0.842831
TEX14	23.2895	-0.650503	0.257474	-2.52648	0.0115213	0.842831
ENSG00000279113	60.1972	0.434453	0.172018	2.52563	0.0115492	0.842831
FBXW5	3879.34	0.103465	0.0409924	2.524	0.0116027	0.842831
CHST3	582.364	-0.877731	0.347961	-2.5225	0.0116524	0.842831
ENSG00000279469	19.2515	0.580216	0.230045	2.52219	0.0116627	0.842831
PPP1R15A	986.519	0.336349	0.133376	2.52182	0.0116751	0.842831
PSMB8	110.224	-0.615881	0.244313	-2.52087	0.0117065	0.842831
FBXO41	18605.9	0.176606	0.0700598	2.52078	0.0117094	0.842831
MIR548F2	6.12985	-1.16319	0.461641	-2.51968	0.0117462	0.842831
PARP10	390.245	-0.53329	0.211653	-2.51965	0.0117473	0.842831
ATP10B	459.027	-0.778238	0.309034	-2.51829	0.0117925	0.842831
MYH7	180.541	0.363945	0.144569	2.51745	0.0118207	0.842831
DOCK2	230.695	-0.636364	0.252801	-2.51725	0.0118274	0.842831
FGL1	24.0746	-0.861466	0.342383	-2.51609	0.0118666	0.842831
ENSG00000227910	7.62665	-1.19839	0.476482	-2.51507	0.0119008	0.842831
RAI2	473.983	0.269224	0.107067	2.51453	0.0119191	0.842831
ENTREP2	2106.02	0.283038	0.112626	2.51308	0.0119681	0.842831
MYOZ3	184.806	0.375009	0.149322	2.51141	0.012025	0.842831
ENSG00000273571	2.66396	-1.83034	0.730002	-2.50731	0.0121653	0.842831
TRMT13	148.168	-0.323222	0.129147	-2.50274	0.0123236	0.842831
TBX2	121.897	-0.609019	0.243561	-2.50048	0.0124026	0.842831
APOBEC3G	29.258	-0.820437	0.32825	-2.49943	0.0124394	0.842831
SIRT5	1530.38	0.156038	0.0624376	2.49911	0.0124507	0.842831
TMBIM7P	2.53776	2.00066	0.800739	2.49851	0.0124715	0.842831
KCNAB1	3303.93	0.324122	0.129799	2.4971	0.0125213	0.842831
ENSG00000285938	23.4337	-0.828806	0.331914	-2.49705	0.0125232	0.842831
B2M	2136.9	-0.589338	0.236116	-2.49596	0.0125615	0.842831
BRSK1	14657.8	0.13637	0.0546434	2.49563	0.0125734	0.842831
KCNA5	200.569	0.325917	0.130701	2.4936	0.0126454	0.842831
SEC23IP	889.777	0.156733	0.0628561	2.49351	0.0126486	0.842831
CFAP97D1	7.38566	0.836651	0.335571	2.49321	0.0126593	0.842831
RRS1	353.298	-0.203919	0.0818775	-2.49053	0.0127551	0.842831
VPS26C	1036.83	-0.156062	0.0626807	-2.48979	0.012782	0.842831
HLA-B	1881.62	-0.685446	0.275757	-2.48569	0.01293	0.842831
CBX2	35.2391	-0.593241	0.238668	-2.48563	0.0129322	0.842831
STYX	340.357	-0.305669	0.123035	-2.4844	0.0129769	0.842831
TBC1D3F	1.74023	3.91067	1.57611	2.48121	0.0130936	0.842831
ITGB4	1300.17	-1.26699	0.510669	-2.48104	0.0131001	0.842831
SHD	569.251	0.415967	0.167894	2.47756	0.0132284	0.842831
TGFB1I1	59.6668	-0.633766	0.255989	-2.47575	0.0132956	0.842831
ATP8B4	298.627	-0.324741	0.131333	-2.47265	0.0134114	0.842831
UBC	24868.4	0.209472	0.0847555	2.47148	0.0134554	0.842831
PROKR2	196.868	0.631185	0.255759	2.46789	0.0135914	0.842831
MAEL	93.0784	0.553876	0.224487	2.46729	0.013614	0.842831
PPFIA3	6302.51	0.196413	0.0796068	2.46729	0.0136141	0.842831
RNASE2	3.88092	-2.01887	0.81827	-2.46724	0.013616	0.842831
PI4K2A	1767.09	0.17443	0.0707297	2.46615	0.0136574	0.842831
BCAT2	338.337	-0.333767	0.135349	-2.46597	0.0136641	0.842831
NPFFR1	247.543	-0.874043	0.354451	-2.4659	0.0136668	0.842831
ACACB	1278.72	-0.639071	0.259197	-2.46558	0.0136791	0.842831
ZNF420	412.031	-0.176598	0.0716307	-2.46539	0.0136864	0.842831
ZNF318	2222.86	0.156672	0.0635508	2.4653	0.0136899	0.842831
CXXC1	922.52	-0.206299	0.0836931	-2.46495	0.0137033	0.842831
CMTM5	274.283	-1.35694	0.551249	-2.46158	0.0138326	0.842831
TBC1D8	869.727	0.247485	0.100547	2.4614	0.0138397	0.842831
BGN	752.628	-0.533951	0.216992	-2.4607	0.0138668	0.842831
TRIM68	495.207	-0.227878	0.0927413	-2.45713	0.0140052	0.842831
RPL12P25	1.88234	-1.98424	0.807735	-2.45654	0.014028	0.842831
MAT1A	2.89376	1.54287	0.628115	2.45634	0.014036	0.842831
MARCO	2.76752	-1.85517	0.755971	-2.45402	0.0141268	0.842831
TSBP1	35.8478	0.576363	0.234946	2.45317	0.0141602	0.842831
RN7SL138P	5.6273	-1.20375	0.490835	-2.45245	0.0141889	0.842831
DAW1	55.3188	0.536177	0.218858	2.44989	0.01429	0.842831
H3C6	52.4622	-1.0189	0.416001	-2.44927	0.0143146	0.842831
6,00 LSM	159.506	-0.23862	0.0975343	-2.44652	0.0144243	0.842831
GUCA1A	3.43171	1.3421	0.548581	2.4465	0.0144252	0.842831
SPESP1	30.4515	-0.659436	0.26958	-2.44616	0.0144387	0.842831
SLC7A8	2366.42	0.339573	0.138876	2.44516	0.0144788	0.842831
ENSG00000279498	4.20241	-1.75175	0.717451	-2.44163	0.0146211	0.842831
DAGLA	6188.94	0.222921	0.0913393	2.44058	0.0146636	0.842831
C19orf38	17.613	-0.880345	0.361229	-2.43708	0.0148063	0.842831
RAB15	5458.23	0.27598	0.113343	2.43491	0.0148955	0.842831
ENSG00000274547	2.01397	-2.28267	0.937867	-2.43389	0.0149376	0.842831
VPS53	9923.05	0.201617	0.0828529	2.43343	0.0149566	0.842831
ZNF530	77.4707	-0.344237	0.141505	-2.43269	0.0149871	0.842831
ADAMTS18	91.3626	-2.35747	0.970113	-2.4301	0.0150946	0.842831
TLE5	23994.3	0.114193	0.0470197	2.42862	0.0151565	0.842831
IGLL1	1.233	-2.42054	0.996883	-2.42811	0.0151778	0.842831
SPTBN2	28524.3	0.187645	0.077304	2.42737	0.0152089	0.842831
SNAI3	1098.51	0.267584	0.110283	2.42633	0.0152523	0.842831
COL8A2	76.2494	-0.954526	0.39348	-2.42585	0.0152724	0.842831
SLC16A11	59.8359	-0.439962	0.181474	-2.42438	0.0153345	0.842831
TEX35	21.0529	0.634595	0.261823	2.42375	0.015361	0.842831
CRB2	1853.85	-1.00548	0.415089	-2.42232	0.0154217	0.842831
OCA2	324.112	0.313044	0.129278	2.42148	0.0154573	0.842831
ZBTB4	13061.7	0.0798346	0.0329738	2.42115	0.0154714	0.842831
NUAK2	37.7837	-1.07253	0.44319	-2.42003	0.0155193	0.842831
C2CD4A	22.9998	0.589085	0.243461	2.41962	0.0155365	0.842831
SLC2A1	1885.09	-0.578914	0.239279	-2.41941	0.0155459	0.842831
TAF1A	107.38	-0.288278	0.119156	-2.41934	0.0155487	0.842831
XRN2	969.875	-0.14506	0.059962	-2.4192	0.0155545	0.842831
CHI3L1	610.66	-0.760525	0.315118	-2.41346	0.0158018	0.842831
KYAT3	544.049	0.419842	0.174091	2.41163	0.0158814	0.842831
HSPH1	10369.6	0.364858	0.15139	2.41005	0.0159504	0.842831
E2F5	111.672	-0.311777	0.129436	-2.40874	0.0160078	0.842831
EPHA2	75.2431	-0.536012	0.222586	-2.40811	0.0160354	0.842831
CP	40.9281	-0.871647	0.361998	-2.40788	0.0160456	0.842831
PHGDH	2141.78	-0.831639	0.345824	-2.4048	0.0161812	0.842831
LGI2	1022.25	0.472276	0.19652	2.40319	0.0162527	0.842831
SIRT1	716.842	-0.257219	0.107076	-2.40221	0.0162963	0.842831
SNORD69	1.54084	-2.14867	0.894553	-2.40195	0.0163079	0.842831
RNY3	19.5736	-1.09328	0.455548	-2.39993	0.016398	0.842831
PGAM1P8	28.2366	-0.660691	0.275507	-2.39809	0.0164808	0.842831
HSD17B8	99.3331	-0.414411	0.172816	-2.39799	0.0164854	0.842831
ENSG00000268533	10.618	0.796558	0.332225	2.39764	0.0165009	0.842831
ZSCAN16	77.1292	-0.38572	0.160971	-2.39621	0.0165657	0.842831
EMCN	81.3266	-0.731475	0.305283	-2.39605	0.0165727	0.842831
EXTL1	3996.18	0.21696	0.0905813	2.39519	0.0166117	0.842831
PTGS2	269.424	0.489563	0.204449	2.39455	0.0166408	0.842831
ENSG00000276345	24.333	4.95875	2.07204	2.39317	0.0167036	0.842831
SNORD115-15	5.30514	0.990168	0.414353	2.38968	0.0168633	0.842831
WWTR1	569.029	-0.573529	0.240511	-2.38463	0.0170964	0.842831
RPS25	2306.62	-0.122004	0.0512164	-2.38213	0.0172128	0.842831
PRSS27	63.3949	0.46575	0.195523	2.38207	0.0172156	0.842831
EIF1AD	682.406	0.166254	0.0698463	2.38029	0.0172992	0.842831
DCAF12	645.071	-0.179222	0.0753085	-2.37984	0.01732	0.842831
MASTL	189.241	0.27464	0.115481	2.37823	0.0173958	0.842831
NLRC5	138.735	-0.611402	0.257142	-2.37768	0.017422	0.842831
FYCO1	988.496	-0.486033	0.204543	-2.37619	0.0174923	0.842831
CFAP119	55.0039	0.355509	0.149832	2.37271	0.0176581	0.842831
B3GAT2	580.178	-0.699784	0.295191	-2.37061	0.0177586	0.842831
BLNK	112.68	-0.722216	0.30477	-2.36971	0.0178023	0.842831
MAT2A	3053.27	-0.233077	0.098426	-2.36804	0.0178825	0.842831
NKX2-2	302.822	-0.832872	0.351727	-2.36795	0.017887	0.842831
TAGLN2	353.566	-0.734511	0.310307	-2.36705	0.0179306	0.842831
MECOM	124.077	-0.802317	0.339311	-2.36455	0.0180521	0.842831
KLF2	280.209	-0.6408	0.271102	-2.36369	0.0180941	0.842831
TMBIM1	1379.25	-0.704325	0.298095	-2.36275	0.0181399	0.842831
MIR3181	3.67708	-1.57903	0.668505	-2.36203	0.0181752	0.842831
ST8SIA5	9739.67	0.262262	0.111039	2.36189	0.0181818	0.842831
GASK1A	317.429	-0.502951	0.212989	-2.3614	0.0182061	0.842831
RN7SL48P	1.05787	-2.25324	0.954498	-2.36066	0.0182426	0.842831
ADCY9	3221.17	0.155469	0.0659145	2.35864	0.018342	0.842831
ZNF234	406.508	-0.20338	0.0862758	-2.35733	0.018407	0.842831
CHI3L2	25.4822	-2.6757	1.13516	-2.35711	0.018418	0.842831
ENSG00000279683	2.83825	1.76302	0.748081	2.35673	0.0184368	0.842831
EFS	646.742	-1.20203	0.510612	-2.3541	0.0185676	0.842831
SPARC	4482.22	-0.677387	0.287762	-2.35398	0.0185737	0.842831
LRCOL1	2.74861	-1.81637	0.771651	-2.35388	0.0185787	0.842831
SECISBP2	1488.01	0.125071	0.0531541	2.35298	0.0186235	0.842831
RBL1	212.355	-0.309745	0.131688	-2.35211	0.0186672	0.842831
LRIG3	84.8386	-0.842743	0.358433	-2.35119	0.0187136	0.842831
TMEM140	274.93	-0.473555	0.201432	-2.35095	0.0187258	0.842831
SPEF1	288.862	0.251612	0.107042	2.3506	0.0187433	0.842831
MIR885	5.59789	1.15886	0.493038	2.35044	0.0187511	0.842831
SAMD14	2093.06	0.207017	0.0880945	2.34994	0.0187765	0.842831
ACTRT3	73.1268	0.623916	0.265707	2.34814	0.0188675	0.842831
PIK3R2	11.8092	-0.945506	0.403179	-2.34513	0.0190205	0.842831
ALOX15	20.5879	0.918411	0.391644	2.34501	0.0190265	0.842831
MCMBP	651.46	-0.301205	0.128468	-2.34459	0.019048	0.842831
KIF13A	2007.62	-0.44129	0.18844	-2.3418	0.0191908	0.842831
TOB2	1974.64	-0.55078	0.23527	-2.34106	0.0192292	0.842831
OSBPL10	1107.36	0.28133	0.120206	2.34039	0.0192635	0.842831
PLEKHN1	4.10787	1.26302	0.539755	2.33999	0.0192841	0.842831
TSPO	201.393	-0.675691	0.288766	-2.33993	0.0192873	0.842831
NEK7	1306.6	-0.392002	0.167573	-2.33929	0.0193203	0.842831
NOC3L	281.335	-0.255432	0.109224	-2.33861	0.0193557	0.842831
RNY4P3	1.57133	-2.48239	1.06154	-2.33847	0.019363	0.842831
SMC4	192.466	-0.282714	0.120904	-2.33833	0.0193703	0.842831
MIR612	63.7064	-0.712729	0.304858	-2.3379	0.0193923	0.842831
TMEM170A	650.012	-0.373027	0.15963	-2.33682	0.0194486	0.842831
HLA-DMA	94.2197	-0.764383	0.327178	-2.33629	0.0194761	0.842831
ENSG00000279587	5.24802	1.07245	0.459147	2.33574	0.019505	0.842831
PRICKLE3	43.3229	-0.792521	0.339332	-2.33553	0.0195158	0.842831
TRPV2	475.3	0.474265	0.203087	2.33528	0.019529	0.842831
HDGFL1	10.4383	1.08761	0.466059	2.33362	0.0196154	0.842831
SIGLEC8	104.285	-0.905834	0.388273	-2.33298	0.0196492	0.842831
ENSG00000278144	135.559	-0.628177	0.269357	-2.33213	0.0196937	0.842831
MIR563	1.61371	-1.91145	0.819697	-2.3319	0.0197057	0.842831
ODAD1	24.1379	-0.591179	0.25353	-2.33179	0.0197116	0.842831
HTR2C	169.682	0.582327	0.249757	2.33157	0.0197231	0.842831
LHFPL4	3193.32	0.157293	0.0674647	2.33149	0.0197275	0.842831
KANK3	172.707	-0.624775	0.267989	-2.33135	0.019735	0.842831
SMOX	860.965	-0.632019	0.271113	-2.3312	0.0197426	0.842831
DPYSL3	5079.43	-0.216814	0.0930082	-2.33112	0.0197469	0.842831
TMX1	408.278	-0.336776	0.144508	-2.3305	0.0197795	0.842831
RN7SL702P	2.72496	-1.61426	0.692729	-2.3303	0.0197905	0.842831
RPP14	487.817	0.20864	0.089538	2.33019	0.0197963	0.842831
ENSG00000200051	0.877519	2.67656	1.14868	2.33012	0.0197997	0.842831
MEAK7	548.131	0.209436	0.0899668	2.32792	0.0199163	0.842831
PRDM11	2339.93	0.178763	0.0767961	2.32776	0.0199249	0.842831
TRIM56	643.742	-0.729958	0.313763	-2.32646	0.0199941	0.842831
UPF3AP2	4.80128	-1.06754	0.45887	-2.32646	0.0199941	0.842831
GRIN3A	1673.37	0.287687	0.123681	2.32604	0.0200163	0.842831
KAZALD1	132.536	0.437951	0.18838	2.32483	0.0200811	0.842831
CELSR3	5736.22	0.188105	0.0809358	2.32412	0.0201189	0.842831
CARD8	371.898	-0.396597	0.170714	-2.32316	0.0201704	0.842831
KIF19	125.092	-1.40059	0.602955	-2.32288	0.0201854	0.842831
PCYT1A	1488.86	-0.195131	0.084007	-2.3228	0.0201901	0.842831
SLC4A1	10.4378	-1.30575	0.562491	-2.32137	0.0202671	0.842831
ENSG00000279591	7.94533	-1.10547	0.476552	-2.31973	0.0203555	0.842831
GSTM4	726.257	0.145963	0.0629282	2.31952	0.0203668	0.842831
APLNR	649.169	-1.58896	0.685312	-2.31859	0.0204175	0.842831
CAPS	116.242	-0.565929	0.244217	-2.31732	0.0204864	0.842831
MVP	505.024	-0.978897	0.422904	-2.3147	0.0206292	0.842831
TASL	11.9788	-1.03042	0.445205	-2.31449	0.0206407	0.842831
IFI27L2	312.766	-0.32672	0.141232	-2.31335	0.0207031	0.842831
ANXA1	94.9505	-0.451608	0.195267	-2.31277	0.0207351	0.842831
USPL1	820.596	0.20902	0.0903909	2.31241	0.0207553	0.842831
NKAIN4	402.139	-0.626191	0.27091	-2.31144	0.0208088	0.842831
CABCOCO1	111.498	0.31532	0.136461	2.3107	0.0208492	0.842831
RNA5SP530	0.858585	-2.76201	1.19543	-2.31047	0.020862	0.842831
JOSD1	2668.93	0.201489	0.0872487	2.30936	0.0209234	0.842831
HSPA2	2007.82	-1.41773	0.613922	-2.30931	0.0209266	0.842831
GGN	141.383	0.257856	0.111707	2.30833	0.0209811	0.842831
NLRP4	1.37269	-3.53575	1.53211	-2.30777	0.0210119	0.842831
WNK2	15161	0.157132	0.0681162	2.30682	0.0210648	0.842831
VCAN	4404.36	-0.517929	0.224593	-2.30608	0.0211064	0.842831
SOX13	501.023	-0.4225	0.183375	-2.30402	0.0212212	0.842831
C12orf56	19.7498	-0.739799	0.321351	-2.30215	0.0213264	0.842831
RASA3	1688.42	-0.21352	0.0927982	-2.30091	0.0213969	0.842831
AASDH	490.062	-0.253242	0.110087	-2.30037	0.0214272	0.842831
ZNHIT6	952.81	-0.142527	0.0619631	-2.30019	0.0214375	0.842831
CRY1	463.037	-0.394902	0.171692	-2.30006	0.0214451	0.842831
TBC1D2B	975.676	-0.217989	0.0947771	-2.30002	0.0214473	0.842831
SPDEF	67.5228	0.432678	0.188167	2.29944	0.0214802	0.842831
MIR23C	1.08006	2.06143	0.896494	2.29943	0.0214804	0.842831
PIWIL1	2.59924	2.55218	1.11035	2.29854	0.0215313	0.842831
POLE	414.492	-0.417443	0.181695	-2.29749	0.0215909	0.842831
ENSG00000279288	19.6575	0.562679	0.245006	2.2966	0.0216418	0.842831
NKD2	323.887	0.288373	0.125566	2.29658	0.0216428	0.842831
ENSG00000280083	3.4392	1.06735	0.465091	2.29493	0.0217372	0.842831
LARS1	3610.33	-0.0858821	0.0374389	-2.29392	0.0217948	0.842831
MAG	3396.31	-1.89102	0.824811	-2.29267	0.0218669	0.842831
RRP8	796.471	-0.185419	0.0808814	-2.29248	0.0218782	0.842831
RN7SL664P	3.69074	-1.32608	0.578704	-2.29146	0.0219368	0.842831
PLXNB3	1436.75	-1.05499	0.460497	-2.29099	0.0219643	0.842831
MAP1A	167443	0.196625	0.0858543	2.29022	0.0220088	0.842831
FCGBP	471.282	-0.974195	0.425626	-2.28885	0.0220881	0.842831
KHDC3L	2.46931	1.47923	0.646569	2.28782	0.0221482	0.842831
MRPL10	932.138	0.127709	0.0558495	2.28666	0.0222157	0.842831
CHST6	636.854	-1.0411	0.455437	-2.28593	0.0222582	0.842831
TEX22	35.3511	-0.453707	0.198515	-2.28551	0.0222829	0.842831
SNORA80E	3.16896	1.43483	0.628138	2.28425	0.0223566	0.842831
SEC1P	31.8738	-0.624383	0.273439	-2.28344	0.0224043	0.842831
C12orf60	46.1797	-0.488664	0.214118	-2.28222	0.0224763	0.842831
ANKEF1	141.444	0.311768	0.136616	2.28208	0.0224846	0.842831
SRSF4	1606.65	-0.142472	0.0624367	-2.28186	0.0224978	0.842831
ZNF665	71.251	-0.330553	0.144929	-2.2808	0.0225605	0.842831
SRARP	84.6568	-0.819512	0.3594	-2.28022	0.0225945	0.842831
GTSF1	3.38125	1.62482	0.712612	2.2801	0.022602	0.842831
SEZ6	2801.82	0.230776	0.10122	2.27994	0.0226112	0.842831
KCNS3	314.802	0.346861	0.152152	2.27969	0.0226259	0.842831
ENSG00000258676	12.1445	-0.883923	0.387807	-2.27928	0.0226502	0.842831
DYDC2	30.2864	0.558325	0.244982	2.27904	0.0226645	0.842831
MRPS23	2166.75	0.161968	0.0710765	2.27878	0.0226802	0.842831
ENSG00000279281	31.734	-0.621521	0.272805	-2.27826	0.0227111	0.842831
XKR8	146.801	-0.590124	0.259122	-2.2774	0.0227623	0.842831
CTDSP1	784.896	-0.618183	0.271521	-2.27674	0.0228016	0.842831
C6orf136	1099.59	0.200513	0.0881245	2.27534	0.0228854	0.842831
MED11	155.415	-0.400106	0.175859	-2.27516	0.0228966	0.842831
SALL3	842.501	-0.662118	0.291053	-2.27491	0.0229115	0.842831
IL11	23.6776	0.530905	0.233457	2.2741	0.0229598	0.842831
BTN3A1	235.784	-0.413669	0.181913	-2.274	0.0229663	0.842831
TMIE	273.465	0.330073	0.145164	2.2738	0.0229782	0.842831
EML1	1316.73	-0.152681	0.0671699	-2.27305	0.0230231	0.842831
ASAH2	64.4872	0.628721	0.276695	2.27225	0.0230713	0.842831
C4orf54	143.006	0.692409	0.304847	2.27134	0.0231267	0.842831
ASB18	31.8204	0.768148	0.338233	2.27106	0.0231433	0.842831
RYR1	1814.76	-0.423434	0.186591	-2.26932	0.0232491	0.842831
TFE3	3742.64	0.0997795	0.0439887	2.2683	0.0233111	0.842831
METRN	3107.42	-0.459677	0.202792	-2.26675	0.0234057	0.842831
H1-5	8.34193	-1.68491	0.743951	-2.26482	0.0235238	0.842831
ASB12	2.85044	-1.40608	0.620868	-2.2647	0.0235312	0.842831
KNOP1	556.725	-0.197966	0.087453	-2.26369	0.0235934	0.842831
PHLDB2	257.803	0.327208	0.144631	2.26236	0.0236754	0.842831
NWD2	1859.34	0.351914	0.155556	2.26229	0.0236793	0.842831
SSR4	768.889	-0.21255	0.0939957	-2.26127	0.0237422	0.842831
MIR7850	1.04101	-2.12953	0.942358	-2.25978	0.0238347	0.842831
UACA	209.461	-0.496492	0.219764	-2.25921	0.0238706	0.842831
ENSG00000278050	122.073	-0.567321	0.25145	-2.2562	0.0240583	0.842831
TSHZ2	1181.17	0.60377	0.267658	2.25575	0.0240863	0.842831
MMP14	174.586	-0.848493	0.376506	-2.2536	0.0242214	0.842831
MIR586	1.09026	-2.91122	1.29233	-2.25269	0.0242787	0.842831
MEPE	121.088	0.785657	0.348974	2.25134	0.0243643	0.842831
CD163	42.2391	-1.15432	0.512764	-2.25116	0.0243752	0.842831
OST4	450.28	-0.151046	0.0671011	-2.25101	0.0243847	0.842831
ALDH7A1	2223.81	-0.516327	0.229392	-2.25084	0.0243954	0.842831
SEMA3B	1348.77	-1.24016	0.550979	-2.25084	0.024396	0.842831
SLC4A2	613.417	-0.726172	0.322804	-2.24958	0.0244757	0.842831
HIC1	139.024	-0.444668	0.197698	-2.24923	0.0244979	0.842831
ENSG00000260103	13.8001	-0.768216	0.341761	-2.24782	0.024588	0.842831
INPP5E	1351.71	0.167204	0.0743913	2.24763	0.0245995	0.842831
OPN1SW	15.8501	-2.08535	0.92785	-2.24751	0.0246073	0.842831
KLF15	656.14	-0.613438	0.273114	-2.24609	0.0246984	0.842831
HELB	67.2986	-0.365171	0.162639	-2.24528	0.0247501	0.842831
CD22	198.717	-1.24384	0.554167	-2.24452	0.024799	0.842831
BTLA	2.38853	-1.45012	0.646157	-2.24421	0.0248186	0.842831
ZCCHC24	5221.37	-0.662385	0.295219	-2.24371	0.0248512	0.842831
LAMA1	264.051	-1.02982	0.459035	-2.24346	0.0248674	0.842831
GBP1	96.4592	-0.741034	0.330367	-2.24307	0.0248926	0.842831
ENSG00000279354	6.11524	-1.14614	0.511115	-2.24243	0.0249335	0.842831
APOL3	111.469	-0.578229	0.258054	-2.24073	0.0250436	0.842831
BSN	65541.2	0.211368	0.0943756	2.23965	0.0251139	0.842831
PUS3	142.153	0.253359	0.113181	2.23853	0.0251864	0.842831
C1orf116	12.4464	0.662629	0.296018	2.23847	0.0251902	0.842831
BMPER	1167.34	0.304078	0.135896	2.23758	0.0252486	0.842831
PCDHGB3	114.178	-0.406187	0.182062	-2.23104	0.0256786	0.842831
RPL30	1944.19	-0.198084	0.0887861	-2.23102	0.0256797	0.842831
FGF11	234.748	-0.582989	0.261406	-2.2302	0.025734	0.842831
FGF1	2888.61	-0.609925	0.273489	-2.23016	0.0257366	0.842831
HMG20B	332.203	-0.525685	0.235768	-2.22967	0.0257693	0.842831
TRIM47	713.159	-0.504225	0.226152	-2.22958	0.0257752	0.842831
CYP4A11	11.5168	0.690991	0.309941	2.22943	0.0257854	0.842831
PAQR8	4487.42	-0.633023	0.283961	-2.22926	0.0257969	0.842831
VSTM1	4.28379	1.42466	0.639076	2.22924	0.0257977	0.842831
ENSG00000287908	3.18129	1.17162	0.525615	2.22905	0.0258108	0.842831
CDK4	280.169	-0.34472	0.154703	-2.22828	0.0258622	0.842831
MIR6772	1.4951	-2.21541	0.994378	-2.22793	0.0258849	0.842831
PHPT1	864.106	-0.182486	0.0819788	-2.22601	0.0260135	0.842831
PKDCC	580.869	0.239415	0.107561	2.22586	0.0260236	0.842831
SYDE1	158.333	-0.590502	0.26546	-2.22445	0.0261182	0.842831
SPP1	1313.62	-1.20371	0.541221	-2.22406	0.0261447	0.842831
SKP2	494.357	-0.202032	0.0908517	-2.22375	0.0261652	0.842831
SIPA1	437.279	-0.656856	0.295466	-2.22312	0.0262076	0.842831
PSG7	12.2175	0.742851	0.334175	2.22294	0.0262199	0.842831
HDAC1	281.785	-0.468315	0.210701	-2.22265	0.0262393	0.842831
ASXL3	1830.59	0.233056	0.104872	2.2223	0.026263	0.842831
FGF16	3.45537	1.24526	0.560449	2.2219	0.02629	0.842831
TMEM88B	1402.07	-1.64255	0.73931	-2.22173	0.0263017	0.842831
LRRC18	2.53316	-1.98289	0.892608	-2.22145	0.0263203	0.842831
OPTC	2.8647	-1.78117	0.80183	-2.22138	0.0263254	0.842831
PIK3R6	24.4331	-0.594594	0.267822	-2.22011	0.0264113	0.842831
ITPRID2	2738.27	-0.354574	0.159713	-2.22007	0.0264137	0.842831
KRTAP5-2	591.781	0.376326	0.169515	2.22002	0.0264174	0.842831
CCDC89	38.4066	-0.481011	0.216716	-2.21955	0.0264494	0.842831
DBI	879.169	-0.389476	0.175694	-2.21679	0.0266377	0.842831
ENSG00000288658	721.088	0.2645	0.11932	2.21672	0.026642	0.842831
CSF1	453.808	-0.756588	0.341352	-2.21645	0.026661	0.842831
PLPP2	217.505	-1.58377	0.714744	-2.21586	0.0267013	0.842831
TP53AIP1	28.3144	0.615889	0.277961	2.21574	0.0267093	0.842831
GREM2	565.275	0.414573	0.187108	2.21569	0.0267126	0.842831
ARHGEF40	1240.97	-0.537554	0.242626	-2.21557	0.0267213	0.842831
CYP27A1	592.135	-1.15265	0.520308	-2.21532	0.0267378	0.842831
BMP7	1124.78	-0.685232	0.309397	-2.21473	0.0267784	0.842831
APLN	517.872	-0.803121	0.362656	-2.21455	0.0267906	0.842831
RASGEF1A	2114.75	0.154964	0.0700027	2.21368	0.0268506	0.842831
ACKR1	350.864	0.312887	0.141439	2.21217	0.0269548	0.842831
ADCY1	36666.8	0.184615	0.0834669	2.21183	0.0269782	0.842831
PTPRN	15653.9	0.257665	0.116496	2.2118	0.0269807	0.842831
TXNDC5	31.1839	-0.731298	0.330687	-2.21145	0.0270049	0.842831
HLA-F	151.661	-0.458339	0.207386	-2.21008	0.0270996	0.842831
MYL3	35.3047	-0.576965	0.261063	-2.21006	0.0271011	0.842831
EXO5	260.18	0.290853	0.131643	2.20942	0.0271457	0.842831
RGCC	1030.85	-0.685402	0.310338	-2.20856	0.027205	0.842831
KCNH3	7260.4	0.135343	0.0612888	2.20829	0.0272241	0.842831
H2BC9	4.6796	-1.48816	0.674244	-2.20715	0.0273039	0.842831
NKX6-2	586.721	-1.69523	0.768192	-2.20678	0.0273292	0.842831
SLC27A3	169.167	-0.319706	0.144899	-2.20641	0.0273551	0.842831
ADGRG6	62.5721	-0.382591	0.173409	-2.20629	0.0273636	0.842831
RGMA	3514.97	-0.39959	0.181154	-2.20581	0.0273976	0.842831
ADRA1D	439.734	0.407944	0.185055	2.20445	0.027493	0.842831
RELL2	985.554	0.298274	0.135534	2.20073	0.0277548	0.842831
TP53INP1	201.479	-0.570349	0.259311	-2.19948	0.0278438	0.842831
FBXL14	1465.73	0.151892	0.0690757	2.19891	0.027884	0.842831
ATXN7L3	10453	0.152921	0.0695644	2.19826	0.0279303	0.842831
TMEM116	356.999	-0.178946	0.0814199	-2.19782	0.0279621	0.842831
GIMAP1	46.4924	-0.90486	0.41174	-2.19765	0.0279741	0.842831
MRPL23	134.283	-0.525736	0.239245	-2.19748	0.0279863	0.842831
C17orf49	66.9024	-0.465908	0.212084	-2.19681	0.0280343	0.842831
NOP16	197.777	-0.186778	0.0850246	-2.19675	0.0280383	0.842831
CENPF	188.593	0.544536	0.248031	2.19543	0.0281328	0.842831
CYP39A1	23.4613	0.607261	0.276672	2.19488	0.0281724	0.842831
PRDM8	2973.98	0.241128	0.109865	2.19476	0.0281805	0.842831
ENSG00000279388	4.07371	1.46959	0.669821	2.194	0.0282355	0.842831
PUDP	276.616	-0.226204	0.103106	-2.1939	0.0282425	0.842831
RNF31	25.241	-0.476823	0.21735	-2.1938	0.0282495	0.842831
MIR1255A	3.23734	1.21741	0.555394	2.19198	0.0283812	0.842831
ZG16B	1.84761	1.68721	0.769721	2.19197	0.0283816	0.842831
SLFN13	13.0289	-0.782778	0.357203	-2.19141	0.0284221	0.842831
SLC9A1	2890.64	0.228051	0.104173	2.18915	0.0285858	0.842831
BICDL1	1398.54	0.239388	0.109353	2.18914	0.0285868	0.842831
C1orf87	3.20228	-1.51423	0.691858	-2.18864	0.0286228	0.842831
ADAMTS4	871.07	-1.66836	0.762323	-2.18852	0.028632	0.842831
IGDCC4	404.287	-0.553095	0.252821	-2.18769	0.0286923	0.842831
ZNRD2	626.87	0.153947	0.0703749	2.18753	0.0287042	0.842831
STK24	1859.39	0.175907	0.0804556	2.18639	0.0287871	0.842831
ENSG00000243024	44.8369	-0.747056	0.34216	-2.18335	0.02901	0.842831
LRIG1	2339.54	-0.687445	0.314943	-2.18276	0.0290534	0.842831
RUFY1	765.404	-0.211779	0.0970833	-2.18141	0.029153	0.842831
CHD3	10667.1	0.154255	0.0707419	2.18054	0.0292178	0.842831
MIR4284	4.39724	1.44791	0.664045	2.18044	0.0292248	0.842831
RBP7	20.0509	-1.46727	0.672944	-2.18038	0.0292294	0.842831
GALNT6	167.624	-1.54854	0.710547	-2.17936	0.0293048	0.842831
KLF1	3.92154	-1.15911	0.531877	-2.17929	0.0293103	0.842831
ZBED8	217.705	-0.297186	0.13651	-2.17702	0.0294788	0.842831
HEY2	190.396	-0.538134	0.247204	-2.17688	0.0294892	0.842831
HKDC1	34.5533	-0.812883	0.3735	-2.17639	0.0295259	0.842831
POLG2	113.627	-0.306003	0.140601	-2.17639	0.029526	0.842831
PLAAT1	252.837	0.191445	0.088009	2.17529	0.0296086	0.842831
SNORD3D	33.6895	-0.915063	0.420819	-2.17448	0.0296691	0.842831
HMG20A	1828.84	0.137296	0.0631651	2.17361	0.0297344	0.842831
SH3BP2	1114.3	-0.505684	0.232839	-2.17182	0.0298695	0.842831
H2AC12	10.398	-0.966787	0.44526	-2.17129	0.0299093	0.842831
GGT5	225.231	-0.441555	0.203406	-2.17081	0.0299457	0.842831
BTG2	507.933	-0.426337	0.196441	-2.1703	0.0299839	0.842831
CCDC160	27.2535	-0.44832	0.206601	-2.16998	0.0300084	0.842831
ACSS1	2081.59	-0.714566	0.329394	-2.16934	0.0300572	0.842831
EML3	434.471	-0.630785	0.290864	-2.16866	0.0301084	0.842831
KRT83	22.0106	-1.11966	0.516604	-2.16734	0.0302086	0.842831
HIP1	1737.52	-0.776256	0.358246	-2.16682	0.0302484	0.842831
RHOXF2	4.80042	-1.27451	0.588231	-2.16668	0.0302595	0.842831
TMEM125	162.693	-1.48521	0.685504	-2.1666	0.0302655	0.842831
C10orf105	23.4474	-1.22624	0.566055	-2.16629	0.0302894	0.842831
TCHP	487.256	-0.162233	0.0748991	-2.16602	0.0303096	0.842831
ENSG00000285082	53.6289	-0.722271	0.333509	-2.16567	0.0303363	0.842831
MYRIP	3129.36	0.232428	0.107356	2.16503	0.0303857	0.842831
POU6F1	3859.12	0.159232	0.0735559	2.16477	0.030405	0.842831
NFKB2	133.194	-0.463483	0.214161	-2.16419	0.0304501	0.842831
ANGPTL4	292.852	-1.001	0.462545	-2.1641	0.0304564	0.842831
NOTCH1	2773.43	-0.725823	0.335744	-2.16183	0.030631	0.842831
H3-5	6.58512	-1.10898	0.513048	-2.16155	0.0306529	0.842831
IQSEC1	28029.2	0.153019	0.0708343	2.16024	0.0307544	0.842831
FKBP6	15.1212	0.610337	0.282578	2.15989	0.0307812	0.842831
VSIG4	106.006	-1.12853	0.522606	-2.15943	0.0308169	0.842831
COX10	519.358	0.194129	0.0899031	2.15932	0.0308257	0.842831
CCNJ	138.063	-0.244336	0.113195	-2.15855	0.0308851	0.842831
FAM107A	28799.9	-0.502354	0.232745	-2.15839	0.0308978	0.842831
HK2	204.384	-1.19357	0.553218	-2.1575	0.030967	0.842831
DOCK1	2810.16	-0.503387	0.233402	-2.15674	0.0310262	0.842831
MSANTD3	714.654	0.216175	0.100239	2.15659	0.0310373	0.842831
IGFBP5	3673.86	-0.715559	0.331885	-2.15605	0.0310801	0.842831
MIR4265	7.62392	-0.847505	0.393102	-2.15594	0.0310884	0.842831
ALKBH3	323.541	0.253866	0.117799	2.15508	0.0311559	0.842831
ENSG00000279357	0.672615	-2.95814	1.37275	-2.1549	0.0311693	0.842831
ICAM1	103.265	-0.685005	0.317884	-2.15489	0.0311706	0.842831
COL4A5	745.632	-1.36754	0.634647	-2.15481	0.0311771	0.842831
DDR1	4175.63	-0.913336	0.423919	-2.15451	0.0312004	0.842831
RAB29	582.659	-0.302448	0.140481	-2.15295	0.0313225	0.842831
RTKN	730.726	-1.17331	0.545031	-2.15274	0.031339	0.842831
TRAF4	383.766	-0.484316	0.224995	-2.15256	0.0313533	0.842831
LRP2	633.145	-1.54511	0.717984	-2.15201	0.0313965	0.842831
PARD3B	452.29	-0.545496	0.253548	-2.15145	0.0314407	0.842831
MYLK4	164.359	0.385919	0.179419	2.15094	0.0314806	0.842831
LEFTY2	3.03035	-1.49072	0.693261	-2.15031	0.0315311	0.842831
CSRNP2	2738.42	0.128532	0.0597793	2.15011	0.0315465	0.842831
GNLY	19.2049	-1.29223	0.601064	-2.14991	0.0315626	0.842831
TSC22D4	4455.71	-0.667043	0.3103	-2.14967	0.0315815	0.842831
IFITM3	850.02	-0.719194	0.334694	-2.14881	0.0316494	0.842831
DMBT1	25.3781	-1.62363	0.75571	-2.14848	0.0316757	0.842831
BCHE	150.612	-0.475853	0.221661	-2.14676	0.0318128	0.842831
NUPR1	183.933	-0.872202	0.406381	-2.14627	0.0318517	0.842831
LIX1	565.469	-0.636743	0.296967	-2.14416	0.0320204	0.842831
PLXNB1	4565.42	-0.726611	0.338897	-2.14405	0.0320291	0.842831
TGFB3	571.654	-0.630794	0.294491	-2.14198	0.0321952	0.842831
TMC4	117.699	0.292661	0.13668	2.14121	0.032257	0.842831
PLP1	28089.1	-1.41817	0.66236	-2.14109	0.0322671	0.842831
LRP6	2273.68	-0.244118	0.114095	-2.1396	0.0323872	0.842831
WDR64	23.1765	-0.779607	0.364416	-2.13933	0.0324087	0.842831
PLEKHB1	10628.8	-0.557802	0.260804	-2.13878	0.0324536	0.842831
SLC12A4	714.714	-0.52825	0.247014	-2.13854	0.0324727	0.842831
DPPA4	1.1581	2.20576	1.03164	2.13812	0.0325067	0.842831
TENT4B	1057.68	0.204557	0.0957223	2.13698	0.0325995	0.842831
SYNM	7041.42	-0.127734	0.059786	-2.13651	0.0326377	0.842831
LEKR1	21.2401	-0.486924	0.227986	-2.13576	0.0326986	0.842831
LITAFD	4.64284	1.07852	0.50502	2.1356	0.0327124	0.842831
CD81	6316.77	-0.397033	0.185916	-2.13556	0.0327155	0.842831
SERPINA1	68.898	-0.930784	0.435992	-2.13486	0.0327722	0.842831
CXCL3	1.94283	-2.37725	1.11378	-2.1344	0.0328103	0.842831
SMKR1	114.472	0.2498	0.117048	2.13418	0.0328284	0.842831
CD209	3.16288	-1.55735	0.729924	-2.13358	0.032877	0.842831
PTPRVP	13.1344	-0.685469	0.32135	-2.13309	0.032917	0.842831
MYL6B	1994.59	0.118905	0.055766	2.13221	0.0329897	0.842831
DLL1	294.442	-0.825812	0.387319	-2.13213	0.0329965	0.842831
TEAD2	48.7436	-0.551178	0.258787	-2.12985	0.033184	0.842831
RN7SL516P	1.37334	-2.20679	1.03628	-2.12953	0.0332102	0.842831
OTOS	19.3065	-0.973858	0.457538	-2.12847	0.0332978	0.842831
TPSD1	8.89641	-1.00001	0.469825	-2.12846	0.0332987	0.842831
NUP43	558.045	-0.166528	0.0782633	-2.1278	0.033354	0.842831
ATP12A	38.3864	0.775483	0.364479	2.12765	0.0333662	0.842831
ZNF140	91.8879	-0.250938	0.117952	-2.12745	0.0333828	0.842831
DAAM2	5918.05	-0.717893	0.337459	-2.12735	0.0333912	0.842831
CARM1	1889.36	0.156678	0.0736543	2.12721	0.0334029	0.842831
SP100	170.695	-0.508901	0.239258	-2.127	0.0334205	0.842831
NTAN1	337.01	0.184117	0.0866199	2.12557	0.0335387	0.842831
CD24	281.359	0.544	0.255956	2.12537	0.0335561	0.842831
LHPP	1688.53	-0.753187	0.35439	-2.12531	0.033561	0.842831
MICA	112.805	-0.310677	0.146199	-2.12503	0.0335837	0.842831
ADAD2	61.8759	0.483192	0.227494	2.12398	0.0336719	0.842831
BNIP2	751.804	-0.381295	0.179584	-2.12321	0.0337361	0.842831
SEMA6C	1065.62	0.162855	0.0767307	2.12243	0.0338019	0.842831
MAP6	5313.13	0.145161	0.0684067	2.12203	0.0338356	0.842831
MAGT1	506.365	-0.775441	0.365541	-2.12135	0.0338924	0.842831
ENSG00000279562	1.29453	2.04883	0.967001	2.11874	0.0341122	0.842831
ID3	270.142	-0.958905	0.452677	-2.1183	0.0341497	0.842831
NOS1AP	2373.38	0.183868	0.0868096	2.11806	0.0341696	0.842831
CEP170B	20259.9	0.140286	0.0662419	2.11778	0.0341935	0.842831
GRK2	7822.9	0.0944147	0.044596	2.11711	0.0342505	0.842831
TTPA	79.9703	-0.632821	0.298914	-2.11707	0.0342538	0.842831
HSPA1A	1429.54	0.714476	0.337694	2.11575	0.0343658	0.842831
MYH8	3.34804	1.14152	0.539541	2.11573	0.034368	0.842831
CLIC4	1478.83	-0.772948	0.365366	-2.11554	0.0343836	0.842831
MRPS10	862.444	0.223319	0.105585	2.11507	0.0344239	0.842831
IFT88	421.742	-0.268003	0.126744	-2.11452	0.0344707	0.842831
HES7	23.1627	0.451322	0.213533	2.1136	0.0345498	0.842831
ZBTB12	209.945	-0.47782	0.226194	-2.11243	0.0346494	0.842831
SLC45A3	229.374	-1.62676	0.770471	-2.11138	0.0347397	0.842831
VWA1	1453.25	-1.08452	0.513687	-2.11125	0.0347506	0.842831
RNF157	12496	0.21361	0.101212	2.11053	0.0348128	0.842831
GCNT4	635.835	0.368176	0.174459	2.11039	0.0348251	0.842831
MED15	2817.28	0.0946815	0.0448731	2.10998	0.0348598	0.842831
TNFAIP3	84.861	-0.513537	0.243448	-2.10943	0.0349073	0.842831
CHAC1	360.598	0.279463	0.132505	2.10907	0.0349388	0.842831
RAB39A	194.036	0.355507	0.168675	2.10765	0.0350617	0.842831
ENSG00000248751	1.62698	-1.94245	0.922072	-2.10661	0.0351514	0.842831
PDIA3P1	269.159	-0.197735	0.0938915	-2.106	0.0352047	0.842831
GIGYF2	3753.08	-0.0777712	0.0369474	-2.10492	0.0352986	0.842831
RBAK-RBAKDN	107.044	0.251158	0.119332	2.10471	0.0353166	0.842831
ERC2	4722.02	0.246914	0.117324	2.10456	0.0353297	0.842831
LYPD6B	63.738	0.3934	0.186933	2.10449	0.0353354	0.842831
TCEAL1	837.102	0.147294	0.0700077	2.10397	0.0353813	0.842831
ASF1B	7.99617	-0.800685	0.380659	-2.10342	0.0354292	0.842831
CARNS1	2586.06	-1.53453	0.730052	-2.10194	0.0355583	0.842831
ENSG00000238575	2.00423	-1.8351	0.873065	-2.1019	0.0355619	0.842831
AKAP1	2279.19	-0.159423	0.0758582	-2.10159	0.0355892	0.842831
ASPA	432.64	-0.780249	0.371325	-2.10126	0.0356182	0.842831
PLEKHA4	82.8537	-0.588479	0.280069	-2.10119	0.0356242	0.842831
CCDC54	2.94737	-1.51078	0.719327	-2.10027	0.0357054	0.842831
KIAA1755	730.171	-0.898277	0.427741	-2.10005	0.0357247	0.842831
COLEC11	30.9671	0.745759	0.355185	2.09964	0.0357609	0.842831
TINAGL1	132.796	-0.50665	0.241356	-2.09919	0.0358006	0.842831
CRLS1	99.9961	-0.417768	0.199021	-2.09911	0.0358071	0.842831
PTHLH	202.773	0.294934	0.140511	2.09901	0.0358161	0.842831
ERBB3	880.833	-1.22878	0.585531	-2.09858	0.0358542	0.842831
LHX6	1229	0.313985	0.14962	2.09855	0.0358564	0.842831
IQSEC3	12252.8	0.206616	0.0984564	2.09855	0.0358567	0.842831
SSBP3	6998.27	0.232909	0.110991	2.09844	0.035866	0.842831
TRA2A	998.688	-0.137257	0.0654257	-2.0979	0.0359139	0.842831
GCSAML	9.25713	-1.05956	0.505056	-2.0979	0.0359139	0.842831
DOK4	727.307	0.137124	0.0653971	2.09679	0.0360124	0.842831
C7	27.9971	-1.04896	0.500283	-2.09674	0.0360167	0.842831
SEZ6L2	14939.7	0.22339	0.10656	2.09638	0.0360482	0.842831
CSAG1	5.20439	-1.05499	0.503258	-2.09632	0.0360534	0.842831
CD3E	2.04947	-2.35844	1.12566	-2.09517	0.0361561	0.842831
THBS2	1335.91	-1.19599	0.570857	-2.09507	0.0361646	0.842831
CHD5	21352	0.181066	0.0864856	2.0936	0.0362957	0.842831
GSN	4674.66	-1.01203	0.483821	-2.09175	0.0364613	0.842831
CD82	503.186	-1.00495	0.480473	-2.09159	0.0364756	0.842831
WBP2NL	99.4393	-0.46213	0.220993	-2.09115	0.0365145	0.842831
IL18R1	12.079	1.30677	0.624938	2.09104	0.0365249	0.842831
RNA5SP388	1.70355	-1.84225	0.881101	-2.09085	0.0365413	0.842831
SNRPG	154.665	-0.199182	0.0952901	-2.09027	0.036594	0.842831
OPLAH	324.224	-0.475634	0.227558	-2.09016	0.0366032	0.842831
ANKRD37	140.286	-0.321581	0.153867	-2.08999	0.0366187	0.842831
BEND5	626.743	0.248171	0.118759	2.0897	0.036645	0.842831
PLP2	26.5533	-0.575341	0.275341	-2.08956	0.0366573	0.842831
SNORD114-12	3.86	1.22708	0.5877	2.08794	0.0368032	0.842831
ABHD5	465.728	-0.203438	0.0974496	-2.08762	0.036832	0.842831
TAC1	445.992	0.410759	0.196823	2.08695	0.0368928	0.842831
CAT	576.841	-0.570216	0.273317	-2.08628	0.0369535	0.842831
S1PR5	254.084	-1.43727	0.689039	-2.08591	0.036987	0.842831
GP9	2.00296	-2.79638	1.34132	-2.0848	0.0370873	0.842831
ID4	1188.83	-0.669452	0.321196	-2.08425	0.0371378	0.842831
MID1IP1	2144.67	-0.66423	0.318793	-2.08358	0.0371988	0.842831
MCEE	91.6568	0.278634	0.133747	2.0833	0.0372243	0.842831
PGPEP1	1405.73	-0.330797	0.15885	-2.08245	0.0373014	0.842831
KMT5B	1710.93	-0.114807	0.0551355	-2.08226	0.0373186	0.842831
CD300LG	4.50904	0.976182	0.468832	2.08216	0.0373279	0.842831
XXYLT1	386.579	0.19488	0.0936126	2.08177	0.0373633	0.842831
STOX2	7456.99	0.156785	0.0753799	2.07994	0.0375314	0.842831
CSRP1	9494.53	-0.67899	0.326628	-2.07879	0.0376366	0.842831
ENSG00000274760	174.977	-0.199297	0.0958732	-2.07876	0.0376398	0.842831
MAL	765.912	-1.22945	0.591581	-2.07824	0.0376869	0.842831
CD9	664.199	-1.01332	0.487663	-2.0779	0.0377184	0.842831
RNA5SP460	5.44589	1.09839	0.528714	2.07747	0.0377586	0.842831
SLC35D2	44.6453	-0.743999	0.358247	-2.07678	0.0378223	0.842831
HSD17B10	372.645	-0.383597	0.184726	-2.07657	0.037841	0.842831
TNFSF18	22.8125	0.703071	0.338656	2.07607	0.0378879	0.842831
CLDN7	5.57501	-1.04664	0.504174	-2.07595	0.0378985	0.842831
NOTCH3	2273.08	-0.451435	0.217501	-2.07555	0.0379354	0.842831
SERPINB6	797.952	-0.42187	0.203277	-2.07534	0.0379547	0.842831
HLA-DOB	7.47607	1.07849	0.519713	2.07517	0.0379709	0.842831
NME5	317.332	0.358755	0.172921	2.07468	0.0380167	0.842831
NCOA2	4496.79	0.130023	0.0626902	2.07406	0.0380735	0.842831
IRAK4	143.265	-0.303312	0.146244	-2.07402	0.0380779	0.842831
MYL1	1.25929	2.30778	1.11296	2.07356	0.0381206	0.842831
ARMCX6	149.116	-0.340156	0.164076	-2.07316	0.0381572	0.842831
ENSG00000280167	3.9154	-1.16598	0.562487	-2.07291	0.0381811	0.842831
LBH	1168.64	0.385233	0.185901	2.07225	0.0382422	0.842831
SPOUT1	25.8533	-0.486857	0.235017	-2.07158	0.0383045	0.842831
ULBP2	47.517	0.367962	0.177663	2.07112	0.0383473	0.842831
PHF24	13820.4	0.246267	0.118948	2.07038	0.0384167	0.842831
AMZ1	1063.82	-0.314759	0.152056	-2.07001	0.0384511	0.842831
FA2H	596.095	-1.58232	0.764854	-2.06879	0.0385657	0.842831
CA2	1175.37	-0.905629	0.437771	-2.06873	0.0385716	0.842831
ABHD4	375.601	-0.552741	0.267199	-2.06865	0.0385793	0.842831
MIR601	3.10679	1.3584	0.657209	2.06692	0.0387419	0.842831
PLIN5	128.375	-0.576727	0.279044	-2.06679	0.0387537	0.842831
RUSC2	13566.6	0.136668	0.066131	2.06663	0.0387689	0.842831
MIR4512	2.77841	-1.20102	0.581315	-2.06605	0.038824	0.842831
MAP2	119181	0.264692	0.128123	2.06592	0.0388358	0.842831
PLEKHG3	1330.19	-1.05575	0.511039	-2.06588	0.0388395	0.842831
SCGB1C2	0.957486	2.34281	1.13454	2.06498	0.0389245	0.842831
CDC14C	1.77542	1.41343	0.684576	2.06468	0.0389533	0.842831
FAM83G	36.3782	0.585851	0.283786	2.06441	0.0389788	0.842831
ENSG00000280269	11.2745	0.59076	0.286271	2.06364	0.0390521	0.842831
GSC2	1.95221	1.69292	0.820715	2.06274	0.0391376	0.842831
PCDHAC1	449.778	0.219002	0.106185	2.06246	0.039164	0.842831
ACO1	924.907	-0.334635	0.162257	-2.06237	0.0391725	0.842831
RN7SKP60	1.24375	3.00131	1.45556	2.06197	0.0392105	0.842831
PCDH8P1	10.2168	0.899397	0.436336	2.06125	0.0392791	0.842831
CECR2	450.633	-0.626433	0.30393	-2.06111	0.0392927	0.842831
VAMP3	951.94	-0.523944	0.254215	-2.06102	0.0393009	0.842831
PRR18	804.649	-1.30728	0.634314	-2.06093	0.0393098	0.842831
SNCG	3190.9	0.323668	0.157082	2.06051	0.0393503	0.842831
EFHD1	1821.23	-1.05477	0.512082	-2.05976	0.0394213	0.842831
LRRC63	26.2346	-0.979059	0.475329	-2.05975	0.0394227	0.842831
OCLN	92.6709	-0.679899	0.330116	-2.05958	0.0394391	0.842831
MYL12A	250.21	-0.4054	0.196844	-2.0595	0.0394461	0.842831
DHTKD1	1018.91	-0.258729	0.125646	-2.05919	0.0394757	0.842831
SLC16A1	816.963	-0.482285	0.234255	-2.0588	0.039513	0.842831
TMPRSS5	146.533	-0.491089	0.238542	-2.05872	0.0395214	0.842831
CDK16	6290.53	0.14355	0.0697324	2.05858	0.0395347	0.842831
PLIN3	390.542	-0.887708	0.431485	-2.05733	0.0396544	0.842831
LY6G6E	1.18871	1.58312	0.769565	2.05716	0.0396711	0.842831
ATCAY	16613.7	0.205279	0.0998077	2.05674	0.0397111	0.842831
RBMXL2	3.31603	-1.21428	0.590404	-2.0567	0.0397153	0.842831
ZFHX4	1534.07	-0.54794	0.2665	-2.05606	0.0397769	0.842831
KAT14	1308.86	0.141678	0.068917	2.05578	0.0398038	0.842831
IFNL1	5.55552	0.810125	0.394112	2.05557	0.0398242	0.842831
CLIC6	6.74279	-1.38702	0.674776	-2.05553	0.0398277	0.842831
TERB1	8.11817	0.610483	0.297078	2.05496	0.039883	0.842831
MC4R	38.7661	0.398158	0.193771	2.05479	0.0398996	0.842831
ENSG00000284095	6.42496	-0.979751	0.476863	-2.05458	0.0399198	0.842831
GUCA1C	5.35616	1.66051	0.80863	2.05348	0.0400257	0.842831
ARG2	325.641	0.246195	0.119937	2.0527	0.0401013	0.842831
PCDHB3	275.208	0.286068	0.13937	2.05258	0.0401132	0.842831
GTF2IRD2	21.2596	0.615563	0.299928	2.05237	0.0401334	0.842831
ENSG00000280017	1.59303	-2.05418	1.00093	-2.05227	0.0401437	0.842831
SNORA58	3.31977	-1.17601	0.573204	-2.05164	0.0402043	0.842831
MIR544B	0.973845	-2.06832	1.00819	-2.05152	0.0402162	0.842831
BLTP3A	1501.24	0.157127	0.0765912	2.0515	0.0402182	0.842831
KRT8P12	55.4303	-0.384539	0.187476	-2.05113	0.040254	0.842831
WSCD1	1320.59	-0.388658	0.189579	-2.05011	0.0403532	0.842831
FKBP4	4496.89	0.213755	0.104323	2.04896	0.0404659	0.842831
ORM2	4.06257	-1.14123	0.556987	-2.04894	0.0404682	0.842831
OLIG2	935.555	-0.69809	0.340769	-2.04857	0.0405041	0.842831
MARCHF3	83.0048	-0.541221	0.264222	-2.04836	0.0405248	0.842831
SNORA40B	5.99368	0.773264	0.377756	2.04699	0.0406587	0.842831
RN7SKP272	1.49383	1.67456	0.818464	2.04597	0.040759	0.842831
NRSN2	7199.54	0.188108	0.0919489	2.04579	0.0407773	0.842831
RN7SKP251	18.5037	0.656596	0.320978	2.04561	0.040795	0.842831
ARHGAP44	5637.93	0.203487	0.0995391	2.04429	0.0409247	0.842831
CTLA4	2.20283	-1.62176	0.793473	-2.04388	0.0409652	0.842831
GNA12	3262.73	-0.411843	0.201506	-2.04382	0.0409712	0.842831
F7	126.911	0.365135	0.178685	2.04346	0.0410068	0.842831
FAM209B	2.69359	1.302	0.637241	2.04319	0.041034	0.842831
TCF20	4953.71	0.129414	0.0633412	2.04313	0.0410397	0.842831
C8orf82	577.967	-0.221219	0.108278	-2.04307	0.0410459	0.842831
LGALS3BP	1330.65	-0.897253	0.439207	-2.04289	0.041063	0.842831
INPPL1	1782.74	-0.250443	0.122601	-2.04274	0.0410781	0.842831
HHAT	297.531	-0.192502	0.0942774	-2.04187	0.0411649	0.842831
TRIOBP	442.561	-0.451232	0.221011	-2.04167	0.0411842	0.842831
MIR320D1	8.79104	0.909401	0.445515	2.04123	0.0412275	0.842831
IRX1	2.85988	-2.51832	1.23414	-2.04055	0.0412954	0.842831
LLGL1	2707.77	-0.732579	0.359051	-2.04032	0.0413186	0.842831
BRD4	7701.67	0.120297	0.0589718	2.03991	0.0413592	0.842831
HMSD	14.2533	-0.803691	0.39404	-2.03962	0.0413884	0.842831
SLC9A3	710.301	-0.289922	0.142146	-2.0396	0.0413899	0.842831
JPH2	17.4669	-0.973779	0.477522	-2.03923	0.0414268	0.842831
SIVA1	505.588	-0.300924	0.147581	-2.03904	0.0414461	0.842831
MOG	1313.11	-1.46363	0.717843	-2.03894	0.0414565	0.842831
ADGRA1	3573.9	0.220368	0.108091	2.03873	0.0414773	0.842831
OCIAD2	398.136	0.235844	0.115705	2.03832	0.0415177	0.842831
MAP10	267.421	0.312982	0.153617	2.03741	0.0416085	0.842831
SCARNA2	14104	-0.455175	0.223445	-2.03708	0.0416424	0.842831
KCNAB3	403.219	0.327049	0.1606	2.03642	0.0417083	0.842831
TRMT12	472.808	-0.151316	0.0743117	-2.03624	0.0417266	0.842831
R3HDM2	3637.47	0.168556	0.0827889	2.03597	0.0417534	0.842831
PLCD3	2076.34	-0.360874	0.177265	-2.03579	0.0417716	0.842831
GAL3ST2	78.35	0.435665	0.214006	2.03576	0.0417741	0.842831
FGD3	106.425	-0.3986	0.195841	-2.03533	0.0418181	0.842831
TIMP1	169.655	-0.332964	0.163606	-2.03516	0.041835	0.842831
CTPS2	270.66	-0.30981	0.152248	-2.0349	0.0418608	0.842831
GPR37	1932.94	-1.4125	0.694156	-2.03485	0.0418662	0.842831
PTGIR	6.31667	1.09452	0.538187	2.03371	0.0419808	0.842831
PTPN13	2233.83	-0.262705	0.129209	-2.03319	0.0420338	0.842831
LIPG	38.8649	-0.917516	0.451271	-2.03318	0.0420339	0.842831
USH1C	120.853	-0.873388	0.429629	-2.03289	0.0420637	0.842831
CACNG8	7602.13	0.178083	0.0876027	2.03285	0.0420679	0.842831
CHADL	535.668	-1.06027	0.521592	-2.03275	0.0420779	0.842831
LAP3	767.058	-0.266104	0.130926	-2.03247	0.0421061	0.842831
PROCA1	73.7253	-0.265239	0.130618	-2.03065	0.0422906	0.842831
MIR4323	1.37214	1.98528	0.977696	2.03057	0.0422981	0.842831
ORC6	77.5299	0.294128	0.144866	2.03034	0.0423215	0.842831
ENTREP1	309.837	-0.700548	0.345044	-2.03032	0.0423244	0.842831
LOXL3	121.335	-0.436205	0.214864	-2.03014	0.042342	0.842831
NUP160	536.38	-0.272082	0.134033	-2.02997	0.0423596	0.842831
HMGA1	2833.38	0.144614	0.0712419	2.0299	0.0423667	0.842831
THBD	116.467	0.514482	0.253538	2.02921	0.0424373	0.842831
NOX3	1.05164	-2.06772	1.01917	-2.02883	0.042476	0.842831
IPO9	4772.78	0.114269	0.0563265	2.02868	0.0424908	0.842831
MTUS1	2257.1	-0.488805	0.241007	-2.02818	0.0425424	0.842831
SUSD2	36.3959	-0.41471	0.204483	-2.02809	0.0425506	0.842831
SSUH2	26.8657	0.534306	0.263595	2.027	0.0426624	0.842831
KIF18B	22.6367	-0.473795	0.233749	-2.02694	0.0426688	0.842831
PLSCR5	3.71941	0.97362	0.480462	2.02643	0.0427212	0.842831
ZNG1A	227.109	-0.335525	0.16558	-2.02637	0.0427273	0.842831
MIR5697	2.39835	1.311	0.647088	2.026	0.0427643	0.842831
ENSG00000279694	2.76867	-1.45995	0.720964	-2.02499	0.0428681	0.842831
PPP1R14A	497.586	-1.47868	0.730281	-2.0248	0.0428874	0.842831
ENSG00000274606	0.897186	-2.18876	1.08127	-2.02425	0.042944	0.842831
RFPL1	1916.44	0.279583	0.13818	2.02332	0.0430399	0.842831
MYO7A	409.774	0.293534	0.145088	2.02315	0.0430581	0.842831
GLT1D1	1963.4	0.26622	0.131645	2.02225	0.0431504	0.842831
MIR1972-2	1.65736	-1.56036	0.771601	-2.02223	0.0431524	0.842831
TMEM17	178.632	0.266562	0.131818	2.0222	0.0431555	0.842831
UROS	2180.84	0.192204	0.0950491	2.02216	0.0431598	0.842831
OLIG1	2935.16	-0.583326	0.288482	-2.02205	0.0431712	0.842831
SELENOP	427.925	-1.01262	0.500853	-2.02178	0.0431987	0.842831
RARRES2	221.783	-0.538665	0.266529	-2.02103	0.0432762	0.842831
GALNT8	716.722	0.219522	0.108622	2.02096	0.0432838	0.842831
KHNYN	531.085	-0.586154	0.290057	-2.02082	0.0432981	0.842831
C1orf94	13.2338	0.599691	0.296809	2.02046	0.0433359	0.842831
NKRF	1167.54	0.225128	0.111438	2.02022	0.0433611	0.842831
PRKCB	33511.8	0.203616	0.100801	2.01998	0.0433853	0.842831
GPR17	676.735	-0.471866	0.233726	-2.01888	0.0434992	0.842831
CPLX3	290.712	-0.372983	0.184825	-2.01804	0.0435876	0.842831
OR5B12	0.900605	2.0307	1.0065	2.01759	0.0436341	0.842831
CCSAP	5114.13	0.163693	0.0811373	2.01749	0.0436448	0.842831
SHH	154.742	0.332424	0.164834	2.01672	0.0437251	0.842831
FRMPD4	6375.41	0.217096	0.107665	2.0164	0.0437579	0.842831
ZNF229	226.022	-0.345806	0.171575	-2.01548	0.0438547	0.842831
ANKRD13D	1810.1	0.106924	0.0530824	2.01431	0.043977	0.842831
GTF2F2	342.128	-0.21364	0.106084	-2.01388	0.044022	0.842831
CD300A	49.8167	-0.76405	0.379472	-2.01345	0.0440671	0.842831
SEPTIN2	4360.37	-0.431437	0.214383	-2.01246	0.044172	0.842831
MARCHF4	1362.07	0.249684	0.124096	2.01202	0.0442177	0.842831
TRIP6	342.627	-0.563462	0.280167	-2.01117	0.0443079	0.842831
RPSAP58	411.998	-0.54172	0.269442	-2.01053	0.0443751	0.842831
PFN1P2	20.7224	-0.58903	0.293136	-2.00941	0.0444939	0.842831
ENSG00000276690	868.645	-1.09935	0.547172	-2.00914	0.0445222	0.842831
SLC50A1	104.687	-0.287419	0.143063	-2.00903	0.0445336	0.842831
SNORD3B-2	56.9946	-0.875276	0.435705	-2.00887	0.0445504	0.842831
C1orf198	2557.35	-0.699578	0.348318	-2.00845	0.0445959	0.842831
SIX5	105.145	-0.634778	0.316122	-2.00801	0.044642	0.842831
EIF1AY	214.787	-0.204667	0.101932	-2.00788	0.0446561	0.842831
ENSG00000279394	6.04192	-0.820958	0.408935	-2.00755	0.0446908	0.842831
ITPKB	5931.9	-0.654357	0.326088	-2.00669	0.0447832	0.842831
ENSG00000278040	21.6624	0.484812	0.241664	2.00614	0.0448412	0.842831
CTNS	291.479	-0.332889	0.16596	-2.00584	0.0448733	0.842831
ENSG00000278860	5.61847	-0.899086	0.448314	-2.00548	0.0449114	0.842831
ENSG00000279214	1.06195	-2.48715	1.2409	-2.00432	0.0450358	0.842831
ANLN	1169.28	-1.14282	0.570344	-2.00374	0.0450976	0.842831
CHST14	88.6034	-0.619503	0.309177	-2.00372	0.0451004	0.842831
MIR100	1.14372	-2.37224	1.18415	-2.00332	0.0451426	0.842831
TRPV5	13.8334	-1.1681	0.583178	-2.00298	0.0451791	0.842831
PDGFRB	1519.53	-0.385487	0.19246	-2.00294	0.0451833	0.842831
SMIM27	99.8164	-0.344509	0.172005	-2.0029	0.0451878	0.842831
SLC43A2	3403.34	0.147241	0.073533	2.00238	0.0452436	0.842831
RACK1	3786.47	-0.118391	0.0591416	-2.00183	0.045303	0.842831
MIR320C1	1.25513	-2.15569	1.07701	-2.00156	0.0453324	0.842831
HSD17B14	281.044	-0.397332	0.198524	-2.00144	0.0453455	0.842831
AKR7A3	69.1708	-0.421847	0.210784	-2.00132	0.0453576	0.842831
GLMP	188.725	-0.218185	0.109022	-2.0013	0.0453601	0.842831
HTR4	385.964	0.228805	0.114343	2.00104	0.0453882	0.842831
FLT1	1222.26	-0.690443	0.345183	-2.00022	0.0454762	0.842831
UNC13D	85.5631	-0.525541	0.262786	-1.99988	0.0455134	0.842831
ENSG00000279812	3.1455	-1.38017	0.690197	-1.99968	0.0455352	0.842831
TMSB15A	1.03284	-2.19101	1.09574	-1.99956	0.0455473	0.842831
SOWAHB	1113.88	0.318985	0.159558	1.99917	0.0455895	0.842831
COL22A1	52.1094	0.640136	0.320324	1.9984	0.0456735	0.842831
PKN3	53.1255	-0.679364	0.340014	-1.99805	0.0457117	0.842831
IL12RB2	446.285	0.36132	0.180882	1.99754	0.0457664	0.842831
CPLX1	13662.5	0.243445	0.121881	1.9974	0.0457821	0.842831
MIR6832	1.85471	-1.78438	0.893392	-1.99731	0.0457918	0.842831
TMEM250	2038.32	0.122862	0.0615192	1.99714	0.0458104	0.842831
CHRM2	326.458	0.384778	0.192705	1.99671	0.0458562	0.842831
RGS9	176.927	-0.495474	0.248157	-1.99662	0.0458667	0.842831
INSM2	168.673	0.460002	0.230407	1.99648	0.0458819	0.842831
OIT3	4.56667	1.06716	0.534577	1.99627	0.0459049	0.842831
HTR1F	197.917	0.349711	0.175288	1.99507	0.0460355	0.842831
SPHK2	2644.16	0.124677	0.0624964	1.99496	0.0460477	0.842831
IL15	8.9116	-0.74886	0.375491	-1.99435	0.0461142	0.842831
MUC20	341.674	0.545915	0.273735	1.99432	0.0461173	0.842831
NUTM2E	126.381	0.311524	0.156238	1.99391	0.046162	0.842831
GINM1	608.824	-0.238245	0.1195	-1.99368	0.0461873	0.842831
MIA3	4785.17	0.161721	0.0811189	1.99363	0.0461921	0.842831
PRIMA1	129.346	-1.47554	0.740405	-1.99288	0.0462745	0.842831
ROBO3	316.68	-0.35686	0.17907	-1.99285	0.0462779	0.842831
CDC20	22.9535	-1.01433	0.509189	-1.99205	0.0463657	0.842831
FUZ	605.684	-0.233159	0.117055	-1.99188	0.0463846	0.842831
SOX17	54.8675	-0.734985	0.368998	-1.99184	0.0463883	0.842831
RN7SL488P	5.69008	-0.766846	0.385053	-1.99154	0.0464221	0.842831
PPL	2389.1	0.221402	0.111176	1.99145	0.0464317	0.842831
SOX10	1841.91	-1.01434	0.509555	-1.99065	0.0465195	0.842831
ENSG00000251830	1.0158	-2.13312	1.07158	-1.99062	0.0465227	0.842831
KLK6	438.531	-1.59325	0.800521	-1.99027	0.0465612	0.842831
ARRDC2	801.895	-0.708602	0.356211	-1.98927	0.046671	0.842831
ABCA8	564.849	-1.30108	0.654259	-1.98864	0.0467414	0.842831
SCD	21484.3	-0.634487	0.319179	-1.98787	0.0468261	0.842831
ACSS3	686.928	-0.488161	0.245708	-1.98675	0.0469496	0.842831
PID1	1381.9	0.231816	0.116755	1.9855	0.047089	0.842831
ANXA9	112.331	-0.655491	0.330244	-1.98487	0.047159	0.842831
HFE	47.2228	-0.612281	0.308622	-1.98392	0.0472646	0.842831
LGALS9	104.887	-0.653508	0.329425	-1.98378	0.0472802	0.842831
RN7SL456P	2.84166	1.11451	0.561945	1.98331	0.0473331	0.842831
ENSG00000278026	134.302	-0.802266	0.404632	-1.9827	0.0474007	0.842831
TMEM176B	219.171	-0.684266	0.345121	-1.98268	0.0474026	0.842831
ENSG00000276128	232.522	-0.470959	0.237756	-1.98085	0.0476081	0.842831
TTLL4	487	-0.350211	0.176807	-1.98076	0.0476186	0.842831
RN7SL225P	3.18829	-1.12215	0.566587	-1.98054	0.0476429	0.842831
ENSG00000238295	1.1753	1.74029	0.878693	1.98054	0.0476429	0.842831
CDC42EP1	831.377	-1.2805	0.64656	-1.98048	0.0476498	0.842831
ELL3	2.46943	-1.46461	0.739603	-1.98026	0.0476738	0.842831
LOXL2	97.1608	-0.420049	0.212134	-1.98011	0.0476913	0.842831
NTS	1.14106	1.89421	0.957204	1.9789	0.0478275	0.842831
CCDC97	924.445	-0.215648	0.109	-1.97843	0.0478803	0.842831
TOB1	963.07	-0.242678	0.12267	-1.97829	0.0478956	0.842831
ENSG00000249209	0.929269	-2.2905	1.15782	-1.97828	0.047897	0.842831
IP6K3	61.2247	-1.55043	0.783872	-1.97791	0.0479388	0.842831
HOXD3	1.40888	-2.72708	1.37926	-1.9772	0.0480191	0.842831
TNS1	4061.53	-0.476893	0.241218	-1.97702	0.0480393	0.842831
ARHGEF11	9181.13	0.160285	0.0810997	1.97639	0.0481105	0.842831
ESRRAP2	11.775	-0.654065	0.330993	-1.97607	0.048147	0.842831
PIEZO2	497.145	-1.19558	0.605095	-1.97585	0.0481714	0.842831
HCLS1	134.311	-0.685861	0.347125	-1.97583	0.0481741	0.842831
GSG1L2	20.169	-0.514143	0.260253	-1.97555	0.0482057	0.842831
PDGFRA	1765.5	-0.360181	0.182402	-1.97465	0.048308	0.842831
COL1A2	223.014	-0.558905	0.283041	-1.97464	0.0483092	0.842831
SGK3	129.158	-0.543917	0.275485	-1.9744	0.0483365	0.842831
SPSB4	89.8764	0.27935	0.141546	1.97357	0.048431	0.842831
CBY1	288.455	-0.242556	0.122907	-1.97349	0.0484393	0.842831
BIK	24.3741	0.572452	0.290178	1.97276	0.0485224	0.842831
ENSG00000280181	1.39042	1.86997	0.947933	1.97268	0.0485316	0.842831
DMTN	21156	0.120329	0.0610016	1.97255	0.0485471	0.842831
PDE1A	2805.45	0.300983	0.152614	1.97218	0.0485894	0.842831
TF	5670.91	-1.44672	0.733702	-1.97181	0.0486311	0.842831
POM121C	2739.7	0.0907185	0.0460105	1.97169	0.0486451	0.842831
ALOX12	158.495	-0.336726	0.170786	-1.97163	0.0486523	0.842831
KIAA0513	31932	0.131744	0.0668226	1.97154	0.0486618	0.842831
TYMS	57.6369	-1.28989	0.65444	-1.97098	0.0487264	0.842831
TCEAL9	177.418	0.271483	0.137745	1.97091	0.0487342	0.842831
MYO10	5101.81	-0.609436	0.309235	-1.97079	0.0487482	0.842831
TMEM151B	12920.2	0.182367	0.0925482	1.97051	0.0487797	0.842831
TCIRG1	103.359	-0.478184	0.24267	-1.97051	0.0487798	0.842831
CD8A	131.166	0.2572	0.130533	1.97037	0.0487957	0.842831
SP110	175.222	-0.456863	0.231958	-1.96959	0.0488852	0.842831
EXO1	35.6461	-0.451499	0.22929	-1.96912	0.0489394	0.842831
SLC25A20	191.968	-0.444254	0.225647	-1.9688	0.0489755	0.842831
PLXNC1	2312.31	0.228338	0.115998	1.96846	0.0490151	0.842831
BIRC7	5.65049	-1.0681	0.542672	-1.96823	0.0490421	0.842831
MINDY1	589.772	-0.686251	0.348728	-1.96787	0.0490829	0.842831
SSU72	2507.09	0.101274	0.051471	1.96759	0.0491156	0.842831
TOPORS	603.817	-0.155252	0.0789115	-1.96742	0.0491345	0.842831
GPR142	3.99482	-4.40507	2.23908	-1.96736	0.0491417	0.842831
ADRB2	77.2519	-0.611278	0.310746	-1.96713	0.0491679	0.842831
MIR1322	1.19743	-1.87379	0.952639	-1.96695	0.0491894	0.842831
DTHD1	6.53259	-1.07422	0.546193	-1.96673	0.049214	0.842831
HECTD4	24897.5	0.125886	0.0640226	1.96627	0.0492672	0.842831
HIVEP2	17574.9	0.191757	0.0975603	1.96552	0.0493537	0.842831
PATL1	838.743	-0.110807	0.0563862	-1.96515	0.0493971	0.842831
PAK4	718.053	-0.391668	0.199345	-1.96477	0.0494404	0.842831
MFGE8	1917.23	-0.276499	0.140731	-1.96474	0.0494445	0.842831
RNA5SP101	1.84172	1.85672	0.945159	1.96445	0.0494779	0.842831
RPS18	4322.96	-0.150598	0.0766725	-1.96417	0.0495101	0.842831
CSNK1G2	2887.52	0.0972896	0.0495352	1.96405	0.0495241	0.842831
YES1	520.554	-0.427652	0.21775	-1.96396	0.0495347	0.842831
FYB1	237.107	-0.619831	0.315629	-1.96379	0.0495539	0.842831
TSSK6	25.5493	-0.627851	0.319738	-1.96364	0.0495718	0.842831
MYRF	2748.72	-1.37576	0.700702	-1.9634	0.0495994	0.842831
KRT7	8.33146	-0.63784	0.324895	-1.96322	0.0496207	0.842831
RUNDC3A	13782.6	0.158357	0.0806742	1.96292	0.0496552	0.842831
EHD2	858.583	-0.348603	0.177604	-1.96281	0.0496687	0.842831
TRABD2A	356.083	0.516513	0.263154	1.96278	0.0496719	0.842831
ZNF566	543.377	-0.154428	0.0787055	-1.9621	0.0497512	0.842831
JPT2	255.849	-0.959073	0.488864	-1.96184	0.0497809	0.842831
ENSG00000275939	2.46748	1.18606	0.604602	1.96173	0.0497941	0.842831
CNP	16858.5	-1.13372	0.578108	-1.96109	0.0498681	0.842831
SMOC1	885.49	-0.537973	0.274365	-1.96079	0.049903	0.842831
VANGL2	391.226	-0.592944	0.30246	-1.9604	0.0499486	0.842831
DCN	687.623	-0.310463	0.158417	-1.95978	0.0500215	0.842831
GOLGA6L10	19.8917	0.586655	0.29942	1.95931	0.0500767	0.842831
HBA1	60.9081	-0.622848	0.318032	-1.95845	0.0501776	0.842831
RN7SL75P	3.39324	-1.08548	0.554269	-1.9584	0.050183	0.842831
CALD1	1258.56	-0.229075	0.116973	-1.95836	0.0501878	0.842831
MKI67	18.1827	-1.11854	0.57123	-1.95812	0.0502154	0.842831
NEU4	372.568	-0.249739	0.127586	-1.95742	0.0502983	0.842831
CLDN5	672.858	-0.62082	0.317173	-1.95735	0.0503058	0.842831
DNAJB6	2783.22	0.0846731	0.0432725	1.95674	0.0503778	0.842831
PLLP	1131.45	-1.07784	0.550918	-1.95644	0.0504131	0.842831
TPCN1	2018.24	-0.278266	0.14225	-1.95617	0.0504453	0.842831
TDRD9	153.937	0.469805	0.240267	1.95534	0.0505424	0.842831
DLEC1	68.7228	-0.381988	0.195362	-1.95528	0.05055	0.842831
NPTXR	31490.4	0.192977	0.0987148	1.95489	0.0505958	0.842831
ENSG00000279437	2.32218	-1.55098	0.793498	-1.95462	0.0506284	0.842831
FAM83F	25.7355	0.512043	0.262084	1.95373	0.0507329	0.842831
UGT8	1067.8	-1.27227	0.651215	-1.95368	0.050739	0.842831
CACNA2D2	1446.38	0.204056	0.104451	1.95361	0.0507477	0.842831
RNF125	138.167	-0.976951	0.500098	-1.95352	0.050758	0.842831
AGAP2	29676.3	0.135598	0.0694162	1.95341	0.0507715	0.842831
VEGFA	1261.45	-0.40027	0.204931	-1.95319	0.0507966	0.842831
POLR2L	665.217	-0.171995	0.0880695	-1.95295	0.0508254	0.842831
ALDH3B1	103.449	-0.436325	0.223462	-1.95257	0.0508709	0.842831
PDYN	141.26	0.375026	0.192071	1.95254	0.0508743	0.842831
ZNF699	335.43	-0.214218	0.109781	-1.95132	0.0510186	0.842831
SCG2	5022.23	0.314495	0.161175	1.95126	0.0510257	0.842831
ERCC6L	19.6845	-0.41611	0.213262	-1.95117	0.0510368	0.842831
TNFAIP8L2	33.4072	-0.526453	0.269825	-1.95109	0.0510464	0.842831
MYH11	243.326	-0.643585	0.329985	-1.95034	0.0511353	0.842831
DAD1	590.836	-0.250369	0.128376	-1.95028	0.051143	0.842831
LIMK2	578.238	-0.392699	0.201402	-1.94983	0.0511966	0.842831
SNX22	429.383	-0.519113	0.266275	-1.94954	0.0512311	0.842831
ACER1	1.68013	1.63731	0.839855	1.94952	0.051234	0.842831
PRRX1	471.213	-0.432752	0.222006	-1.94928	0.0512625	0.842831
RASAL2	5556.43	0.205788	0.105607	1.94863	0.05134	0.842831
IL1RL1	15.0955	1.85151	0.950285	1.94837	0.0513705	0.842831
PLCG2	165.4	-0.474227	0.2434	-1.94834	0.0513738	0.842831
MED12	1531.38	-0.142	0.0729393	-1.94683	0.0515552	0.842831
JCHAIN	3.96146	-2.17953	1.11963	-1.94666	0.0515752	0.842831
HRK	732.652	0.399114	0.205079	1.94615	0.0516372	0.842831
SEC14L1	5746.41	-0.254883	0.130968	-1.94614	0.0516379	0.842831
IMPG2	153.299	0.358834	0.184418	1.94577	0.0516824	0.842831
HIP1R	3249.69	-0.419748	0.215883	-1.94433	0.0518558	0.842831
ENSG00000279839	12.5164	-0.883798	0.454605	-1.9441	0.0518832	0.842831
NDRG1	5334.65	-0.601512	0.309429	-1.94394	0.0519024	0.842831
NUDT7	90.3772	0.318953	0.164078	1.94391	0.051906	0.842831
EFCAB14	4003.28	-0.341745	0.175812	-1.9438	0.0519191	0.842831
C10orf95	130.401	-0.234676	0.120738	-1.94368	0.0519343	0.842831
GLYAT	2.65476	1.1622	0.597996	1.94349	0.051957	0.842831
CACNB3	4166.49	0.180617	0.092958	1.943	0.0520161	0.842831
PIP4K2B	16410.7	0.114143	0.058766	1.94232	0.0520982	0.842831
SNORD48	6.55347	-0.8547	0.440094	-1.94208	0.0521269	0.842831
SPATA13	610.062	-0.64906	0.334229	-1.94196	0.0521419	0.842831
KANK1	1885.55	-0.475002	0.244637	-1.94166	0.0521784	0.842831
HGF	327.361	-0.643136	0.331302	-1.94124	0.0522295	0.842831
GANC	309.18	-0.209895	0.108135	-1.94105	0.0522517	0.842831
SNX33	838.297	-0.374586	0.192989	-1.94097	0.0522622	0.842831
SYNGR2	413.645	-0.968363	0.49904	-1.94045	0.0523251	0.842831
TMEM187	124.454	-0.310586	0.1602	-1.93874	0.0525326	0.842831
GLTP	739.32	-0.889284	0.458717	-1.93863	0.0525463	0.842831
GSTP1	1810.5	-0.287911	0.148525	-1.93847	0.0525661	0.842831
HOXD1	15.5707	-2.05073	1.05794	-1.93841	0.0525735	0.842831
TPI1P2	25.7137	-0.466969	0.240955	-1.93799	0.0526243	0.842831
ENSG00000280003	4.29521	-1.17768	0.607682	-1.93799	0.0526246	0.842831
H3-3A	647.672	-0.275721	0.142281	-1.93786	0.0526405	0.842831
POU3F3	4981.59	-0.278118	0.143536	-1.93762	0.0526699	0.842831
A3GALT2	6.72228	0.652536	0.3368	1.93746	0.0526897	0.842831
EPB41L1	26684.5	0.156122	0.080587	1.93731	0.0527081	0.842831
RN7SL711P	34.4782	-0.823802	0.425299	-1.93699	0.0527462	0.842831
MMD2	1027.37	-0.534842	0.276178	-1.93658	0.0527966	0.842831
FAM3B	2.6139	-1.28741	0.66494	-1.93612	0.0528524	0.842831
TCEANC2	631.258	-0.21706	0.112116	-1.93603	0.0528635	0.842831
ENTPD2	215.267	-0.732114	0.378185	-1.93586	0.0528846	0.842831
ZBED9	370.921	0.261381	0.13506	1.9353	0.0529535	0.842831
AP3B2	5976.8	0.173695	0.0897559	1.93519	0.0529673	0.842831
RHOG	330.992	-0.94102	0.486276	-1.93516	0.052971	0.842831
COA4	370.255	-0.371214	0.191827	-1.93516	0.0529712	0.842831
CCNF	550.266	0.14728	0.0761131	1.93501	0.0529887	0.842831
FBXO8	299.501	-0.275581	0.142458	-1.93447	0.0530556	0.842831
ENSG00000255647	6.89271	-0.703754	0.363821	-1.93434	0.053071	0.842831
ENSG00000279227	47.293	0.411102	0.212529	1.93434	0.0530716	0.842831
POU5F1B	3.95784	1.04847	0.542078	1.93416	0.0530932	0.842831
PEX11A	221.693	-0.287106	0.148475	-1.9337	0.0531506	0.842831
SDF2	616.958	-0.199384	0.103116	-1.93359	0.0531631	0.842831
GUCD1	977.525	-0.271073	0.140214	-1.93328	0.0532014	0.842831
LCAT	175.196	-0.464946	0.240507	-1.93319	0.0532124	0.842831
ZC3H12B	1313.52	0.153379	0.0793569	1.93277	0.0532642	0.842831
TMEM176A	174.506	-0.642758	0.332633	-1.93233	0.0533184	0.842831
SLC26A7	5.39906	-0.792241	0.410121	-1.93173	0.0533933	0.842831
FADS6	546.458	0.257992	0.133558	1.93168	0.0533992	0.842831
DMRT2	29.6004	-1.37645	0.712736	-1.93122	0.0534556	0.842831
UNC13A	29642.8	0.177817	0.0920778	1.93116	0.0534631	0.842831
HRH2	1771.61	0.213732	0.110697	1.93079	0.053509	0.842831
H2BC10	14.7012	-0.713715	0.369722	-1.93041	0.0535557	0.842831
SYN2	17495.1	0.240511	0.124599	1.93028	0.053572	0.842831
INPP5J	1283.75	0.23616	0.122376	1.92979	0.0536329	0.842831
ADAM28	168.291	-0.503557	0.261034	-1.92909	0.0537196	0.842831
HSPG2	393.34	-0.612355	0.317441	-1.92903	0.0537267	0.842831
FSD1	1624.3	0.217265	0.112639	1.92886	0.0537485	0.842831
SLC47A1	122.598	0.296984	0.153998	1.9285	0.0537934	0.842831
CDH20	1461.7	-0.394718	0.2047	-1.92828	0.0538209	0.842831
RNA5SP395	1.81238	-1.69136	0.877148	-1.92825	0.0538242	0.842831
FAM181B	870.175	-0.615777	0.319367	-1.92812	0.0538406	0.842831
PRKCZ	5223.29	0.14287	0.0741046	1.92795	0.0538614	0.842831
DIPK1C	377.168	-0.713373	0.370023	-1.92791	0.0538661	0.842831
ZNF354C	480.798	-0.273754	0.142007	-1.92776	0.0538855	0.842831
ENSG00000279090	145.631	0.378948	0.196599	1.92752	0.0539147	0.842831
PSME1	498.518	-0.234118	0.121498	-1.92693	0.0539889	0.842831
ENSG00000285283	2.98884	-1.5134	0.785472	-1.92674	0.0540126	0.842831
PVR	1505.22	0.164355	0.0853128	1.9265	0.0540423	0.842831
CCDC190	52.2843	-0.633494	0.328862	-1.92632	0.0540642	0.842831
MOGAT2	2.4557	1.40591	0.729868	1.92625	0.0540726	0.842831
GATM	3837.23	-0.425635	0.221041	-1.9256	0.0541548	0.842831
CNPPD1	976.066	-0.27417	0.14241	-1.92522	0.0542022	0.842831
ASPRV1	79.0145	-0.534988	0.277897	-1.92513	0.0542127	0.842831
C11orf1	178.99	-0.178403	0.0926851	-1.92483	0.0542509	0.842831
SLC5A9	29.7344	-0.538618	0.27984	-1.92474	0.0542625	0.842831
FBF1	182.28	-0.245577	0.127603	-1.92455	0.054286	0.842831
ERBIN	4302.03	-0.354026	0.184027	-1.92377	0.0543831	0.842831
PLCH1	2295.78	0.423137	0.219977	1.92355	0.0544109	0.842831
CDK5	1576.47	0.181951	0.0946276	1.92281	0.0545033	0.842831
ASIC2	1283.54	0.165631	0.086187	1.92176	0.0546358	0.842831
ENSG00000280166	3.6913	-1.12195	0.583849	-1.92164	0.0546505	0.842831
TTYH2	1566.12	-1.07616	0.560162	-1.92116	0.0547118	0.842831
CHPT1	1158.32	-0.259837	0.135252	-1.92114	0.0547141	0.842831
WASF2	2079.38	-0.53716	0.279612	-1.92109	0.0547205	0.842831
RREB1	385.812	-0.450836	0.234683	-1.92104	0.0547269	0.842831
TRIM59	83.3963	-1.27567	0.66422	-1.92056	0.0547877	0.842831
IVD	2361.12	-0.203439	0.105934	-1.92043	0.0548031	0.842831
TRIP10	86.0254	-0.540939	0.28175	-1.91992	0.0548675	0.842831
GTF2IRD2B	172.755	-0.442853	0.230666	-1.91989	0.0548722	0.842831
TM4SF19	4.48337	1.03769	0.540603	1.91951	0.0549198	0.842831
FMO3	15.8969	-0.612236	0.319007	-1.91919	0.05496	0.842831
ATOH8	190.518	-0.496686	0.258816	-1.91907	0.0549749	0.842831
ENSG00000238390	4.3761	-0.919834	0.479512	-1.91827	0.0550765	0.842831
INPP5D	531.309	-0.495694	0.258422	-1.91816	0.055091	0.842831
SMAD9	589.856	-0.473212	0.246703	-1.91815	0.0550923	0.842831
TEX43	2.55397	1.18939	0.620103	1.91805	0.0551048	0.842831
TOR1A	996.786	0.151187	0.0788263	1.91797	0.0551147	0.842831
SEMA5A	2745.7	-0.307342	0.160305	-1.91724	0.0552079	0.842831
C6orf47	491.903	-0.259563	0.135405	-1.91693	0.0552463	0.842831
HEPACAM	3504.3	-0.675765	0.35262	-1.91641	0.0553124	0.842831
CNTNAP1	15212.2	0.234933	0.122603	1.91621	0.0553381	0.842831
MARK4	4146.38	0.118847	0.0620278	1.91603	0.0553607	0.842831
SLC6A17	21841.7	0.258132	0.134726	1.91598	0.0553683	0.842831
SCRIB	3029.06	-0.306084	0.159794	-1.91549	0.0554303	0.842831
GLP1R	36.3772	-0.709348	0.370357	-1.91531	0.055453	0.842831
SNORA20B	1.1864	1.97913	1.03355	1.91488	0.0555077	0.842831
LAMB2	1375.34	-0.559981	0.2925	-1.91446	0.0555611	0.842831
LZTR1	2192.04	-0.118318	0.0618066	-1.91432	0.0555787	0.842831
LARP4B	3735.72	0.106891	0.0558739	1.91308	0.0557382	0.842831
STK19	204.748	0.147083	0.0769019	1.91261	0.0557982	0.842831
CENPBD2P	2799.86	0.105254	0.055059	1.91165	0.0559206	0.842831
MS4A10	1.1266	-1.85208	0.968869	-1.91159	0.0559291	0.842831
LAMA4	553.082	-0.199844	0.10455	-1.91147	0.0559444	0.842831
RABEP1	3457.99	0.0997734	0.0521983	1.91143	0.0559495	0.842831
IGLON5	1221.49	0.245599	0.128493	1.91138	0.0559562	0.842831
KIAA0319L	4315.96	0.0934682	0.0489052	1.91121	0.0559774	0.842831
RN7SL610P	1.9008	-1.69548	0.88729	-1.91085	0.0560234	0.842831
C21orf91	328.313	-1.04177	0.545215	-1.91074	0.0560375	0.842831
SLC39A11	479.498	-0.48929	0.256082	-1.91068	0.056046	0.842831
CCDC158	273.16	0.342516	0.17928	1.91051	0.0560681	0.842831
PGM5	144.244	-0.554011	0.290055	-1.91002	0.0561303	0.842831
CDCA7L	124.981	-0.512803	0.268509	-1.90982	0.0561567	0.842831
NSRP1	572.108	-0.140971	0.0738179	-1.90971	0.0561707	0.842831
OR55B1P	8.08469	-0.721511	0.377839	-1.90958	0.056188	0.842831
DLX2	127.487	0.342796	0.179534	1.90937	0.0562147	0.842831
NDE1	306.831	-0.866446	0.453801	-1.90931	0.0562221	0.842831
ENSG00000278410	22.91	-0.653583	0.3424	-1.90883	0.0562845	0.842831
ITGB3BP	158.411	0.439502	0.23025	1.9088	0.0562876	0.842831
UNG	602.319	-0.235791	0.123538	-1.90865	0.0563077	0.842831
EVI2B	57.9341	-0.590947	0.30966	-1.90837	0.056343	0.842831
LPAR4	20.8834	-0.905465	0.474557	-1.90802	0.0563882	0.842831
COL5A3	1702.12	-0.50483	0.264658	-1.90748	0.0564583	0.842831
ECI1	556.866	-0.257446	0.135007	-1.90691	0.0565329	0.842831
ENSG00000277752	7.71939	-0.79144	0.415056	-1.90683	0.0565431	0.842831
GPR62	273.358	-1.14936	0.602801	-1.90671	0.0565588	0.842831
CA5B	370.965	-0.36454	0.191271	-1.90588	0.0566661	0.842831
GCDH	575.593	-0.301825	0.158404	-1.90542	0.056726	0.842831
GALNT4	13.4425	-0.861892	0.452382	-1.90523	0.0567503	0.842831
LITAF	430.521	-0.69665	0.365741	-1.90476	0.0568109	0.842831
TDRD1	62.0979	0.682317	0.358235	1.90466	0.0568239	0.842831
PROM1	131.809	-0.389209	0.204366	-1.90447	0.0568495	0.842831
GLDN	845.146	-1.17942	0.619328	-1.90435	0.0568641	0.842831
CPNE7	769.71	0.301044	0.158083	1.90434	0.0568661	0.842831
RN7SL231P	1.22584	-2.01415	1.05792	-1.90387	0.056927	0.842831
MSX1	160.935	-0.745731	0.391737	-1.90365	0.0569557	0.842831
MEGF10	2313.21	-0.689319	0.362138	-1.90347	0.0569792	0.842831
TPPP3	1096.13	-0.825822	0.433871	-1.90338	0.0569906	0.842831
HSPA4L	5104.87	0.268887	0.141273	1.90331	0.0569999	0.842831
GM2A	1748.68	-0.448094	0.235432	-1.90329	0.0570029	0.842831
NUTM2B	59.5626	0.433489	0.227784	1.90307	0.0570312	0.842831
GRM8	565.792	0.267419	0.140543	1.90276	0.0570719	0.842831
YBX1	1683.72	-0.277002	0.145587	-1.90266	0.0570851	0.842831
SNORD91A	0.829432	-2.0708	1.08857	-1.90231	0.0571305	0.842831
TBCCD1	287.456	-0.135604	0.0712918	-1.9021	0.0571586	0.842831
IZUMO4	113.388	-0.327603	0.172244	-1.90197	0.0571753	0.842831
CA14	143.801	-0.799439	0.420459	-1.90135	0.0572562	0.842831
GALNT15	910.182	-0.795965	0.418645	-1.90129	0.0572642	0.842831
PTTG1IP	1762.78	-0.535103	0.281477	-1.90106	0.0572947	0.842831
ARSB	795.549	-0.146241	0.0769311	-1.90094	0.05731	0.842831
IFFO1	1338.26	0.141828	0.0746117	1.90088	0.0573183	0.842831
COMMD6	306.368	-0.158757	0.0835243	-1.90073	0.0573375	0.842831
EXOSC8	206.429	-0.18281	0.0961915	-1.90048	0.0573698	0.842831
ARR3	12.899	-0.583744	0.307223	-1.90007	0.0574245	0.842831
SLC25A1	659.44	-0.375031	0.1974	-1.89986	0.057452	0.842831
PIP5KL1	110.307	0.360078	0.18954	1.89975	0.0574658	0.842831
CELF4	7001.04	0.199212	0.104869	1.89963	0.0574816	0.842831
CARS1	1718.61	0.177606	0.0934985	1.89956	0.0574915	0.842831
TRA2B	1661.88	-0.0993954	0.0523304	-1.89938	0.0575143	0.842831
TPBGL	319.082	0.31014	0.163304	1.89916	0.0575437	0.842831
PPP1R13L	82.4555	-0.652591	0.343648	-1.89901	0.0575628	0.842831
CERS2	1072.16	-0.791425	0.41678	-1.89891	0.0575769	0.842831
CELA2B	59.973	0.340364	0.179285	1.89846	0.0576359	0.842831
G6PC2	4.7994	-0.917256	0.483229	-1.89818	0.0576722	0.842831
C1QC	590.161	-0.98877	0.521106	-1.89745	0.0577691	0.842831
SNORD114-10	16.826	0.668352	0.352362	1.89678	0.0578572	0.842831
RENBP	160.267	-0.522953	0.275801	-1.89612	0.0579436	0.842831
ENSG00000279523	3.75243	1.13151	0.596764	1.89608	0.0579494	0.842831
KCNQ3	13331.6	0.281186	0.148337	1.89559	0.0580147	0.842831
AEBP1	818.848	-0.934343	0.492914	-1.89555	0.0580195	0.842831
QKI	13191.3	-0.606797	0.320128	-1.89549	0.0580281	0.842831
ITPR2	3601.67	-0.33752	0.178078	-1.89535	0.0580464	0.842831
CCDC102A	44.4772	-0.48015	0.253366	-1.89508	0.0580815	0.842831
MIR3713	0.897641	2.2408	1.18252	1.89494	0.0581002	0.842831
NEDD1	112.847	-0.401747	0.21204	-1.89468	0.0581352	0.842831
ENSG00000278962	309.749	0.483561	0.25526	1.89439	0.0581732	0.842831
OR2B11	5.97769	-0.810323	0.427834	-1.89401	0.0582232	0.842831
ENSG00000280098	3.89766	1.02709	0.542287	1.894	0.0582256	0.842831
MT3	8697.53	-0.321114	0.169593	-1.89344	0.0582995	0.842831
DNAJA4	4312.17	0.261348	0.138034	1.89337	0.0583093	0.842831
ENSG00000285655	1.18799	-2.18003	1.15146	-1.89327	0.0583225	0.842831
SLC26A6	101.928	-0.332988	0.175886	-1.8932	0.0583307	0.842831
TULP3	318.458	-0.454718	0.240256	-1.89264	0.0584053	0.842831
ZC3H6	2440.64	0.149037	0.0787692	1.89207	0.0584817	0.842831
RN7SL359P	5.7521	-0.810424	0.428358	-1.89193	0.0585002	0.842831
RIN2	1313.17	-0.422503	0.223353	-1.89164	0.0585391	0.842831
ZFP36L1	1876.46	-0.584006	0.308734	-1.89162	0.0585421	0.842831
RNPS1	4769.45	0.0886505	0.0468659	1.89158	0.0585475	0.842831
PNPLA1	19.0491	0.430325	0.227508	1.89147	0.0585612	0.842831
SEPTIN10	339.015	-0.548359	0.289959	-1.89116	0.0586029	0.842831
ENSG00000279332	14.3398	0.604006	0.319386	1.89115	0.0586045	0.842831
PTPN3	1430.32	0.351913	0.186106	1.89094	0.058633	0.842831
ADAM11	4743.68	0.197544	0.104485	1.89065	0.0586712	0.842831
ANKRD34B	33.7898	0.452478	0.239336	1.89056	0.0586835	0.842831
PEX11G	62.1907	-0.507809	0.268612	-1.89049	0.0586925	0.842831
RFX4	803.837	-0.610013	0.322696	-1.89036	0.0587094	0.842831
ENSG00000274199	3.52014	1.04814	0.554512	1.89021	0.0587305	0.842831
SMIM3	102.938	-0.322562	0.170663	-1.89005	0.0587509	0.842831
ADAM12	93.6634	-0.378573	0.200312	-1.88992	0.0587691	0.842831
S100B	1766.78	-0.573127	0.303279	-1.88977	0.0587888	0.842831
PECR	222.384	-0.185166	0.0979982	-1.88949	0.0588266	0.842831
GPC2	48.6145	-0.510925	0.270478	-1.88897	0.0588954	0.842831
CLIP3	26933	0.168154	0.0890206	1.88893	0.0589013	0.842831
ANKMY2	1463.48	0.164756	0.0872337	1.88867	0.0589354	0.842831
HELQ	358.649	-0.133811	0.0708542	-1.88855	0.0589526	0.842831
SGSM1	3507.83	0.214864	0.113809	1.88793	0.0590351	0.842831
FAM163B	6850.68	0.223371	0.118357	1.88727	0.0591239	0.842831
RAI14	363.957	-0.429919	0.227832	-1.887	0.0591602	0.842831
ALAD	2383.65	-0.33788	0.17906	-1.88696	0.0591656	0.842831
AGPAT5	1487.98	-0.155255	0.0822877	-1.88673	0.0591967	0.842831
ENSG00000279698	1.24306	-1.77043	0.938559	-1.88632	0.0592514	0.842831
LIMK1	9099.46	0.210947	0.111851	1.88596	0.0593	0.842831
CRELD2	445.876	-0.279481	0.1482	-1.88584	0.0593168	0.842831
EIF4A3	821.787	-0.188473	0.0999426	-1.88581	0.0593202	0.842831
ENSG00000279923	70.4851	0.35121	0.186249	1.8857	0.0593358	0.842831
EMP3	52.7109	-0.548351	0.290797	-1.88568	0.0593375	0.842831
ENSG00000279197	4.93804	0.891219	0.47264	1.88562	0.0593462	0.842831
TAF1	1892.98	-0.0958015	0.0508123	-1.8854	0.0593757	0.842831
MFNG	52.4007	-0.799784	0.424271	-1.88508	0.0594192	0.842831
TMEM218	145.47	-0.317833	0.168621	-1.8849	0.0594439	0.842831
GPSM2	990.103	-0.369507	0.196057	-1.88469	0.0594711	0.842831
CACNG2	2775.67	0.19779	0.104955	1.88452	0.0594942	0.842831
ITGAL	56.7754	-0.665843	0.353377	-1.88423	0.0595338	0.842831
CCDC150	30.036	-0.508619	0.26994	-1.88419	0.0595388	0.842831
HCST	7.85879	-0.822097	0.436359	-1.88399	0.0595661	0.842831
TMEM25	2605.52	0.156239	0.0829359	1.88385	0.0595853	0.842831
DLC1	2877.86	-0.233014	0.123706	-1.88361	0.059618	0.842831
AASS	491.948	-0.416522	0.221173	-1.88324	0.0596679	0.842831
FBXO46	472.644	-0.223352	0.11865	-1.88244	0.0597764	0.842831
ACSM4	13.894	0.566787	0.301214	1.88167	0.0598802	0.842831
FLRT3	1278.44	0.353321	0.187783	1.88154	0.0598981	0.842831
TLN2	19642.3	0.191488	0.10179	1.8812	0.0599448	0.842831
MIR4735	2.11166	1.75378	0.932492	1.88074	0.0600067	0.842831
MKRN3	117.489	-0.598453	0.318224	-1.8806	0.0600257	0.842831
HRC	32.0447	-0.341029	0.181377	-1.88022	0.0600779	0.842831
PGAP6	988.425	-0.216305	0.115048	-1.88013	0.0600903	0.842831
ENSG00000285777	1.26107	1.9037	1.01261	1.87998	0.0601103	0.842831
GPR65	17.295	-0.679921	0.361717	-1.8797	0.0601485	0.842831
DMD	5324.57	0.116675	0.0620722	1.87967	0.0601532	0.842831
FAM185A	311.017	0.199883	0.106345	1.87958	0.0601653	0.842831
GPR119	0.819978	-2.83309	1.50748	-1.87936	0.0601957	0.842831
HIBADH	494.893	-0.158167	0.0841984	-1.87851	0.0603116	0.842831
CMIP	9925.76	0.153072	0.0815116	1.87792	0.0603924	0.842831
FGFR2	3113.17	-0.627645	0.334339	-1.87727	0.0604807	0.842831
SYNGR3	6708.49	0.184321	0.0981906	1.87717	0.0604943	0.842831
GASK1B	2375.1	-0.366206	0.195101	-1.87701	0.0605164	0.842831
PHYHD1	254.484	-0.605913	0.3231	-1.87531	0.0607497	0.842831
TUBA3E	4.77826	0.984575	0.525032	1.87526	0.0607564	0.842831
ARHGAP19	182.441	-0.429742	0.229184	-1.87509	0.06078	0.842831
SERPINH1	343.309	0.856898	0.457018	1.87498	0.060796	0.842831
ULBP1	8.00512	1.18063	0.629739	1.8748	0.0608204	0.842831
KCNJ18	1.37083	-2.06453	1.10135	-1.87453	0.0608569	0.842831
INTS9	306.768	-0.156617	0.0835684	-1.87411	0.0609149	0.842831
SMTNL2	8.29084	-0.771414	0.411627	-1.87406	0.0609222	0.842831
MPST	343.85	-0.568879	0.30365	-1.87347	0.0610033	0.842831
FOXN2	928.547	-0.412154	0.220004	-1.87339	0.061014	0.842831
C2CD2L	2936.95	0.15221	0.0812767	1.87274	0.0611039	0.842831
TTYH1	8662.76	-0.399906	0.213544	-1.87271	0.061109	0.842831
ENSG00000278900	1.9367	-1.63149	0.871609	-1.87181	0.061233	0.842831
ENSG00000274004	0.618379	4.02351	2.14986	1.87152	0.0612724	0.842831
ITGA6	958.119	-0.540921	0.289141	-1.87079	0.0613746	0.842831
EPHB4	127.876	-0.557079	0.297791	-1.8707	0.0613865	0.842831
CHRNB3	34.86	-0.499965	0.267338	-1.87016	0.061462	0.842831
LSR	293.431	-0.317468	0.169762	-1.87008	0.0614733	0.842831
REEP4	84.822	-0.488959	0.26149	-1.86989	0.0614984	0.842831
ENSG00000238902	4.31905	0.957763	0.512213	1.86985	0.061504	0.842831
C6orf58	5.73839	0.856468	0.458131	1.86948	0.0615554	0.842831
ORAI1	83.8365	-0.523125	0.279843	-1.86935	0.0615738	0.842831
CYBA	184.96	-0.63368	0.338997	-1.86928	0.0615837	0.842831
ADRA1A	1037.65	-0.293568	0.157076	-1.86896	0.0616291	0.842831
FZD4	604.99	-0.223019	0.119336	-1.86882	0.0616476	0.842831
OSBPL11	845.559	-0.17782	0.0951508	-1.86882	0.0616482	0.842831
NCMAP	12.3471	-1.26783	0.678463	-1.86868	0.0616673	0.842831
HBP1	597.99	-0.289552	0.154956	-1.86861	0.0616774	0.842831
MFSD14B	810.555	-0.215325	0.11524	-1.86849	0.0616938	0.842831
SYNGR1	26802.1	0.195251	0.104501	1.86842	0.0617036	0.842831
SLC25A42	1105.79	0.120656	0.0646177	1.86723	0.0618699	0.842831
LYNX1-SLURP2	16.5575	0.42591	0.2281	1.86721	0.0618722	0.842831
TFAP2C	25.8362	-0.815638	0.437101	-1.86602	0.0620386	0.842831
PIM1	412.556	0.269198	0.144295	1.86561	0.0620961	0.842831
CABP1	10421.4	0.191269	0.102546	1.8652	0.0621529	0.842831
TSPAN2	58.7434	0.430905	0.23103	1.86515	0.0621605	0.842831
USP37	684.24	-0.165752	0.0888754	-1.865	0.0621819	0.842831
SLC39A5	8.62903	-0.845291	0.453316	-1.86468	0.062226	0.842831
SKIDA1	328.171	0.21196	0.113677	1.86458	0.0622407	0.842831
GALNT17	10159.3	0.185886	0.0996958	1.86453	0.0622478	0.842831
CALM3	75122	0.179166	0.0960973	1.86442	0.062263	0.842831
SPG21	815.332	-0.139916	0.0750815	-1.86351	0.06239	0.842831
SNORD14A	2.85517	-1.46649	0.786975	-1.86345	0.0623994	0.842831
CD33	20.8627	-0.626627	0.336318	-1.8632	0.0624346	0.842831
VGLL3	31.1941	-0.44818	0.240576	-1.86295	0.0624693	0.842831
OTX1	104.751	-0.580147	0.311446	-1.86275	0.0624969	0.842831
C4orf50	4872	0.247967	0.13316	1.86217	0.0625788	0.842831
ASPM	39.17	0.431975	0.232045	1.86161	0.0626588	0.842831
GRIN2C	1780.82	-0.595595	0.320009	-1.86118	0.0627182	0.842831
EPHB6	12525.5	0.208154	0.111843	1.86113	0.062726	0.842831
SUFU	805.382	-0.219325	0.117881	-1.86057	0.0628053	0.842831
COMMD5	455.942	-0.176614	0.094925	-1.86056	0.0628058	0.842831
ENPP2	2290.42	-1.26351	0.67916	-1.86041	0.062828	0.842831
PPP1R14C	676.435	0.319304	0.171656	1.86013	0.0628665	0.842831
SNORD99	3.98097	-1.19184	0.640788	-1.85996	0.0628911	0.842831
CLGN	187.164	0.382573	0.205713	1.85974	0.0629224	0.842831
CD37	93.7287	-0.499818	0.268851	-1.85909	0.0630143	0.842831
C1QTNF1	208.535	-0.461838	0.248427	-1.85905	0.0630197	0.842831
RNA5SP60	0.96314	-2.56743	1.38124	-1.85879	0.0630573	0.842831
PTGR2	170.304	-0.249698	0.13434	-1.8587	0.0630694	0.842831
GPR179	1004.08	0.279503	0.150391	1.85851	0.0630969	0.842831
ZNF526	346.934	-0.175937	0.0946675	-1.85847	0.0631023	0.842831
AGAP3	12604.7	0.0734395	0.0395252	1.85804	0.0631629	0.842831
RNASE6	28.102	-0.737595	0.396978	-1.85803	0.0631651	0.842831
ZBTB34	845.788	-0.155302	0.0835911	-1.85788	0.0631866	0.842831
MFAP5	5.36941	-0.91488	0.49257	-1.85736	0.0632601	0.842831
AKR1C2	144.839	0.383081	0.206293	1.85697	0.063315	0.842831
SLC27A1	1591.45	-0.486084	0.261794	-1.85674	0.0633478	0.842831
PRR5L	185.061	-0.984726	0.530545	-1.85607	0.0634439	0.842831
RALGPS1	2599.55	0.121229	0.0653168	1.85601	0.0634522	0.842831
HSP90AA1	42604.4	0.197917	0.106653	1.85571	0.0634956	0.842831
B4GALT4	244.263	-0.184969	0.0997025	-1.85521	0.0635661	0.842831
REEP3	630.567	-0.657925	0.354821	-1.85424	0.0637043	0.842831
RN7SL428P	1.30186	2.10227	1.13393	1.85397	0.063743	0.842831
OR52B6	2.04091	-1.93226	1.04231	-1.85383	0.063763	0.842831
ZFP64	798.603	0.183587	0.099039	1.85369	0.0637839	0.842831
CNOT8	1059.54	-0.127468	0.0687759	-1.85339	0.0638267	0.842831
H1-3	108.199	-0.456157	0.246179	-1.85295	0.0638896	0.842831
CPT1A	1664.19	-0.324266	0.175002	-1.85293	0.0638919	0.842831
FGGY	476.384	-0.222505	0.120086	-1.85288	0.0638994	0.842831
CD300E	3.17678	-1.43552	0.774769	-1.85283	0.0639063	0.842831
IRAG1	2623.42	-0.520923	0.281273	-1.85202	0.0640229	0.842831
IRAG2	319.763	0.405747	0.219107	1.85182	0.0640517	0.842831
SLU7	2551.28	0.213858	0.115507	1.85148	0.0641012	0.842831
TMC6	627.024	-1.04518	0.564678	-1.85093	0.0641801	0.842831
COG5	1287.5	-0.127221	0.0687446	-1.85064	0.0642214	0.842831
SLC6A7	2453.84	0.302098	0.163277	1.85022	0.0642816	0.842831
PCDHA1	171.182	0.255936	0.138336	1.85011	0.0642978	0.842831
ANXA3	86.193	-0.515079	0.278447	-1.84983	0.0643379	0.842831
EFEMP2	467.206	-0.343698	0.185834	-1.8495	0.0643862	0.842831
LRP10	1404.73	-0.662362	0.358159	-1.84935	0.0644066	0.842831
EPS8	611.125	-0.379259	0.205112	-1.84904	0.0644521	0.842831
ACADS	316.675	-0.467951	0.253086	-1.84898	0.0644607	0.842831
ORAI3	253.847	-0.279113	0.150977	-1.84872	0.0644988	0.842831
SSPOP	119.02	-0.380771	0.205987	-1.84852	0.0645268	0.842831
BRD7	1153.44	-0.167178	0.0904459	-1.84837	0.0645485	0.842831
MIR4729	4.69568	-0.866076	0.468582	-1.84829	0.0645604	0.842831
ARRDC4	937.919	-0.406228	0.219806	-1.84812	0.0645846	0.842831
PACSIN3	381.659	-0.588851	0.318668	-1.84785	0.0646239	0.842831
RNASE1	910.094	-1.14205	0.618117	-1.84763	0.0646563	0.842831
ANKRD34C	619.126	0.389825	0.211043	1.84713	0.0647279	0.842831
METTL16	824.572	-0.24235	0.13121	-1.84704	0.0647417	0.842831
S100A1	1371.18	-0.554734	0.300397	-1.84667	0.0647945	0.842831
TRIM21	77.456	-0.403765	0.218684	-1.84634	0.0648428	0.842831
RUBCN	4520.62	0.0877737	0.0475465	1.84606	0.0648836	0.842831
DNLZ	19.0106	-0.567022	0.307154	-1.84605	0.0648851	0.842831
STRAP	3556.35	0.169597	0.0918735	1.84599	0.064894	0.842831
PCLO	26791.1	0.269915	0.146225	1.84589	0.0649086	0.842831
MICAL2	9977.82	0.214987	0.116475	1.84577	0.0649252	0.842831
PRDM2	11246.4	0.169379	0.091771	1.84568	0.0649394	0.842831
GFRA2	2229.97	0.248929	0.134897	1.84532	0.0649904	0.842831
STK25	4015.32	0.0884156	0.047917	1.84518	0.0650111	0.842831
SMAP1	961.19	0.150234	0.0814214	1.84514	0.0650175	0.842831
ENSG00000279996	10.9144	-0.611047	0.331182	-1.84505	0.0650304	0.842831
ARMCX1	1064.91	0.118199	0.0640683	1.8449	0.0650523	0.842831
STXBP3	983.616	-0.257193	0.139413	-1.84483	0.0650628	0.842831
MIR4645	0.751506	-2.22688	1.20709	-1.84482	0.065063	0.842831
CENPQ	84.6024	-0.394649	0.213938	-1.84469	0.0650823	0.842831
CASTOR1	25.7152	-0.522852	0.283499	-1.84428	0.0651422	0.842831
PCDHB5	363.384	-0.280879	0.152307	-1.84416	0.0651594	0.842831
POLR3GL	90.5601	-0.228819	0.124096	-1.84389	0.0651985	0.842831
C1QTNF2	93.1349	0.298011	0.161691	1.84309	0.0653155	0.842831
RGPD6	61.6458	0.358801	0.194681	1.84302	0.0653255	0.842831
TEP1	505.294	-0.418495	0.227131	-1.84253	0.0653981	0.842831
TENM4	5658.99	0.203705	0.110563	1.84244	0.0654107	0.842831
PTGDS	1349.79	-0.63739	0.345994	-1.8422	0.0654459	0.842831
EN1	1.60538	-1.7701	0.960981	-1.84197	0.0654797	0.842831
ZNF142	2559.23	0.0936338	0.0508623	1.84093	0.065632	0.842831
CDKN2C	187.787	-0.376895	0.204734	-1.8409	0.0656368	0.842831
TTC9B	2080.69	0.18081	0.0982261	1.84075	0.0656582	0.842831
SNORD6	1.64219	1.4759	0.801829	1.84067	0.0656701	0.842831
PDLIM5	1664.94	-0.543939	0.295514	-1.84065	0.0656726	0.842831
ENTPD5	402.512	-0.251503	0.136671	-1.84021	0.0657373	0.842831
ENSG00000280202	10.1525	0.659232	0.358255	1.84012	0.065751	0.842831
LYPLAL1	511.226	-0.170487	0.0926587	-1.83994	0.0657766	0.842831
PEA15	21171.2	-0.153583	0.0834749	-1.83987	0.0657876	0.842831
TTC9	2219.08	0.206425	0.112197	1.83985	0.0657906	0.842831
SELENOS	308.458	-0.329146	0.17891	-1.83973	0.0658083	0.842831
CAMTA1	12001	0.217036	0.117989	1.83947	0.0658463	0.842831
CPNE4	1936.52	0.377856	0.205449	1.83917	0.0658902	0.842831
RSPO3	117.15	0.421831	0.22937	1.83909	0.0659027	0.842831
VEGFC	29.2026	-0.616677	0.335323	-1.83905	0.0659075	0.842831
GAD1	7725.12	0.320106	0.174065	1.839	0.0659149	0.842831
KCNH2	1751.01	0.148838	0.0809551	1.83853	0.0659845	0.842831
RBP3	40.172	0.378114	0.20568	1.83836	0.0660094	0.842831
SNAPIN	416.329	-0.162282	0.0882756	-1.83836	0.06601	0.842831
MYO5B	919.16	0.330995	0.180105	1.83779	0.0660937	0.842831
MPDZ	4950.03	-0.0875459	0.0476426	-1.83755	0.0661283	0.842831
FAM114A1	153.137	-0.516583	0.281131	-1.83752	0.0661333	0.842831
DUSP2	356.747	0.335645	0.182693	1.83721	0.0661791	0.842831
BOK	1037.4	-1.05968	0.576908	-1.83682	0.0662362	0.842831
CARD9	25.5695	-0.62344	0.33942	-1.83678	0.0662421	0.842831
ECM2	69.2291	-0.400199	0.217887	-1.83672	0.0662506	0.842831
ZER1	8638.7	0.103426	0.0563118	1.83668	0.0662578	0.842831
N4BP3	1101.59	0.149603	0.0814813	1.83604	0.0663521	0.842831
HTR3B	621.318	0.434151	0.23648	1.83589	0.066374	0.842831
CDK2AP1	2112.07	-0.265793	0.144799	-1.8356	0.0664165	0.842831
CPB2	48.8466	-0.441959	0.240884	-1.83474	0.0665439	0.842831
ZFHX3	1420.1	-0.34252	0.186704	-1.83456	0.0665715	0.842831
ELN	270.256	-0.552629	0.301245	-1.83449	0.0665819	0.842831
ENSG00000279390	24.6196	-0.460927	0.251367	-1.83368	0.0667017	0.842831
C19orf54	146.63	-0.383835	0.209349	-1.83346	0.0667337	0.842831
SNORD114-22	1.52938	1.64684	0.898321	1.83324	0.0667666	0.842831
CDK12	2248.48	0.111345	0.0607439	1.83302	0.0668003	0.842831
ARSL	74.7356	-0.299569	0.163449	-1.8328	0.066832	0.842831
CDC45	5.36334	-0.841472	0.459276	-1.83217	0.0669261	0.842831
MYBPC1	778.632	-0.39708	0.216748	-1.83198	0.0669537	0.842831
MAVS	2544.89	-0.306431	0.167277	-1.83188	0.0669697	0.842831
GIMAP2	34.8762	-0.517904	0.282721	-1.83185	0.0669735	0.842831
LBHD2	37.6045	0.493089	0.269201	1.83168	0.0669993	0.842831
SLC30A2	23.5361	0.583501	0.318716	1.83079	0.0671325	0.842831
SLC9A3R1	1619.78	-0.56942	0.311104	-1.83032	0.0672025	0.842831
ADGRV1	5230.16	-0.581662	0.317812	-1.83021	0.0672191	0.842831
GCC2	5397.41	0.20633	0.112747	1.83003	0.0672461	0.842831
NFAM1	70.8345	-0.494934	0.27048	-1.82984	0.0672746	0.842831
OSMR	156.611	-0.61015	0.333557	-1.82923	0.0673658	0.842831
B3GALT5	268.278	0.237099	0.12963	1.82904	0.0673939	0.842831
ENSG00000279881	0.815477	-2.54348	1.39071	-1.8289	0.0674145	0.842831
DPP3	486.714	-0.292112	0.159725	-1.82884	0.0674235	0.842831
NME1-NME2	4.61185	-1.1133	0.608809	-1.82866	0.0674505	0.842831
RNY1P4	2.74106	-1.36322	0.745514	-1.82857	0.0674648	0.842831
ENSG00000272822	39.7705	0.374234	0.204688	1.82831	0.0675032	0.842831
TCHH	71.1257	0.438912	0.240085	1.82815	0.0675266	0.842831
ENSG00000280406	8.4945	0.567822	0.3106	1.82815	0.0675277	0.842831
SFT2D2	1064.76	-0.548478	0.300067	-1.82785	0.0675724	0.842831
MIR3188	0.870551	2.83836	1.55292	1.82775	0.0675868	0.842831
ABR	33807	0.105999	0.0580181	1.82699	0.0677006	0.842831
CAND2	1501.93	0.175024	0.0958345	1.82631	0.0678037	0.842831
APH1A	1002	-0.290701	0.159179	-1.82626	0.0678115	0.842831
MLC1	6229.74	-0.666491	0.364953	-1.82624	0.067814	0.842831
INCA1	269.009	0.17278	0.0946133	1.82618	0.0678239	0.842831
VWA3B	20.9463	-0.567112	0.310604	-1.82584	0.0678746	0.842831
MIR1275	0.693554	2.58806	1.41781	1.82539	0.0679426	0.842831
GPR183	48.6017	-0.479286	0.262604	-1.82513	0.0679811	0.842831
FOSL2	5085.83	0.239717	0.131403	1.82428	0.0681094	0.842831
CAMSAP3	2510.8	0.130404	0.0714957	1.82395	0.0681603	0.842831
TMEM229A	250.384	-0.491469	0.269457	-1.82392	0.0681643	0.842831
VAMP8	34.5886	-0.585831	0.321194	-1.82392	0.0681647	0.842831
STX1B	25075.5	0.171272	0.0939116	1.82376	0.0681884	0.842831
TLCD5	595.92	-0.419662	0.23015	-1.82343	0.0682382	0.842831
FAM169BP	7.27138	-0.761561	0.417654	-1.82342	0.0682393	0.842831
VWA5B2	1926.8	0.24594	0.134964	1.82226	0.0684158	0.842831
DTNA	10650.2	-0.311228	0.170808	-1.82209	0.0684408	0.842831
ATP2B3	7143.74	0.19667	0.108038	1.82038	0.0687006	0.842831
COL9A2	858.112	-0.831514	0.456782	-1.82037	0.0687021	0.842831
C1orf54	61.9042	-0.409276	0.224875	-1.82001	0.0687571	0.842831
SLC16A3	185.892	-0.480976	0.264343	-1.81952	0.0688328	0.842831
TUBA8	223.914	0.205673	0.113055	1.81923	0.0688757	0.842831
ZNF224	706.123	-0.132902	0.0730562	-1.81918	0.0688841	0.842831
LEPR	354.597	-0.292061	0.160615	-1.81839	0.0690039	0.842831
TTBK1	9929.98	0.108407	0.0596226	1.81822	0.0690309	0.842831
SLFN11	121.345	-0.420883	0.231512	-1.81797	0.0690684	0.842831
EMID1	908.744	-0.428722	0.23584	-1.81785	0.0690876	0.842831
DCAF4L2	1.50872	1.62984	0.896855	1.81728	0.0691741	0.842831
GPIHBP1	125.67	-1.15672	0.636529	-1.81723	0.0691823	0.842831
DNM1	41537	0.203629	0.112061	1.81712	0.0691989	0.842831
MIR4671	2.05659	1.35913	0.748011	1.81699	0.0692194	0.842831
H2BC21	544.168	-0.344979	0.189982	-1.81586	0.0693925	0.842831
ITGA7	1447.48	-0.282949	0.15584	-1.81564	0.0694255	0.842831
OGN	33.9393	-0.448455	0.247046	-1.81527	0.0694827	0.842831
TFG	1391.61	0.0968704	0.0533661	1.8152	0.0694926	0.842831
PSMG3	763.532	0.180902	0.0996614	1.81517	0.069498	0.842831
AGTRAP	110.442	-0.618007	0.340526	-1.81486	0.0695454	0.842831
RAB11FIP5	6811.33	0.180828	0.0996471	1.81469	0.0695722	0.842831
NCF4	24.8175	-0.669206	0.368776	-1.81467	0.0695747	0.842831
ENSG00000283201	127.548	-0.219113	0.120757	-1.8145	0.0696011	0.842831
NAP1L3	6865.4	0.198738	0.10953	1.81447	0.0696055	0.842831
RRP1B	1107.73	-0.14255	0.0785804	-1.81407	0.0696667	0.842831
SLC51B	19.0965	-0.993844	0.54787	-1.81401	0.0696756	0.842831
IL17D	2980.67	-0.18664	0.102895	-1.8139	0.0696936	0.842831
ENSG00000252274	2.56721	-1.43238	0.789697	-1.81384	0.0697026	0.842831
CCDC188	112.144	0.339282	0.187058	1.81378	0.0697114	0.842831
ADH5	1846.19	-0.130683	0.0720507	-1.81377	0.0697138	0.842831
TLN1	4725.74	-0.511567	0.28205	-1.81375	0.0697164	0.842831
FAM83D	72.9701	0.349952	0.192956	1.81363	0.0697342	0.842831
OR2T2	2.91331	0.984111	0.542668	1.81347	0.0697599	0.842831
TENM1	2062.05	0.245536	0.135411	1.81327	0.0697903	0.842831
PFKFB3	4618.14	-0.201933	0.111377	-1.81305	0.0698239	0.842831
TBC1D21	1.51643	1.29846	0.716232	1.81291	0.0698461	0.842831
MIR4524B	1.27355	2.07354	1.144	1.81253	0.0699036	0.842831
LSM14A	1543.16	-0.143435	0.0791387	-1.81245	0.069916	0.842831
ARHGEF1	664.916	-0.425949	0.235031	-1.81231	0.0699384	0.842831
C1QB	467.51	-0.93368	0.515197	-1.81228	0.069943	0.842831
MB21D2	558.055	0.23666	0.130594	1.81218	0.0699582	0.842831
NDEL1	3234	0.164127	0.0905809	1.81194	0.0699949	0.842831
BCL2L12	20.9966	-0.562603	0.31051	-1.81187	0.0700067	0.842831
DOCK5	1284.77	-0.845972	0.46694	-1.81173	0.0700273	0.842831
MCRIP2	610.214	-0.203917	0.112558	-1.81167	0.0700368	0.842831
RN7SL246P	2.78443	-1.03814	0.573468	-1.81029	0.070251	0.842831
ENSG00000280014	1.04116	-2.13489	1.17942	-1.81011	0.0702783	0.842831
RDH13	712.35	0.172192	0.0951312	1.81005	0.0702885	0.842831
PRR5	324.149	-0.213918	0.118191	-1.80993	0.0703059	0.842831
FAM107B	828.749	-0.939497	0.519129	-1.80976	0.0703337	0.842831
MIR590	4.43865	0.850436	0.470005	1.80942	0.0703858	0.842831
ELOVL1	571.627	-1.00884	0.557557	-1.80939	0.0703901	0.842831
CLYBL	412.673	-0.278837	0.154122	-1.8092	0.0704201	0.842831
FAM120C	1617.8	-0.279371	0.154431	-1.80903	0.0704463	0.842831
MCM5	152.967	-0.581401	0.321418	-1.80886	0.0704725	0.842831
KCNJ2	552.693	-0.597577	0.330416	-1.80856	0.0705194	0.842831
IMPA2	115.397	-0.429057	0.237253	-1.80844	0.0705385	0.842831
SLC9A5	418.581	0.218148	0.120646	1.80817	0.0705806	0.842831
VPS26B	4306.66	0.0996226	0.0551033	1.80792	0.0706182	0.842831
DDX17	10814.5	-0.140427	0.0776787	-1.80779	0.0706391	0.842831
FOXK2	3953.62	0.0758588	0.0419661	1.80762	0.0706654	0.842831
INHA	34.9897	0.513802	0.284246	1.8076	0.0706694	0.842831
DAB2IP	7949.54	0.144117	0.0797377	1.80739	0.0707011	0.842831
ZNF462	2991.8	-0.220651	0.122175	-1.80602	0.0709147	0.842831
QPRT	599.61	-0.302487	0.16749	-1.806	0.0709188	0.842831
EFCAB7	513.249	0.187423	0.103809	1.80546	0.0710023	0.842831
SNAI2	29.5861	-0.438549	0.242969	-1.80496	0.0710808	0.842831
RAB17	49.2294	0.628805	0.348394	1.80487	0.0710958	0.842831
POLD4	137.912	-0.281121	0.155772	-1.8047	0.0711224	0.842831
ENSG00000279190	2.12502	1.29043	0.715159	1.8044	0.0711686	0.842831
SPAG4	91.8789	0.287901	0.159559	1.80435	0.0711768	0.842831
CPEB3	6050.95	0.225683	0.125091	1.80416	0.0712069	0.842831
CORO2A	643.59	0.29218	0.161975	1.80386	0.0712527	0.842831
SVOP	7430.15	0.208797	0.115753	1.80381	0.0712615	0.842831
CA7	315.914	0.23971	0.132892	1.80379	0.0712637	0.842831
PCDHGB7	494.404	-0.460632	0.255369	-1.80379	0.0712649	0.842831
PKN2	1195.82	-0.144634	0.0801835	-1.80378	0.0712656	0.842831
EMC2	983.93	-0.161576	0.0895793	-1.80373	0.0712744	0.842831
NAP1L5	3718.13	0.304319	0.168743	1.80345	0.0713181	0.842831
ADGRG3	4.35354	1.06813	0.592426	1.80298	0.0713921	0.842831
RMDN2	230.312	-0.201965	0.112018	-1.80297	0.0713936	0.842831
IRF5	138.782	-0.346325	0.192143	-1.80244	0.0714762	0.842831
ERI1	214.679	-0.220118	0.122124	-1.80242	0.0714801	0.842831
CAMK2D	4943.27	0.289192	0.16049	1.80193	0.0715562	0.842831
GSTCD	285.475	-0.130736	0.0725773	-1.80133	0.0716508	0.842831
ZNF599	88.8722	-0.408003	0.226556	-1.80089	0.0717199	0.842831
LDLRAP1	274.28	-0.995956	0.553056	-1.80082	0.0717307	0.842831
FNBP1	2941.78	-0.392203	0.21785	-1.80034	0.0718077	0.842831
RIPOR1	5728.1	0.0809525	0.0449724	1.80005	0.0718527	0.842831
IGFN1	79.3987	-0.638759	0.354891	-1.79988	0.0718802	0.842831
TUBB2A	9721.3	0.252576	0.14034	1.79975	0.0719008	0.842831
CLDND1	2404.51	-0.631394	0.350886	-1.79943	0.0719507	0.842831
MROH8	228.542	0.199598	0.110924	1.79941	0.0719536	0.842831
TMEM130	14140.6	0.183457	0.101972	1.79909	0.0720048	0.842831
FGF18	30.1036	0.505898	0.281202	1.79906	0.0720092	0.842831
KCNJ11	1204.58	0.158546	0.0881292	1.79901	0.0720165	0.842831
RN7SKP261	2.12211	1.27956	0.711341	1.7988	0.0720508	0.842831
KLC2	9254.74	0.185581	0.103213	1.79804	0.0721713	0.842831
ST8SIA1	2455.44	0.23421	0.13026	1.79802	0.0721742	0.842831
ERG28	644.092	-0.120835	0.0672161	-1.79771	0.0722222	0.842831
SCAMP2	525.763	-0.452566	0.251822	-1.79717	0.0723092	0.842831
PARP9	189.539	-0.475629	0.264731	-1.79665	0.0723904	0.842831
PLOD3	557.584	-0.655822	0.365097	-1.79629	0.0724476	0.842831
C1QTNF6	161.935	0.224409	0.124961	1.79582	0.0725224	0.842831
DPF1	2069.34	0.130169	0.072495	1.79555	0.0725657	0.842831
TRMT6	388.513	0.191333	0.106568	1.7954	0.0725892	0.842831
GAREM2	1503.91	-0.476847	0.265611	-1.79528	0.0726086	0.842831
PTBP1	745.167	-0.354238	0.197323	-1.79522	0.0726191	0.842831
H6PD	1089.29	-0.411474	0.229257	-1.79482	0.0726829	0.842831
ENSG00000252049	2.11484	-1.64008	0.914056	-1.79428	0.0727681	0.842831
UBR4	17067	0.100802	0.0561842	1.79414	0.072791	0.842831
ENSG00000258466	1.71114	1.2437	0.693257	1.794	0.0728137	0.842831
MSN	1988.01	-0.458751	0.255768	-1.79362	0.072874	0.842831
ENSG00000252050	1.6687	-1.52301	0.849132	-1.7936	0.0728765	0.842831
RFTN2	1179.35	-0.531485	0.296355	-1.79341	0.0729075	0.842831
BLTP2	9742.77	0.154553	0.0861799	1.79338	0.0729121	0.842831
HBD	3.94126	-1.89784	1.05833	-1.79323	0.0729355	0.842831
ENSG00000278952	7.43927	0.553257	0.308594	1.79283	0.0729994	0.842831
PRCP	1419.43	-0.174672	0.0974322	-1.79275	0.0730121	0.842831
NME3	584.844	-0.299428	0.167023	-1.79274	0.0730151	0.842831
ACAA2	600.544	-0.469957	0.262176	-1.79252	0.0730495	0.842831
ATP5F1C	2353.63	0.151553	0.0846083	1.79123	0.0732558	0.842831
GARS1	4000.24	0.204929	0.114418	1.79105	0.0732856	0.842831
CDC42EP4	2967.13	-0.522038	0.291484	-1.79096	0.0732991	0.842831
TMEM106A	64.9836	-0.376122	0.210012	-1.79095	0.0733011	0.842831
RYR3	2756.41	-0.391103	0.21838	-1.79093	0.0733049	0.842831
SLC5A11	206.396	-1.45296	0.811305	-1.79089	0.0733107	0.842831
BNC2	29.9372	-0.610794	0.341161	-1.79034	0.0733996	0.842831
BMP8A	730.671	0.19807	0.110637	1.79027	0.0734101	0.842831
ALDH1A1	1164.54	-0.399011	0.222879	-1.79026	0.0734122	0.842831
PREX1	5981.06	-0.607878	0.339584	-1.79007	0.073443	0.842831
DCBLD1	520.024	0.186637	0.104294	1.78952	0.0735316	0.842831
TCF12	1514.92	-0.35699	0.199502	-1.78941	0.0735496	0.842831
PMP2	5310.39	-0.43282	0.241889	-1.78933	0.0735614	0.842831
ZNF397	1231.21	-0.185411	0.103666	-1.78854	0.0736884	0.842831
DNAJB7	22.0696	0.377025	0.210859	1.78805	0.0737685	0.842831
ENSG00000280040	2.77886	1.01734	0.568996	1.78796	0.0737829	0.842831
CYP24A1	28.3821	0.822505	0.460104	1.78765	0.0738324	0.842831
MIR340	2.79098	-0.958561	0.536282	-1.78742	0.0738695	0.842831
XPO7	4239.55	0.10357	0.0579481	1.7873	0.0738898	0.842831
SELENOK	753.116	-0.159541	0.0892903	-1.78676	0.0739761	0.842831
RNF213	4930.44	-0.298066	0.166839	-1.78655	0.0740106	0.842831
ZNF582	162.443	-0.200765	0.112403	-1.78612	0.0740791	0.842831
ENPEP	46.8822	0.420552	0.235524	1.7856	0.0741635	0.842831
MIR1276	5.26491	-0.819377	0.459004	-1.78512	0.0742417	0.842831
MYO15B	579.429	-0.417775	0.234064	-1.78488	0.0742807	0.842831
MIR1185-1	1.16449	-1.87373	1.0498	-1.78484	0.0742865	0.842831
REEP2	7595.04	0.167516	0.0938553	1.78484	0.0742878	0.842831
FUNDC1	555.772	0.184782	0.10354	1.78464	0.0743198	0.842831
IL17REL	49.0951	0.648004	0.363105	1.78462	0.0743236	0.842831
PDCD1	3.19665	-1.15664	0.648161	-1.7845	0.0743429	0.842831
NRN1	5728.12	0.293243	0.164372	1.78402	0.0744198	0.842831
MIR6746	12.447	-0.572822	0.3211	-1.78394	0.074434	0.842831
MIR378J	2.41251	1.18162	0.662375	1.78391	0.0744389	0.842831
OLFML1	26.4444	-0.467519	0.262096	-1.78377	0.0744607	0.842831
NUP50	2265.17	0.125915	0.0706032	1.78342	0.0745175	0.842831
TMEM123	868.698	-0.629879	0.353259	-1.78305	0.0745775	0.842831
SORBS3	1337.03	-0.2713	0.152179	-1.78277	0.0746232	0.842831
ETS2	6066.14	0.233003	0.13071	1.78259	0.0746524	0.842831
CACNG5	480.232	0.338613	0.189971	1.78245	0.0746766	0.842831
DSG3	49.1229	0.712972	0.400008	1.7824	0.0746845	0.842831
MYPOP	1678.75	0.11488	0.0644593	1.78221	0.0747143	0.842831
RGN	501.319	-0.25881	0.145218	-1.78221	0.0747144	0.842831
BTNL2	27.4181	0.513923	0.288366	1.78219	0.0747187	0.842831
GALM	111.182	-0.36975	0.207472	-1.78217	0.0747211	0.842831
CCDC136	3083.22	0.15575	0.0874025	1.78198	0.0747523	0.842831
ENSG00000282897	1.22156	1.73935	0.976191	1.78178	0.0747857	0.842831
ACP2	1305.29	0.124521	0.0698896	1.78169	0.0748	0.842831
EPHB2	1186.39	0.15446	0.0867294	1.78094	0.0749222	0.842831
PLCXD3	1718.01	0.314236	0.176446	1.78092	0.074926	0.842831
MALSU1	229.693	0.142908	0.0802465	1.78086	0.0749351	0.842831
DLGAP4	10018.6	0.171722	0.0964419	1.78058	0.0749819	0.842831
ZFP36L2	1038.26	-0.530507	0.297978	-1.78036	0.0750179	0.842831
VWF	2022.72	-0.628243	0.352886	-1.7803	0.0750264	0.842831
GABRA5	2921.63	0.280156	0.157386	1.78005	0.0750674	0.842831
CRYGD	15.4948	0.550369	0.309212	1.77991	0.0750909	0.842831
LTF	14.8664	-1.1568	0.649979	-1.77975	0.0751164	0.842831
GRB7	24.2665	0.63576	0.357234	1.77967	0.0751296	0.842831
ENSG00000278876	6.64768	-0.719366	0.404246	-1.77952	0.075154	0.842831
JAM2	1716.45	-0.316134	0.17768	-1.77923	0.0752019	0.842831
RN7SL30P	4.02349	0.791342	0.444847	1.77891	0.0752545	0.842831
CLASP1	9082.37	0.130111	0.0731438	1.77884	0.0752665	0.842831
NNMT	58.6204	0.352398	0.198125	1.77866	0.0752948	0.842831
IL13	3.60128	-1.02454	0.576029	-1.77863	0.0753008	0.842831
FAM135B	2883.22	0.23471	0.131966	1.77856	0.0753119	0.842831
THAP2	288.084	-0.232795	0.130898	-1.77844	0.0753314	0.842831
RASSF6	1.49712	1.67838	0.943751	1.77841	0.0753361	0.842831
CD63	2533.98	-0.214332	0.12052	-1.77839	0.0753393	0.842831
HLA-DQA2	7.32999	-1.73371	0.97503	-1.77811	0.0753862	0.842831
ENSG00000280245	9.85902	0.617293	0.347291	1.77745	0.0754938	0.842831
PIP5K1C	15102.1	0.127636	0.0718138	1.77731	0.0755167	0.842831
GPR162	4597.69	0.158391	0.0891316	1.77705	0.0755602	0.842831
RN7SL520P	2.21001	1.10433	0.621443	1.77704	0.0755622	0.842831
COMT	1390.08	-0.413997	0.23298	-1.77696	0.0755741	0.842831
CYP20A1	712.941	-0.258688	0.145583	-1.77691	0.0755836	0.842831
ENSG00000259529	9.0845	0.77541	0.436427	1.77672	0.0756137	0.842831
YARS1	4908.92	0.1982	0.111589	1.77616	0.0757067	0.842831
FAXDC2	1033.37	-0.562013	0.316438	-1.77606	0.0757228	0.842831
TRABD2B	11.508	-1.46768	0.82641	-1.77597	0.0757378	0.842831
SREBF1	2051.21	-0.504693	0.28429	-1.77528	0.0758518	0.842831
RN7SL502P	3.09319	0.866039	0.487972	1.77477	0.0759354	0.842831
WWC3	1183.67	-0.346189	0.19514	-1.77406	0.0760535	0.842831
NPAS2	2577.8	0.23675	0.133483	1.77364	0.0761222	0.842831
HUWE1	32449.9	0.0826907	0.0466326	1.77324	0.0761897	0.842831
DDI2	1504.56	0.1341	0.0756554	1.7725	0.076311	0.842831
SIMC1	674.315	0.194003	0.10947	1.7722	0.0763617	0.842831
CCDC33	4.8936	1.02526	0.578677	1.77173	0.0764391	0.842831
TMTC1	3765.89	0.282572	0.159498	1.77163	0.076456	0.842831
NACC2	9042.06	-0.310758	0.175482	-1.77088	0.0765814	0.842831
GRIA1	6854.74	0.177755	0.100379	1.77084	0.0765871	0.842831
NFKBIA	649.529	-0.357499	0.20193	-1.77041	0.076659	0.842831
RAI1	6430.2	0.135759	0.0766845	1.77036	0.0766671	0.842831
ZNF790	266.885	-0.180646	0.102079	-1.76967	0.0767821	0.842831
H2AL3	2.12357	-1.40609	0.794602	-1.76955	0.0768013	0.842831
NPIPB5	211.807	0.350277	0.19795	1.76952	0.0768073	0.842831
ZNF215	145.707	0.301882	0.17063	1.76922	0.0768571	0.842831
GOLGA6B	3.94918	-1.01016	0.570993	-1.76913	0.0768723	0.842831
CPT1C	2399.4	0.138137	0.0780844	1.76907	0.076882	0.842831
TTC7A	590.412	-0.322933	0.182548	-1.76903	0.0768884	0.842831
SLC7A1	4573.1	0.172989	0.097797	1.76885	0.0769183	0.842831
BCKDHB	818.657	-0.174887	0.0988742	-1.76879	0.0769291	0.842831
VIPR2	538.495	0.347255	0.196327	1.76876	0.0769333	0.842831
PDPK1	6594.72	0.122477	0.0692474	1.76868	0.076947	0.842831
RTL8A	669.041	-0.165244	0.0934438	-1.76838	0.076998	0.842831
AHNAK	14683.6	-0.6068	0.343149	-1.76833	0.0770059	0.842831
GBA1	1423.69	0.139708	0.0790117	1.7682	0.0770277	0.842831
TEX9	128.31	-0.192737	0.109005	-1.76814	0.0770373	0.842831
SNX18	936.899	-0.373748	0.211406	-1.76792	0.0770747	0.842831
NDST4	43.7617	0.422772	0.239158	1.76775	0.0771024	0.842831
GCNT2	135.006	-0.379139	0.21448	-1.76771	0.0771097	0.842831
CAVIN1	936.016	-0.847622	0.479589	-1.76739	0.0771623	0.842831
UAP1L1	257.498	-0.566278	0.320523	-1.76673	0.0772733	0.842831
TMEM104	559.344	-0.318954	0.180566	-1.76641	0.0773266	0.842831
MIR3139	5.36518	-0.93375	0.528626	-1.76637	0.0773332	0.842831
DPY19L2	346.07	0.291289	0.164925	1.76619	0.0773636	0.842831
TGM2	552.824	-0.624024	0.353346	-1.76604	0.0773886	0.842831
MARCHF8	1422.57	-0.280868	0.159059	-1.76581	0.0774269	0.842831
GPR176	2040.42	0.185392	0.105001	1.76563	0.0774584	0.842831
GPR34	145.147	-0.666309	0.377409	-1.76548	0.0774827	0.842831
NRROS	78.7735	-0.356058	0.201705	-1.76524	0.0775231	0.842831
FOLH1	221.544	-1.06142	0.601325	-1.76514	0.0775403	0.842831
LOXHD1	75.1598	0.3948	0.223712	1.76477	0.0776025	0.842831
FITM1	5.07708	-0.815969	0.46238	-1.76471	0.0776119	0.842831
GAL3ST3	588.033	0.154748	0.0876915	1.76468	0.077617	0.842831
AK2	914.619	-0.257203	0.145763	-1.76453	0.0776435	0.842831
GMNN	149.482	-0.249846	0.141609	-1.76434	0.0776755	0.842831
SERPING1	677.4	-0.217212	0.123139	-1.76396	0.0777393	0.842831
PCOLCE	57.2445	-0.284588	0.161338	-1.76393	0.0777443	0.842831
NWD1	1280.26	-0.583982	0.331072	-1.76392	0.0777461	0.842831
AKR7A2	1008.28	-0.284582	0.161342	-1.76384	0.0777589	0.842831
MAP3K10	10356.5	0.112918	0.064026	1.76362	0.0777952	0.842831
AMIGO1	4117.34	0.161726	0.0917223	1.76321	0.0778643	0.842831
PRR29	93.7957	0.432503	0.245309	1.7631	0.0778841	0.842831
PDZPH1P	2.08942	1.12829	0.640118	1.76263	0.0779634	0.842831
ANGPTL1	94.9899	-0.514002	0.291719	-1.76198	0.0780734	0.842831
PCSK5	433.655	-0.336761	0.191154	-1.76173	0.0781155	0.842831
LIX1L	854.663	-0.432162	0.245329	-1.76156	0.0781441	0.842831
HAVCR2	150.341	-0.572367	0.324932	-1.7615	0.0781544	0.842831
TRIM71	151.423	0.293841	0.166818	1.76145	0.0781625	0.842831
ENSG00000279302	61.2439	-0.574926	0.326423	-1.76129	0.0781888	0.842831
PIK3AP1	159.069	-0.559626	0.317745	-1.76124	0.0781974	0.842831
PDE11A	88.086	-0.422145	0.239699	-1.76115	0.078213	0.842831
MIR620	1.6052	1.44763	0.822099	1.76089	0.0782568	0.842831
ARHGEF4	9448.22	0.0931464	0.0529203	1.76013	0.0783866	0.842831
PNMA8B	13573.9	0.15769	0.089601	1.75992	0.0784215	0.842831
TSPAN8	6.19504	-1.57721	0.896217	-1.75985	0.078433	0.842831
FCGR2A	102.679	-0.707218	0.40189	-1.75973	0.0784537	0.842831
1 CLP	137.565	-0.212773	0.120923	-1.75957	0.0784812	0.842831
ZNF777	1157.16	0.0999667	0.0568171	1.75945	0.0785017	0.842831
SUGCT	48.463	-0.302149	0.17178	-1.75893	0.0785895	0.842831
SSR4P1	67.8494	0.358142	0.203681	1.75835	0.0786887	0.842831
CYP2J2	354.995	-0.483553	0.275026	-1.75821	0.0787123	0.842831
GPT2	2957.95	-0.35104	0.199721	-1.75765	0.0788063	0.842831
TEX261	882.578	-0.19771	0.112491	-1.75756	0.0788227	0.842831
CRYAB	3871.04	-0.898205	0.511091	-1.75743	0.078845	0.842831
AIF1L	2209.85	-0.743447	0.423077	-1.75724	0.0788775	0.842831
TACR2	163.565	0.264115	0.150354	1.75662	0.0789821	0.842831
CDK5RAP2	1788.74	-0.251288	0.143053	-1.75661	0.0789845	0.842831
CPS1	152.698	-0.402185	0.228958	-1.75659	0.0789878	0.842831
MTX1	274.795	0.14172	0.0806821	1.75652	0.0789992	0.842831
LIMS2	601.358	-0.410945	0.233956	-1.75651	0.0790018	0.842831
VWC2L	374.133	0.369845	0.210635	1.75586	0.0791123	0.842831
HOGA1	67.7556	-0.512042	0.291659	-1.75561	0.0791542	0.842831
RN7SL352P	0.845671	-2.47622	1.41056	-1.75549	0.0791763	0.842831
FAM118B	512.664	-0.187161	0.106626	-1.7553	0.0792075	0.842831
NOCT	543.871	0.191455	0.10908	1.75518	0.079229	0.842831
TSPAN15	349.849	-0.989034	0.56377	-1.75432	0.0793756	0.842831
LRRC42	260.609	-0.195826	0.111673	-1.75356	0.0795059	0.842831
TLL1	243.923	0.420228	0.239647	1.75353	0.0795115	0.842831
HCN3	410.165	0.246972	0.14086	1.75332	0.0795465	0.842831
SRM	1341.4	-0.0853353	0.0486784	-1.75304	0.0795948	0.842831
ZBTB37	1469.1	-0.291486	0.166326	-1.7525	0.0796884	0.842831
SIPA1L2	5493.48	0.198773	0.113424	1.75248	0.079692	0.842831
ERMAP	281.244	-0.250431	0.142928	-1.75215	0.0797483	0.842831
ZNF385B	1439.37	0.266867	0.152321	1.75201	0.0797729	0.842831
ARHGAP27	367.227	-0.236321	0.134902	-1.75179	0.0798096	0.842831
ENSG00000282865	15.9753	-0.965563	0.551206	-1.75173	0.0798207	0.842831
RNA5SP343	0.826026	2.57171	1.4685	1.75125	0.079903	0.842831
FNDC8	4.87078	0.92983	0.530971	1.75119	0.0799136	0.842831
ENSG00000280429	0.959539	-2.54756	1.45482	-1.75111	0.0799263	0.842831
ABCC11	46.2516	-0.347405	0.198397	-1.75106	0.0799353	0.842831
NR4A3	680.945	0.460687	0.263122	1.75085	0.079972	0.842831
CLEC4M	15.4205	-1.12099	0.640272	-1.75081	0.0799795	0.842831
CREB3L4	38.6131	-0.458447	0.261869	-1.75067	0.0800026	0.842831
CEP89	645.084	-0.139735	0.0798206	-1.75062	0.0800117	0.842831
TCP11L1	3101.94	0.132529	0.0757078	1.75053	0.0800272	0.842831
CBR1	1323.25	-0.563689	0.322159	-1.74972	0.0801663	0.842831
CERS1	774.186	-0.30736	0.175667	-1.74967	0.0801745	0.842831
ASIC3	159.71	-0.265441	0.15172	-1.74954	0.0801979	0.842831
PTCH1	1784.38	-0.357647	0.204459	-1.74924	0.0802498	0.842831
MIR1243	3.14167	0.973524	0.556684	1.74879	0.080327	0.842831
HPS5	603.631	-0.241847	0.13834	-1.7482	0.0804293	0.842831
PHETA1	325.342	-0.226228	0.12942	-1.74801	0.0804619	0.842831
TSPAN3	5072.5	-0.108955	0.0623315	-1.74799	0.0804666	0.842831
JAKMIP2	2895.25	0.101697	0.0581806	1.74795	0.0804719	0.842831
MAP3K9	9422.39	0.229673	0.131447	1.74726	0.0805915	0.842831
CARD10	73.5374	-0.507961	0.290797	-1.74679	0.0806741	0.842831
CNTNAP3C	20.5053	-0.553895	0.317267	-1.74583	0.0808402	0.842831
LLGL2	106.613	-0.763903	0.437696	-1.74528	0.0809356	0.842831
CLDN4	66.2276	0.45896	0.263056	1.74472	0.0810329	0.842831
WDR6	2132.45	-0.223138	0.127894	-1.74471	0.081035	0.842831
CDH24	319.448	-0.457438	0.262222	-1.74447	0.0810776	0.842831
GINS2	56.6732	-0.300461	0.17231	-1.74372	0.081208	0.842831
RRBP1	1643.44	-0.495082	0.283958	-1.7435	0.0812459	0.842831
RALGAPA2	1311.73	-0.192163	0.110218	-1.74348	0.08125	0.842831
FIBIN	277.56	-0.505006	0.289713	-1.74312	0.081312	0.842831
RBM20	142.878	0.422532	0.242409	1.74306	0.0813236	0.842831
DYNC2I2	455.202	-0.129938	0.0745495	-1.74298	0.0813369	0.842831
NKG7	6.72025	-0.983285	0.564166	-1.7429	0.081351	0.842831
ADIPOR2	1728.31	-0.51383	0.294852	-1.74267	0.0813911	0.842831
ADD3	6030.33	-0.381709	0.219052	-1.74255	0.0814126	0.842831
UXS1	1147.48	0.107462	0.061674	1.74243	0.0814341	0.842831
SCD5	13733.3	-0.285664	0.16396	-1.74228	0.0814603	0.842831
RPL37A	5552.75	-0.129111	0.074125	-1.7418	0.0815441	0.842831
PARL	165.562	-0.22461	0.128955	-1.74177	0.0815482	0.842831
PAQR3	953.469	0.135555	0.0778468	1.7413	0.0816311	0.842831
IFI27	252.39	-0.542915	0.311822	-1.7411	0.0816656	0.842831
FOXM1	40.9093	0.293723	0.168714	1.74096	0.0816911	0.842831
ADPRH	48.2808	-0.652709	0.374919	-1.74093	0.0816956	0.842831
TFDP1	977.744	-0.138775	0.0797249	-1.74068	0.0817405	0.842831
1,00 VNN	2.44857	-1.59676	0.917358	-1.74061	0.0817526	0.842831
ABRACL	237.804	0.213738	0.122818	1.74028	0.0818098	0.842831
VSIG2	125.357	0.318291	0.182898	1.74026	0.0818127	0.842831
THY1	25776.9	0.168485	0.0968175	1.74023	0.0818185	0.842831
GPALPP1	1428.77	0.118727	0.0682433	1.73976	0.0819016	0.842831
OR2L2	44.9588	0.487306	0.280119	1.73964	0.0819225	0.842831
CD7	4.80624	-0.927596	0.533325	-1.73927	0.0819871	0.842831
DSG1	17.0338	-0.659578	0.379234	-1.73924	0.0819928	0.842831
ADD2	23390.8	0.226805	0.130426	1.73896	0.0820426	0.842831
SPTB	5271.65	0.238535	0.137174	1.73892	0.0820484	0.842831
HYAL2	218.314	-0.310286	0.17845	-1.73879	0.0820724	0.842831
HMGB2	501.111	0.245692	0.141317	1.73858	0.0821078	0.842831
ARMH3	1086.15	0.121122	0.0696884	1.73806	0.0822005	0.842831
CLSTN3	21249.3	0.215537	0.124017	1.73796	0.0822174	0.842831
GPX7	58.1638	-0.262016	0.150768	-1.73787	0.0822332	0.842831
SBK1	3651.04	0.17783	0.102327	1.73785	0.0822369	0.842831
SOX8	1836.71	-0.764249	0.439769	-1.73784	0.0822387	0.842831
C2orf72	2107.5	-0.187651	0.108004	-1.73744	0.0823093	0.842831
ASCC2	496.241	-0.220274	0.12681	-1.73703	0.0823817	0.842831
CALML3	21.038	0.517326	0.297831	1.73698	0.0823905	0.842831
TGFBR2	488.009	-0.54739	0.315188	-1.73671	0.082439	0.842831
MIR3149	4.12639	-1.01027	0.581796	-1.73646	0.0824826	0.842831
SNORA71B	12.0955	-0.547522	0.315525	-1.73527	0.0826927	0.842831
KCNA6	1940.89	0.189826	0.109407	1.73505	0.0827319	0.842831
PAFAH1B2P2	101.156	0.421399	0.24291	1.7348	0.0827768	0.842831
FSTL4	2693.32	0.262301	0.151202	1.73477	0.0827815	0.842831
SLC16A6	230.335	0.393548	0.2269	1.73445	0.0828377	0.842831
PEX2	565.088	-0.199792	0.115193	-1.73441	0.082845	0.842831
MIR3177	3.75433	-0.911803	0.525787	-1.73417	0.082888	0.842831
OTUD7B	2225.3	-0.470539	0.271354	-1.73404	0.0829115	0.842831
TM9SF1	97.1692	-0.303531	0.175071	-1.73376	0.0829599	0.842831
MIR378B	8.52396	0.581996	0.335691	1.73372	0.0829671	0.842831
C2orf73	24.7499	-0.358723	0.206966	-1.73325	0.0830517	0.842831
SYT7	13301.4	0.173889	0.100335	1.73308	0.0830808	0.842831
PLEKHG4	61.4098	-0.531713	0.306803	-1.73307	0.0830824	0.842831
RAP1GAP	8705.83	0.17304	0.0998543	1.73292	0.0831094	0.842831
PTGER3	364.963	-0.565585	0.326383	-1.73289	0.0831152	0.842831
SORBS2	5181.67	0.170137	0.0981834	1.73285	0.0831229	0.842831
IFNK	19.5634	-0.50526	0.291586	-1.7328	0.0831314	0.842831
PARP14	613.435	-0.430738	0.248657	-1.73226	0.0832272	0.842831
IPO4	8.06087	-0.661933	0.382325	-1.73134	0.0833917	0.842831
ENSG00000267385	8.57743	-0.852306	0.492424	-1.73084	0.0834805	0.842831
RPS6KL1	1468.95	0.180428	0.104256	1.73062	0.0835189	0.842831
IL20RA	65.7376	-0.536545	0.310041	-1.73056	0.0835301	0.842831
CNTNAP2	17425.8	0.28439	0.164335	1.73055	0.0835322	0.842831
THPO	120.501	0.277579	0.160399	1.73055	0.0835327	0.842831
SEC23B	1308.39	-0.185219	0.10703	-1.73053	0.0835351	0.842831
C2orf16	399.98	0.212633	0.122877	1.73045	0.0835496	0.842831
TUBGCP5	1170.69	0.162519	0.0939248	1.73031	0.0835745	0.842831
GPR173	1222.54	0.126809	0.0732949	1.73013	0.0836077	0.842831
REST	448.662	-0.458281	0.265058	-1.72898	0.0838127	0.842831
CCN2	250.508	-0.790098	0.457006	-1.72886	0.0838345	0.842831
TMEM40	2.49642	1.16166	0.671936	1.72882	0.0838407	0.842831
ZFX	1693.36	-0.112859	0.0652851	-1.72871	0.0838616	0.842831
MIR8082	3.37403	0.953051	0.55135	1.72858	0.083885	0.842831
RPS18P9	66.4942	-0.264994	0.15331	-1.72848	0.0839017	0.842831
MYEOV	0.581794	-2.91097	1.68416	-1.72844	0.0839087	0.842831
EEF1A2	27618.9	0.184681	0.106855	1.72833	0.0839288	0.842831
PPFIBP2	395.098	-0.509078	0.294605	-1.728	0.0839876	0.842831
BEST4	39.9864	0.425476	0.246257	1.72777	0.0840286	0.842831
CLNS1A	1437.3	-0.0937414	0.0542691	-1.72734	0.0841061	0.842831
RHOBTB3	4077.75	-0.435789	0.252311	-1.72719	0.0841339	0.842831
MAGI1	4899.71	0.121323	0.0702454	1.72712	0.0841453	0.842831
RELA	738.608	-0.228909	0.132541	-1.72709	0.0841515	0.842831
GCSH	52.4512	-0.298183	0.17267	-1.72689	0.0841867	0.842831
FTL	14503.2	-0.258545	0.149722	-1.72683	0.0841986	0.842831
TMEM171	14.6853	-0.94176	0.545625	-1.72602	0.0843437	0.842831
FXYD7	2463.54	0.129843	0.0752338	1.72586	0.0843734	0.842831
2 SOS	1542.16	-0.199693	0.115715	-1.72572	0.0843971	0.842831
11,00 ARL	9.42651	-0.83611	0.484501	-1.72571	0.0843991	0.842831
BCAP29	77.1933	0.204631	0.118588	1.72556	0.0844269	0.842831
CNGA3	67.1859	-0.467578	0.27099	-1.72544	0.0844475	0.842831
PLEKHH1	2503.63	-0.870563	0.504614	-1.72521	0.0844903	0.842831
CCDC184	2597.3	0.258938	0.150094	1.72517	0.0844967	0.842831
ZBTB11	2454.46	0.149366	0.0865861	1.72506	0.0845171	0.842831
DEPDC7	22.0602	-0.835565	0.484437	-1.72481	0.0845609	0.842831
FAM221B	22.7144	-0.366117	0.212296	-1.72455	0.084608	0.842831
ARHGEF38	9.18605	-0.608323	0.352903	-1.72377	0.0847496	0.842831
SMIM10L2B	3264.2	0.185535	0.107655	1.72341	0.0848137	0.842831
FUBP3	1349.7	-0.144775	0.0840067	-1.72337	0.0848219	0.842831
USP54	2891.81	-0.486162	0.282104	-1.72334	0.0848264	0.842831
WDFY4	239.972	-0.436088	0.253081	-1.72312	0.0848669	0.842831
EGLN3	907.231	-0.536388	0.311292	-1.7231	0.0848701	0.842831
CR1	14.3017	-1.24916	0.724961	-1.72307	0.084876	0.842831
ZRANB3	552.29	0.162212	0.094142	1.72306	0.0848774	0.842831
POR	1709.9	-0.133841	0.0776832	-1.72291	0.0849047	0.842831
COMMD7	625.218	0.105341	0.0611477	1.72273	0.0849381	0.842831
COPZ2	63.8279	-0.445804	0.258794	-1.72262	0.0849576	0.842831
RNF135	86.3291	-0.424072	0.246182	-1.7226	0.0849617	0.842831
ENSG00000279594	11.9948	0.500994	0.290905	1.72219	0.0850343	0.842831
TAPBPL	180.473	-0.414853	0.240919	-1.72196	0.0850766	0.842831
NDC80	2.02614	-1.55492	0.902997	-1.72195	0.0850787	0.842831
AHCYL1	10486.6	-0.368086	0.2138	-1.72164	0.0851352	0.842831
MBD6	477.908	-0.289211	0.167988	-1.72162	0.085138	0.842831
SHROOM1	495.731	-0.563066	0.327056	-1.72162	0.0851387	0.842831
LAMP3	11.2123	0.504249	0.292913	1.7215	0.0851601	0.842831
FAM111A	115.005	-0.353984	0.205642	-1.72136	0.0851855	0.842831
FBLN7	1247.94	0.383835	0.223004	1.7212	0.0852146	0.842831
AIDAP2	62.608	-0.73215	0.425447	-1.7209	0.0852698	0.842831
[truncated: 19,368 more rows]

## Sheet: S3b
Supplementary Table S3b
Deviance statistics of the differential expression analysis for cocaine use disorder (CUD) in BA9.
Deviance was extracted from DESeq2 model statstics, "no" indicates full model (~ CUD + Age + RIN + pH + PMI) minus respective variable. R2 was calculated as 1-residual deviance
Gene	CUD	no.CUD	no.Age	no.RIN	no.pH	R2
MIR6859-1	0.00168349	0.0158992	0.0120519	0.0134995	0.00068886	0.0438229
ENSG00000228463	0.00170295	0.00274485	0.0014038	0.000410417	0.0236521	0.0299141
ENSG00000230021	0.000306252	0.000447786	0.0144779	0.000506033	0.000423077	0.0161611
ENSG00000278791	0.000110232	4.01794e-05	0.00273356	0.00423661	1.41032e-05	0.00713469
SAMD11	0.00374994	0.0064438	0.0112381	0.0182406	8.63753e-07	0.0396733
NOC2L	0.000121925	0.00855406	0.0054467	0.000187803	0.00585363	0.0201641
KLHL17	0.000559632	0.00959297	0.0175948	0.00271309	0.00360245	0.0340629
PLEKHN1	0.0484504	0.00449471	0.0169426	0.00850413	5.01757e-05	0.0784421
PERM1	0.000122057	0.00358758	0.00312753	0.00290373	0.00113527	0.0108762
HES4	0.000443523	0.0234674	0.00445963	0.00200995	0.0054343	0.0358148
ISG15	0.000540281	0.00158502	0.0149168	0.00100151	0.0606668	0.0787104
AGRN	5.12253e-06	0.00245546	0.000255135	0.000621323	7.17959e-05	0.00340883
RNF223	6.7807e-05	0.0107331	0.0109444	0.000223175	9.30754e-05	0.0220616
C1orf159	0.00399797	0.00578455	0.0194233	4.48755e-06	0.0014442	0.0306545
TTLL10	1.46257e-07	8.92455e-05	0.00342689	0.0156291	0.0134434	0.0325888
TNFRSF18	0.00180598	0.0401298	0.00058266	3.05692e-07	0.0103239	0.0528427
TNFRSF4	0.00889279	0.00379725	0.0232191	0.013121	0.000283588	0.0493137
SDF4	0.00331505	0.00190141	0.000190817	4.51241e-05	0.000215095	0.00566749
B3GALT6	7.76679e-06	0.00408378	0.00315359	0.000248586	0.000841596	0.00833532
C1QTNF12	2.61259e-05	0.0002715	0.0302465	7.32846e-06	0.00885505	0.0394065
UBE2J2	0.00109688	0.000252911	0.00585627	0.00294533	5.1824e-07	0.0101519
SCNN1D	0.000273929	6.16289e-07	0.0631907	0.000220117	0.0128977	0.076583
ACAP3	0.000315904	0.00418481	0.0211317	1.9732e-05	0.00175319	0.0274053
PUSL1	0.00551273	0.000306926	5.87135e-05	0.00195535	0.00605426	0.013888
INTS11	0.000409849	0.000258468	0.00732251	0.000124148	0.00512618	0.0132412
CPTP	0.000356383	0.00016377	0.00671537	0.000613428	0.00288066	0.0107296
TAS1R3	0.00251295	0.00487534	0.0389159	0.000632029	0.0250723	0.0720085
DVL1	0.000293076	0.0176976	0.00659868	0.0059477	0.00572405	0.0362611
MXRA8	0.000361484	0.00468873	0.00788335	0.000358723	0.00136997	0.0146623
AURKAIP1	0.00133042	0.00206144	0.000505555	0.000531555	0.000177658	0.00460663
CCNL2	0.00151895	0.000374976	0.0370446	0.00165088	0.02688	0.0674694
MRPL20	0.00138681	0.00264765	0.0027141	0.000646282	5.0655e-05	0.0074455
ANKRD65	0.00455824	0.00165906	1.49886e-05	0.00121129	0.000238799	0.00768238
TMEM88B	0.00848715	0.00985895	0.00379961	0.00339795	0.00257968	0.0281233
VWA1	0.0091889	0.00967039	0.00278322	0.00500523	0.00213779	0.0287855
ATAD3C	0.00510602	0.0140035	0.00115531	0.00038026	0.000118261	0.0207633
ATAD3B	0.000648392	0.00196167	0.0443616	0.00408376	0.00556517	0.0566206
ATAD3A	0.00281056	0.000653605	0.000591553	8.087e-07	0.00201517	0.0060717
TMEM240	2.47547e-05	0.0146849	0.00367029	2.17606e-05	0.000837162	0.0192388
SSU72	0.0117395	0.0115045	0.000433978	0.00246542	0.00379759	0.0299409
FNDC10	0.00706685	0.00616268	0.000135127	0.00104125	0.00195079	0.0163567
MIB2	0.000662559	0.00179102	0.0129205	0.00229878	0.00239181	0.0200647
MMP23B	0.00104178	0.00571711	0.0145591	0.00177328	0.00220179	0.0252931
CDK11B	0.00110012	0.00102662	0.000484274	9.71204e-06	3.55116e-07	0.00262108
SLC35E2B	4.62799e-05	0.00467774	0.00126752	2.3171e-07	0.000445623	0.0064374
ENSG00000269737	0.000767658	0.00951607	0.0360439	0.00122716	0.0128743	0.0604291
CDK11A	9.50894e-05	0.00338676	0.0126713	0.00445486	0.0182256	0.0388336
ENSG00000227775	0.000228293	2.93575e-05	0.000956722	0.00403833	0.000723644	0.00597635
NADK	3.20689e-05	0.00306497	0.000543243	0.00632283	0.00179259	0.0117557
GNB1	0.00353441	0.0378931	0.00118305	8.11719e-07	0.00919908	0.0518104
CALML6	0.000595538	0.00222936	0.0117672	0.00764065	0.0067694	0.0290021
TMEM52	0.000115836	0.00131618	0.00195537	0.00165828	0.000545926	0.00559159
CFAP74	0.00240299	0.000666802	0.0288819	9.81144e-05	2.27609e-05	0.0320726
GABRD	0.00296807	0.00759389	0.00381879	8.46884e-06	0.00338245	0.0177717
PRKCZ	0.00905492	0.0552988	0.00391308	0.0002703	0.00857083	0.0771079
FAAP20	0.000895758	0.00118711	0.000669541	0.00185481	0.0210935	0.0257007
SKI	9.28738e-05	0.0269841	1.47933e-05	0.000172267	0.00101461	0.0282787
MORN1	0.00053823	0.00809413	0.010242	0.00640599	0.00140604	0.0266864
ENSG00000269896	2.1362e-05	0.00134207	0.00551969	1.13297e-06	0.0118233	0.0187075
RER1	0.00787173	0.00386865	0.00227358	0.000258228	0.00698273	0.0212549
PEX10	0.0021174	0.00385869	0.000193921	0.00465032	2.18321e-05	0.0108422
PLCH2	0.000444189	0.069562	0.000220879	0.000685673	0.000138425	0.0710512
PANK4	0.000179394	0.0017754	0.0124132	0.00226851	0.00141842	0.0180549
HES5	0.00701819	0.00122664	0.0064826	0.0114645	7.67104e-05	0.0262687
TNFRSF14-AS1	0.00963597	0.000607734	0.0162833	0.00329704	0.000634191	0.0304583
TNFRSF14	9.7101e-05	0.00215802	0.00446165	0.0003136	0.00372557	0.0107559
ENSG00000225931	0.000194666	0.0446424	0.000173756	0.0101769	0.0105644	0.0657521
PRXL2B	0.002257	0.00660864	0.0055788	0.00272743	0.00277545	0.0199473
MMEL1	0.000966303	0.00772025	7.98752e-05	0.00543361	0.00666351	0.0208635
TTC34	0.000533333	0.000445282	0.0106183	0.00603941	0.00244701	0.0200834
PRDM16	0.00684972	0.00955002	0.00246343	0.00454733	0.0100564	0.0334669
MIR4251	0.00336459	0.0283652	0.0103031	0.00678932	0.0255385	0.0743607
ENSG00000279839	0.0208665	0.00608216	0.0257586	0.00322036	0.0411694	0.0970971
ARHGEF16	0.00379124	0.00969164	0.000565149	0.00898062	0.0232248	0.0462534
MEGF6	0.000585375	0.000229714	0.0146879	6.91526e-05	0.00585996	0.0214321
TPRG1L	0.00428852	0.00434392	0.00328785	8.26164e-06	0.0114452	0.0233738
WRAP73	0.00183726	0.00206922	0.00241532	0.000419127	0.00355214	0.0102931
TP73	0.00340935	0.0107144	6.60425e-06	0.0022612	0.0212903	0.0376818
TP73-AS1	0.000336025	0.00182759	0.0117299	0.00072563	0.0193033	0.0339225
CCDC27	0.000830036	0.00141613	0.00692771	0.000105934	1.60742e-05	0.00929589
SMIM1	5.17344e-05	7.91598e-05	0.000823127	0.0125599	0.00502115	0.018535
LRRC47	0.0001739	0.00193858	0.0170238	0.000269265	0.00797965	0.0273852
RN7SL574P	0.00590541	0.0020025	0.000760265	0.00305766	0.00651989	0.0182457
CEP104	0.00420634	0.00186582	0.0012355	0.000411396	0.00569603	0.0134151
DFFB	0.00151175	0.000993474	0.0358298	5.61011e-05	0.0111319	0.049523
C1orf174	0.0054406	0.000319481	0.000142755	5.94983e-05	0.00264506	0.00860739
AJAP1	0.00349788	0.012471	0.0114883	0.000658531	0.0117966	0.0399123
ENSG00000264341	0.0148934	0.0289374	0.0292701	0.00520811	0.06969	0.147999
MIR4689	0.0284808	0.00296873	0.0017622	0.00664813	0.00319735	0.0430572
NPHP4	5.04943e-05	0.00137948	0.021774	0.000505959	0.00648259	0.0301925
KCNAB2	0.00367468	0.00242312	0.000856576	0.000309329	0.0058281	0.0130918
CHD5	0.00933173	0.0106489	0.00295411	0.00037747	0.00117456	0.0244868
ENSG00000285629	0.00548243	0.0479653	0.0476516	0.0434851	0.000912899	0.145497
RPL22	0.000683476	0.0364817	0.00302653	0.000227361	0.0102955	0.0507145
RNF207	0.00188996	0.000134062	0.0427462	0.000835925	0.0190193	0.0646254
ICMT	0.000579324	0.0100229	0.000997975	0.00322029	7.04842e-05	0.014891
HES3	0.000673258	2.14337e-07	0.0235414	0.00648921	0.00649256	0.0371966
GPR153	0.00286556	0.0219132	0.00303792	0.00272263	0.000667353	0.0312067
ACOT7	0.00428266	0.0015615	0.00891052	0.000110708	0.0111653	0.0260307
ESPN	0.00177554	0.0500402	0.00151288	0.0127926	0.0448932	0.111014
TNFRSF25	2.00571e-05	0.000224393	0.0344205	0.000336871	0.042684	0.0776858
PLEKHG5	0.00225696	0.00247649	0.000660056	4.14034e-05	2.39507e-06	0.00543731
NOL9	6.6023e-08	0.0302749	0.000169503	0.000177169	0.0129337	0.0435554
TAS1R1	0.00769636	0.000477773	0.0173763	0.000826788	0.0175567	0.043934
ZBTB48	0.00144245	0.00368752	0.00995123	0.000986254	1.14504e-06	0.0160686
KLHL21	0.000808242	0.0107631	0.00375805	0.00660491	0.0034436	0.0253779
PHF13	6.27386e-06	0.00104864	0.0176937	0.0130741	0.00110753	0.0329302
THAP3	1.11834e-05	9.82944e-05	0.000728801	1.29246e-05	0.000322022	0.00117322
DNAJC11	0.00205074	0.0111261	0.000480114	4.19617e-06	0.00256722	0.0162284
CAMTA1	0.00738499	0.0074744	0.000968534	0.000386156	0.00414547	0.0203596
VAMP3	0.010957	0.00739079	1.31411e-05	0.00220846	0.00400432	0.0245737
PER3	0.00588326	0.00119411	0.000107325	5.93236e-05	0.00217763	0.00942165
UTS2	6.53863e-05	0.00709101	0.000158531	0.0052564	8.67514e-05	0.0126581
TNFRSF9	0.00190498	0.000299094	0.0156713	0.00962842	0.00627915	0.0337829
PARK7	0.000492793	0.00115951	0.0201624	4.86826e-05	5.78564e-05	0.0219212
Y_RNA	0.000178994	0.00637821	0.0262638	0.00147828	0.0209675	0.0552668
ERRFI1	0.00320719	0.000286064	0.00698019	0.00142097	0.00158038	0.0134748
SLC45A1	0.00704428	0.00701695	0.0144776	0.000744408	0.0227333	0.0520165
RERE	0.00209055	0.00122508	0.000914788	0.000948319	0.000318158	0.0054969
ENSG00000221083	0.00691829	0.00633798	0.00346709	6.44235e-05	0.00185241	0.0186402
ENO1	0.00134696	0.00347999	0.00942872	0.0130629	0.00105318	0.0283717
SLC2A5	0.00350542	0.00143729	0.000432021	1.98101e-05	0.00979149	0.015186
GPR157	0.00756107	0.0120699	0.00920248	0.000854369	0.0109444	0.0406322
MIR34A	0.000588086	0.0095398	3.98277e-07	0.00645826	0.0100367	0.0266233
H6PD	0.00833204	0.00771224	0.00108383	0.00462355	0.0031293	0.024881
SPSB1	0.000817043	0.00462329	0.00153348	0.00232387	0.00286204	0.0121597
SLC25A33	0.00173129	0.00136456	3.80996e-06	0.0113282	5.37473e-05	0.0144816
TMEM201	0.00428904	0.000674015	0.00233466	0.000201518	0.00145143	0.00895067
PIK3CD	0.00257557	0.00635239	0.00183995	0.0054496	1.15913e-06	0.0162187
CLSTN1	0.00226626	0.00324249	0.0138183	3.43625e-05	0.0250316	0.044393
ENSG00000280113	0.00318672	0.00110652	0.0282843	0.00126246	0.0528699	0.0867099
CTNNBIP1	0.00196284	0.0254744	4.66691e-05	0.000475232	9.1863e-06	0.0279683
LZIC	0.00119068	3.72257e-05	0.00133014	0.000713364	0.000931708	0.00420311
NMNAT1	0.00116989	0.00380039	0.00794164	0.00259843	0.00601734	0.0215277
RN7SKP269	9.41682e-05	0.0154748	0.00826607	0.0165032	0.0202862	0.0606244
MIR5697	0.0423035	0.0256444	0.0183049	0.023108	0.00129777	0.110659
RBP7	0.0171299	0.00834707	6.38947e-09	0.00139393	0.00142156	0.0282925
UBE4B	0.00116952	7.62245e-06	0.00304791	0.000432122	0.00040225	0.00505942
KIF1B	5.09798e-05	0.000344122	0.00277584	1.70044e-05	0.00441406	0.00760201
ENSG00000264881	0.000547267	2.19946e-05	0.0122909	0.0341608	0.000387336	0.0474083
PGD	0.00337042	0.000260466	0.0232386	1.8414e-05	0.0135094	0.0403973
CENPS-CORT	0.00627414	8.68446e-05	0.0151528	0.0121248	5.45614e-05	0.0336932
CENPS	0.00318901	0.0142035	0.000240422	0.00483616	0.00468513	0.0271542
CORT	0.00290798	0.0150546	5.53629e-05	0.000328196	0.00679334	0.0251395
DFFA	0.00810634	0.00203339	0.00108775	0.00112076	0.00589329	0.0182415
PEX14	0.00504634	0.005015	0.0129417	0.000702447	0.0127489	0.0364544
RN7SL614P	0.0247681	0.00177324	0.0480597	0.00163337	0.0010764	0.0773107
CASZ1	0.000103288	0.000555755	0.000286484	0.000590102	0.0177258	0.0192614
C1orf127	1.93931e-07	0.069003	0.00257262	0.000279756	0.0107057	0.0825613
TARDBP	0.000495009	2.84798e-06	0.000570423	0.00509414	0.00504077	0.0112032
MASP2	6.48958e-07	0.0035786	6.28969e-06	0.000360407	0.00144844	0.00539439
SRM	0.00982913	0.0311622	0.0167073	0.0019448	0.029491	0.0891344
EXOSC10	0.00166589	0.00475763	0.0181967	0.0044378	0.01153	0.0405879
MTOR	0.00441744	0.00192398	0.0122003	0.000109762	0.0120374	0.0306888
ANGPTL7	0.00380402	0.00390876	0.00939529	2.3984e-05	0.0199218	0.0370539
UBIAD1	0.00556753	0.0020154	0.00101573	0.00297008	2.69543e-05	0.0115957
DISP3	0.00190373	0.00311122	0.00227819	0.00677991	0.00737517	0.0214482
FBXO2	0.000858419	0.00181022	0.00450118	0.0110018	0.00102024	0.0191919
FBXO44	0.00517034	0.00151131	0.00951048	0.000694618	0.00963322	0.02652
MAD2L2	0.00188018	0.000295039	0.000131199	0.00306702	0.000961405	0.00633484
FBXO6	0.000246124	0.0079898	0.000496552	6.75366e-05	0.00678737	0.0155874
DRAXIN	0.000186521	0.00316981	5.48685e-06	0.00698992	0.000165668	0.0105174
AGTRAP	0.0113401	0.0274235	0.00188986	0.00571811	0.0132173	0.0595889
C1orf167	0.00867859	0.00392636	0.0184834	2.11233e-07	0.0111641	0.0422527
MTHFR	0.000923965	0.00379232	0.014119	0.00241072	0.00706496	0.0283109
CLCN6	0.00336313	7.92745e-07	0.00083446	0.000263669	0.00158464	0.00604669
NPPA	0.000304772	0.0259378	0.00287771	0.000170407	0.0152423	0.044533
NPPB	0.000750034	0.0142499	0.0114127	0.0035169	0.0350355	0.064965
KIAA2013	0.00271167	0.00152689	0.00365211	0.00321603	0.000139148	0.0112459
PLOD1	0.0016281	0.0120649	0.00358003	0.00181355	0.00210233	0.0211889
MFN2	0.000477456	0.00230046	0.00456476	0.000159839	0.00896402	0.0164665
MIIP	0.0017947	0.00170765	5.49678e-05	0.00236397	0.00124756	0.00716885
TNFRSF8	0.0158963	0.00513829	0.00983364	0.0117457	0.00690105	0.0495149
TNFRSF1B	0.00387911	0.000404796	0.00128967	0.000560187	0.00407412	0.0102079
SNORA70	0.00145112	0.0244163	0.0121755	0.0123496	0.0161321	0.0665247
VPS13D	0.00177243	0.000216119	0.003742	0.000402837	0.00638726	0.0125207
SNORA59A	0.00155887	0.00338385	0.00177473	0.000162935	0.00187996	0.00876035
DHRS3	0.00607325	0.0198127	9.99068e-05	0.00748817	0.0132538	0.0467279
CFAP107	0.0274768	0.00795991	0.0119542	0.00120783	0.00422047	0.0528192
HNRNPCL1	0.000882872	0.0089695	0.00240667	0.0152379	3.83336e-05	0.0275353
HNRNPCL4	0.00231328	0.00107433	4.93877e-05	0.0080767	0.00317113	0.0146848
LRRC38	0.0118142	0.0097299	1.1807e-05	0.000979767	0.0130761	0.0356118
PDPN	0.0111323	0.00169683	0.000255162	0.000896952	0.0360598	0.0500411
ENSG00000253085	9.3573e-05	7.85995e-05	0.0223569	0.0271615	0.0047741	0.0544646
PRDM2	0.00769592	0.00913123	1.33161e-05	0.00103975	0.0098982	0.0277784
KAZN	0.000163482	0.0041183	7.31547e-05	9.86888e-08	0.00072189	0.00507693
TMEM51	0.00186401	0.00165855	0.000229861	0.00213028	0.0129624	0.0188451
FHAD1	0.00328805	0.0142928	0.059928	0.00597874	0.000637756	0.0841253
EFHD2-AS1	0.0167574	0.000812263	0.0277501	0.0220384	0.00149886	0.0688571
EFHD2	0.00181743	0.00133605	0.000319604	0.000166535	0.000164526	0.00380414
CTRC	0.000201206	0.0081795	0.00315008	0.0362797	0.000905179	0.0487156
CELA2A	0.000654967	0.000298796	0.0492769	0.00204208	0.00165605	0.0539288
CELA2B	0.0170452	0.0101156	0.00805687	0.00107533	0.00042851	0.0367215
CASP9	0.0004258	0.000167485	1.1554e-05	0.00171447	0.000247524	0.00256683
DNAJC16	0.000447533	0.00163464	0.0221693	0.000341289	0.0191953	0.043788
SCARNA21B	0.000264161	0.00435207	0.000879038	0.00101197	0.000784923	0.00729216
AGMAT	0.00421153	0.00558166	0.0003034	0.00766748	0.00363684	0.0214009
DDI2	0.00964509	0.000908464	0.00305987	0.000575646	0.00495308	0.0191421
RSC1A1	0.000621526	0.00126961	0.0226172	0.0126257	0.0168793	0.0540134
PLEKHM2	0.000435096	0.000108049	0.0104048	2.69313e-05	0.0158482	0.0268231
SLC25A34	0.00171919	0.00141417	0.0300682	0.00015501	0.0477942	0.0811508
TMEM82	0.000656956	0.00406774	0.00796402	0.000516397	0.00319718	0.0164023
FBLIM1	2.60447e-05	0.0461946	0.0029491	0.000131221	0.00835639	0.0576574
UQCRHL	0.000169214	5.75295e-05	0.0192648	1.63824e-05	0.000141045	0.019649
SPEN	0.00135164	0.00469813	0.000252696	8.84615e-05	0.00278036	0.00917129
ZBTB17	0.00320317	0.00108788	0.00160394	0.00313168	0.00342707	0.0124537
SRARP	0.0167602	0.000456058	0.000273124	0.00224418	0.0028374	0.0225709
HSPB7	0.00847682	0.00017099	0.00064914	0.000176145	1.35762e-05	0.00948667
CLCNKA	0.00234493	0.0662302	0.00785983	0.036985	0.0757365	0.189156
CLCNKB	0.00204433	0.0226686	0.0010716	0.000610288	0.0122846	0.0386794
FAM131C	0.000169033	0.0129846	0.000398199	0.00260464	0.00114061	0.0172971
EPHA2	0.0241406	0.00598089	0.00534004	0.0103993	0.00829044	0.0541513
ARHGEF19	3.27964e-05	0.00119564	0.000122532	0.00529533	0.000322732	0.00696903
CPLANE2	0.000899681	0.0214773	0.00242427	0.0130206	0.0076351	0.045457
FBXO42	0.00197752	5.9307e-05	0.00741303	0.000237929	0.00352271	0.0132105
SZRD1	0.00526474	0.002586	6.58614e-05	0.00302343	0.00403736	0.0149774
SPATA21	0.00375872	0.00467311	0.0194409	0.016741	0.00593935	0.0505531
NECAP2	0.00790384	0.0110772	0.000804179	0.00250325	0.0164039	0.0386923
NBPF1	0.00823573	0.000750494	0.00516433	0.000713365	0.00983849	0.0247024
ESPNP	0.00282042	0.000810309	0.00199927	0.0176437	0.0343467	0.0576203
CROCC	0.00078189	4.55062e-05	0.0206792	1.54759e-05	0.0307447	0.0522668
MFAP2	0.00316673	0.00286046	0.00122457	0.00601523	0.0277884	0.0410554
ATP13A2	0.00362977	0.00247267	0.00574515	1.55755e-05	0.00452774	0.0163909
SDHB	0.000943459	0.00220631	0.00761993	0.000108185	0.0101021	0.02098
PADI2	0.00550155	0.0103833	0.00011645	0.00473192	0.0071315	0.0278647
PADI1	-0.000156118	0.0021069	0.0137967	0.000817511	0.00341213	0.0199771
PADI4	0.00142194	0.0130694	0.00408491	0.0148456	0.00166223	0.0350842
RCC2	0.00216602	0.00213559	0.00646949	2.68954e-05	0.000104857	0.0109029
ARHGEF10L	0.00220719	0.0233894	0.00250062	0.00150512	0.0181648	0.0477672
ACTL8	0.0117831	0.0146383	0.00236254	0.00141968	0.0110305	0.0412342
IGSF21	0.00198801	0.00837818	0.00543653	0.00122649	0.00832942	0.0253586
ENSG00000280222	0.000169767	0.000745552	0.0166885	0.00410812	0.00240286	0.0241148
IGSF21-AS1	0.000297992	0.000149489	0.02015	0.0113993	0.00154256	0.0335393
KLHDC7A	0.00332547	0.00633543	0.00232784	1.05837e-06	0.00563193	0.0176217
PAX7	0.00238689	0.00831262	0.000158213	0.000332115	2.93011e-06	0.0111928
ALDH4A1	0.00608155	0.00406542	0.00117343	0.00968946	0.00596771	0.0269776
IFFO2	0.000508073	0.000138419	0.00157056	0.00244569	0.00270288	0.00736562
UBR4	0.00753339	8.88934e-05	0.00209631	0.00069211	0.00426871	0.0146794
EMC1	6.94563e-06	0.000395482	0.0220355	0.00206325	0.0159734	0.0404746
MRTO4	0.00864284	0.016845	0.00212256	0.00253152	0.0256966	0.0558385
AKR7L	0.00122827	7.19092e-06	0.0260749	0.000321605	0.0393859	0.0670178
AKR7A3	0.0174028	0.0117893	0.00267177	0.0111945	0.04093	0.0839884
AKR7A2	0.00889792	0.00634002	2.70411e-07	0.00698835	0.000685276	0.0229118
SLC66A1	0.00146329	0.00147067	0.00142425	1.17371e-05	0.00182829	0.00619823
CAPZB	7.21868e-05	0.00161607	0.00625819	0.00740808	0.0232596	0.0386141
RN7SL277P	5.15192e-05	1.84535e-05	0.00853594	0.00624173	0.0027693	0.0176169
MICOS10	0.00327153	0.020916	0.00071687	0.0020186	0.0023797	0.0293027
NBL1	0.0020575	0.0144151	0.00148571	0.00555341	0.00238521	0.0258969
HTR6	0.00420331	0.000670516	0.00226422	0.00760967	0.00988394	0.0246317
TMCO4	0.0104407	0.0096192	0.00985003	0.0104923	0.00078696	0.0411891
OTUD3	0.00323261	0.000788467	1.13098e-05	0.0208273	0.00462638	0.029486
PLA2G2E	0.00895426	0.00675025	0.00397645	0.0125914	0.000180135	0.0324525
PLA2G5	0.00355406	8.99414e-05	0.00399819	0.00603643	0.00550086	0.0191795
PLA2G2D	0.00940473	0.0120613	0.00348604	0.00146731	9.50429e-06	0.0264288
PLA2G2F	0.000741807	0.000302272	0.0690595	0.0149192	0.00133614	0.0863589
PLA2G2C	0.000512711	0.00765737	0.00711944	0.000765885	0.0128285	0.0288839
UBXN10	0.00473908	0.00451904	0.00267884	0.00408005	0.00315088	0.0191679
VWA5B1	6.96424e-05	0.0024803	0.023095	0.000688532	0.000724862	0.0270583
CAMK2N1	0.000153773	0.0390502	0.000733891	0.00142417	0.00361671	0.0449788
MUL1	0.000341987	0.00227529	0.00534964	0.00299109	0.000354076	0.0113121
FAM43B	0.0024861	0.0112987	0.00579875	0.000230753	0.00132922	0.0211435
CDA	0.00641102	0.00170384	0.00703623	0.00310626	0.00154473	0.0198021
PINK1	0.00181073	0.0071533	0.0039618	4.79329e-05	0.00878564	0.0217594
DDOST	2.26053e-06	0.000116873	0.0180168	0.000557277	0.0428338	0.0615271
KIF17	0.00752258	7.67546e-07	0.00119862	0.00184544	0.00534882	0.0159162
SH2D5	0.004139	6.65036e-05	7.38301e-06	0.00706043	0.00428225	0.0155556
HP1BP3	0.00213211	0.0259606	0.00214409	0.00515303	0.00702245	0.0424123
EIF4G3	0.00211591	0.00196716	0.000112378	0.00157828	0.00476955	0.0105433
MIR1256	0.000135001	0.00173601	0.00153557	0.0027139	0.00241343	0.00853391
ECE1	0.00338843	0.00892176	6.52365e-05	0.000883035	0.00426964	0.0175281
NBPF3	9.0222e-05	0.00483238	0.0435031	5.85656e-05	0.0466611	0.0951453
ALPL	9.42884e-05	0.0392321	0.00228804	0.00448377	0.00477088	0.050869
RAP1GAP	0.00697831	0.00283816	0.00042555	0.00026208	0.00419122	0.0146953
USP48	0.00122765	0.00401102	0.000462322	0.000315916	0.000205905	0.00622281
LDLRAD2	0.00395811	0.000242248	0.000375513	0.00144209	0.00360717	0.00962513
HSPG2	0.00989324	0.000859473	9.34074e-05	0.000741753	9.86956e-05	0.0116866
ENSG00000289694	0.000309274	0.000338286	4.60858e-07	0.010272	0.00882388	0.0197439
CDC42	0.000544335	0.00806641	0.029224	0.00083308	0.00668821	0.0453561
WNT4	0.00012367	0.00327534	0.00250051	0.00612726	0.000299034	0.0123258
ZBTB40	0.00321734	0.00113592	0.00266588	0.00420097	0.00821651	0.0194366
EPHA8	0.00744007	0.00041441	0.00170397	0.00519318	0.0021941	0.0169457
C1QA	0.00716152	2.83296e-05	0.00317817	0.0011749	0.00532945	0.0168724
C1QC	0.00897169	0.000476143	0.0051653	0.000209845	0.00613763	0.0209606
C1QB	0.00852674	0.000279885	0.00454301	0.000514293	0.00759432	0.0214582
EPHB2	0.00984188	4.04469e-05	0.0272458	0.00289546	0.0116651	0.0516887
MIR4684	0.0218612	0.00388134	0.0305231	0.0193946	0.00215753	0.0778179
TEX46	0.000500923	0.0105285	0.0222129	0.0219847	0.0124427	0.0676696
KDM1A	0.00156292	0.00243459	0.00945948	1.97905e-05	0.00882966	0.0223064
MIR3115	0.00113186	4.16828e-05	0.00114084	0.000326312	0.0141978	0.0168385
ENSG00000266802	0.00682162	0.0119661	0.0198073	0.00180819	0.00598504	0.0463883
LUZP1	0.00323616	0.000873962	0.00191911	2.08416e-05	0.00103047	0.00708054
HTR1D	2.01235e-05	0.00254431	0.00855877	0.00210972	0.0265116	0.0397445
HNRNPR	0.00139946	0.00125509	0.00148194	0.00426068	0.0134957	0.0218928
ZNF436	0.000658474	0.000428986	0.0564055	0.00276042	0.00838767	0.068641
TCEA3	0.00460618	0.000267526	0.000168441	0.00226794	0.0129236	0.0202336
ASAP3	0.00799509	0.00381815	5.45936e-06	0.00546418	0.0145642	0.0318471
E2F2	0.0780522	0.0197969	0.00654382	0.0238647	0.00126034	0.129518
ID3	0.0122992	0.00325645	0.00109187	0.00407411	0.000358302	0.0210799
RPL11	9.59549e-05	0.0246206	0.0106398	0.0120758	0.0018276	0.0492597
ELOA	0.000716829	0.000787131	0.00116828	0.000579145	2.76512e-05	0.00327903
PITHD1	0.00356425	0.00158213	0.00549347	9.36837e-06	0.0169844	0.0276337
LYPLA2	0.000774273	0.00939838	0.0106534	1.65963e-06	0.014294	0.0351217
GALE	0.00567374	0.00377446	0.00231708	0.00162414	0.00252231	0.0159117
HMGCL	0.0033081	0.00393313	0.000175445	0.00749799	0.00156555	0.0164802
FUCA1	0.000330157	0.00194134	0.0119052	0.00425923	0.0565172	0.0749531
CNR2	0.000365139	0.0139462	0.00247255	0.00136477	7.28344e-05	0.0182215
PNRC2	0.000158571	0.000771626	0.00109827	0.0037715	0.00613371	0.0119337
SRSF10	0.00130691	6.65243e-07	0.00732117	0.00309346	0.000790888	0.0125131
MYOM3	0.0175858	0.000895484	0.00168651	0.00727475	0.023523	0.0509656
IFNLR1	0.00629491	0.000972568	0.000381146	0.00464349	0.0100545	0.0223467
GRHL3	0.00972158	0.000681167	0.00694897	0.000744524	0.0112518	0.029348
STPG1	0.000864845	0.00518537	0.00105012	0.000141977	0.0106378	0.0178801
NIPAL3	0.000752921	0.000472753	0.00294868	1.99392e-05	0.000617685	0.00481198
RCAN3	0.00266588	0.024956	0.00119557	0.00717189	0.00303102	0.0390204
NCMAP	0.0152657	0.000129596	0.000823509	0.00152383	0.000869468	0.0186121
SRRM1	2.19291e-05	3.50116e-05	0.0176153	0.00744283	0.00148985	0.0266049
CLIC4	0.00944039	0.00786911	0.00114513	0.00184573	0.00177793	0.0220783
RUNX3	0.00443368	0.000322199	0.00152872	4.89231e-05	0.000498932	0.00683245
SYF2	0.00372592	0.000128535	0.00205462	0.00091886	0.000173168	0.0070011
RSRP1	0.00128518	0.00550815	0.0107394	0.000171115	0.0324967	0.0502005
RHD	0.0178867	0.000246342	0.00179916	0.000617981	2.04564e-05	0.0205706
TMEM50A	0.000264178	0.000253299	0.0301752	9.22798e-06	0.0138125	0.0445144
RHCE	0.00309532	0.00937673	0.000146379	0.00580406	0.00525561	0.0236781
MACO1	0.00306887	4.46112e-05	0.00765013	0.00163251	0.00700672	0.0194028
LDLRAP1	0.00807466	1.40795e-05	0.00102216	7.9864e-05	0.00700965	0.0162004
MAN1C1	6.54395e-05	1.04542e-05	0.00153374	0.000718494	2.6503e-06	0.00233078
SELENON	0.00377118	0.00865294	9.55741e-05	0.00194172	0.000983095	0.0154445
MTFR1L	0.000675813	0.000286155	0.00016611	0.0105279	0.00406943	0.0157255
AUNIP	0.00536884	0.000257532	0.0136349	0.00403038	0.00102839	0.02432
PAQR7	0.000501193	0.0105494	0.00519003	0.00397161	0.010665	0.0308773
STMN1	0.00245649	1.97283e-05	0.0027911	0.000716423	0.00531185	0.0112956
PAFAH2	0.00977576	0.0144859	0.00283742	0.00543198	0.0116545	0.0441856
EXTL1	0.0149116	0.0103285	0.00053311	3.86332e-06	0.00648948	0.0322665
SLC30A2	0.0187523	0.0212728	0.00142351	0.00639625	0.0224426	0.0702875
TRIM63	0.00779225	0.0108635	0.0208953	0.00012291	0.00411421	0.0437882
PDIK1L	0.00257977	0.00473541	0.011922	0.00549637	0.014071	0.0388045
FAM110D	1.26485e-05	0.00235534	0.00129129	0.00460913	9.94847e-07	0.0082694
C1orf232	0.000504714	0.00178488	0.0868032	0.00902346	0.000688343	0.0988046
ZNF593OS	0.0146308	0.00113297	0.00852208	0.00672147	0.0225584	0.0535657
CNKSR1	0.000209447	0.00046961	0.0309852	0.000927061	0.00632879	0.0389201
ZPLD2P	0.000604393	0.0231605	0.00313808	0.0042059	0.023586	0.0546948
CEP85	0.00197145	0.00305585	1.20659e-05	0.000611278	0.001862	0.00751265
SH3BGRL3	0.000446135	0.00247544	0.00582038	0.00190848	0.00178783	0.0124383
UBXN11	0.00467121	0.00725202	0.011217	0.00313724	0.00601512	0.0322926
CD52	4.73428e-05	0.00751765	0.0311201	0.00819598	0.00489396	0.051775
ZNF683	0.00907345	0.000766921	0.000545439	0.0147005	0.0107527	0.035839
LIN28A	0.00161094	0.000168535	0.0283804	0.00661976	3.60091e-06	0.0367832
DHDDS	1.22504e-05	0.0160836	0.0014763	0.000908242	0.000283654	0.0187641
HMGN2	0.0032142	0.0087465	6.68341e-05	0.00269419	0.0049889	0.0197106
RPS6KA1	0.0077711	1.43252e-05	0.000360822	0.000767363	0.0077083	0.0166219
ARID1A	0.00030941	0.000780114	0.00109927	7.78562e-07	0.000630879	0.00282045
PIGV	0.0030861	0.0208726	0.00577009	0.00887504	2.26242e-06	0.0386061
RN7SL165P	0.0212962	0.00139534	0.00223609	9.77954e-05	0.00211836	0.0271438
ZDHHC18	0.00338879	0.0145403	0.00262971	0.00181555	0.00155324	0.0239275
SFN	5.82024e-05	0.0164745	0.00217093	0.00254455	0.0115187	0.0327669
GPN2	0.000201155	0.00838651	0.000781225	0.0116957	0.000390128	0.0214547
GPATCH3	0.000634974	0.000212889	0.000363168	0.00246856	6.24522e-06	0.00368583
NUDC	0.00215765	0.00600552	0.000178333	0.00313088	2.85308e-05	0.0115009
NR0B2	0.00126266	0.00597463	0.00379474	0.00968183	0.00763364	0.0283475
KDF1	0.00556627	0.0019873	0.00156242	0.00416387	0.00343147	0.0167113
TRNP1	0.00491932	0.00754158	0.000985928	0.000171226	1.0372e-05	0.0136284
TENT5B	1.00368e-05	0.0435212	0.00419828	0.00511148	0.0165868	0.0694278
SLC9A1	0.0127408	0.000138816	0.00980934	0.000303352	0.00418131	0.0271737
WDTC1	0.00122235	0.0418132	1.11736e-06	0.0127334	0.00330655	0.0590766
TMEM222	0.000294883	0.00331693	0.0145801	0.00692666	0.00415936	0.0292779
SYTL1	2.92423e-10	0.018505	0.00137936	0.00564541	0.0319006	0.0574304
MAP3K6	3.23292e-05	0.000198205	0.0175059	3.60655e-05	0.0192737	0.0370462
FCN3	0.000522503	0.0125564	0.00207422	0.00744992	0.00078204	0.0233851
CD164L2	0.0107412	0.00145415	0.00319716	0.000402365	0.00198925	0.0177841
GPR3	0.00120667	0.0102029	0.00624078	0.0073816	0.016377	0.0414089
WASF2	0.00873158	0.00636091	7.57266e-06	0.00199246	0.00515168	0.0222442
AHDC1	0.000648577	0.000374663	0.0162698	0.00230435	0.00367346	0.0232708
FGR	0.00230071	0.00297648	0.00621323	0.00271059	0.000464208	0.0146652
IFI6	2.91831e-06	1.43006e-06	0.00858809	0.00136994	0.0474415	0.0574039
FAM76A	0.00122661	0.000792505	0.00124281	0.00145324	0.00657035	0.0112855
STX12	3.31604e-05	0.00125325	0.0114676	0.000229021	0.0184995	0.0314825
PPP1R8	0.00444882	0.0016626	0.0106743	0.00566162	0.000610163	0.0230575
SCARNA1	0.00224508	0.00411534	0.000452996	0.00113193	0.00867516	0.0166205
THEMIS2	0.0040017	0.00848297	9.1244e-05	0.00526648	0.00326504	0.0211074
RPA2	0.00130796	0.000118571	0.0240828	0.00138806	0.0125855	0.0394829
SMPDL3B	0.00015301	0.0483351	7.89158e-05	0.0324384	0.0111667	0.0921721
XKR8	0.0180668	0.00269603	0.000186825	0.00264566	0.00448378	0.0280791
EYA3	0.00481627	0.0201115	0.00172057	0.0091047	0.0225067	0.0582598
RN7SL559P	2.93986e-05	0.00252576	0.0065655	0.000196354	0.000279001	0.00959601
PTAFR	0.00691643	7.36898e-05	0.000146872	0.00395876	0.0016753	0.012771
DNAJC8	0.00141102	0.0110229	0.00544473	0.00230414	0.00677651	0.0269593
ATP5IF1	0.000664106	0.00345563	0.00519481	0.00991409	0.000102195	0.0193308
SESN2	0.0080519	0.00187392	0.00294308	0.00892289	0.000360936	0.0221527
MED18	0.0280393	0.000147618	8.95197e-05	0.000543772	0.0012636	0.0300838
PHACTR4	0.00727549	0.000912727	0.00572154	6.82599e-06	0.00461749	0.0185341
RCC1	0.00064984	0.000491635	0.000326561	5.58468e-05	0.00722245	0.00874633
SNORA73A	3.26719e-06	0.000305041	0.00233829	5.70947e-05	0.000500634	0.00320433
SNORA73B	0.000208972	1.09619e-05	0.00199716	0.00025555	0.00651955	0.00899219
ENSG00000279443	0.00748279	9.84779e-05	0.00135151	6.03978e-06	0.000850189	0.009789
TRNAU1AP	0.000345094	0.0304573	0.00631144	0.00483368	0.00206804	0.0440156
SNORD99	0.0267738	0.0126342	0.0230379	0.0141275	0.0025104	0.0790839
SNORA61	0.00382984	0.000523403	0.00997359	0.00779358	0.00112044	0.0232409
SNORA44	0.000809987	0.00702326	0.0194802	0.0166326	0.0777712	0.121717
SNORA16A	0.00491514	0.00033786	0.000408769	0.0118201	0.00155503	0.0190369
TAF12	0.00645996	0.00153833	0.00094805	0.00388079	0.0452035	0.0580306
RAB42	6.81279e-05	0.00271446	0.0251751	0.00146266	0.0148393	0.0442596
GMEB1	0.00280073	0.0391262	3.43803e-05	0.00163104	0.00338358	0.0469759
YTHDF2	0.00731557	1.47687e-05	0.0402954	0.000220377	0.0201952	0.0680414
OPRD1	0.00764257	0.00157036	0.000205916	0.000387716	0.00391036	0.0137169
EPB41	0.000190191	0.00510862	0.00208107	0.0083909	0.0150618	0.0308326
Metazoa_SRP	0.0014497	0.00281838	0.0298523	1.89913e-05	0.0126163	0.0467556
TMEM200B	0.000419194	0.0423872	0.0137869	0.0149119	0.00264732	0.0741526
SRSF4	0.0162159	8.52845e-07	0.000816545	0.00226187	0.00232053	0.0216157
MECR	0.00712611	0.00105359	0.000785065	0.00151656	0.000865794	0.0113471
PTPRU	0.000864019	0.00538506	0.00196482	9.61183e-05	0.000657539	0.00896755
MATN1	0.000473827	0.00971623	0.000742121	0.00622092	0.00021705	0.0173702
LAPTM5	0.00304587	0.000669681	0.00121121	0.00254801	0.000869825	0.00834459
SDC3	0.00370957	0.00134334	0.00018989	0.00411624	7.1795e-06	0.00936622
PUM1	4.98983e-05	0.00707633	0.0198518	0.000333357	0.0261484	0.0534597
NKAIN1	0.00438153	0.0015568	0.00215944	0.00309913	7.76884e-05	0.0112746
SNRNP40	0.00212563	1.25294e-05	0.00694487	0.000380378	0.00082034	0.0102837
ZCCHC17	0.00298882	0.0122375	0.00501051	0.00166921	0.00628941	0.0281954
FABP3	0.0064681	0.000174444	0.00116545	0.000996556	0.00486925	0.0136738
SERINC2	0.000500138	0.00185594	0.00887315	6.32791e-05	0.000207637	0.0115001
TINAGL1	0.0146411	0.0243317	0.000622536	0.00343975	7.04564e-06	0.0430421
HCRTR1	0.00238112	0.0337205	0.00313146	0.0079222	0.00812613	0.0552815
PEF1	0.00112093	0.00997436	0.0132632	5.56171e-05	0.0135806	0.0379947
COL16A1	0.00536798	0.00322112	0.00593011	0.000299078	0.00647422	0.0212925
ADGRB2	0.00358196	0.00898491	0.00476122	0.00192815	0.012239	0.0314952
MIR4254	1.34417e-05	1.84119e-05	0.0453736	0.0174136	0.0162962	0.0791152
SPOCD1	3.72534e-06	0.00407786	2.10467e-06	2.61223e-05	0.00403861	0.00814842
PTP4A2	0.0023455	0.00096882	2.09688e-05	3.05714e-05	7.47787e-05	0.00344064
KHDRBS1	0.00111312	2.49916e-07	0.0121262	0.00121821	0.00454488	0.0190027
TMEM39B	0.000361597	0.00737888	0.0011889	8.96499e-05	0.00163351	0.0106525
MIR5585	0.00932579	0.0174015	0.00343714	0.00696164	0.000952393	0.0380784
KPNA6	0.00258294	0.00153807	0.0111518	0.000138982	0.0110398	0.0264515
TXLNA	0.00400012	0.00625298	0.00267593	0.000731849	0.00435053	0.0180114
CCDC28B	0.00277165	0.000609548	0.00263243	0.0016063	0.00459593	0.0122159
IQCC	0.00114165	9.51531e-05	0.0342841	0.00489507	0.00187972	0.0422957
DCDC2B	0.000659359	0.000319073	0.0299234	0.000175275	0.0183046	0.0493818
TMEM234	5.57976e-06	0.00188631	0.0297439	0.00105103	0.0227757	0.0554625
EIF3I	0.000107951	0.00281599	0.0250756	1.45713e-06	0.0176167	0.0456177
FAM167B	0.0019992	0.000336627	0.000625901	0.00067313	0.0130211	0.016656
LCK	0.000241868	0.0233616	0.0145383	0.0129424	0.000441855	0.051526
HDAC1	0.0156625	0.00428502	0.00129642	0.00195954	0.0143766	0.0375801
MARCKSL1	0.00573393	0.00286141	0.000601303	0.00301651	0.00152069	0.0137338
TSSK3	6.4069e-09	0.00404208	5.45437e-05	0.00078427	0.0320046	0.0368855
FAM229A	0.00298887	0.00498283	0.00284662	3.57224e-06	0.0231183	0.0339402
BSDC1	8.67995e-05	0.000717562	0.00126496	0.00410683	0.000529736	0.00670589
ZBTB8B	0.000369085	0.0024588	0.00160294	0.0036267	0.000297279	0.0083548
ZBTB8A	1.73461e-05	0.00732483	0.00533131	1.53062e-05	0.0107364	0.0234252
ZBTB8OS	0.00325717	0.000128746	0.0159618	9.40089e-05	0.00364295	0.0230847
RBBP4	0.0010873	3.69436e-05	0.0068725	0.00253323	0.00882192	0.0193519
SYNC	0.000524048	0.0238068	0.00732218	0.00101548	0.0358185	0.068487
KIAA1522	0.0017596	0.00733997	0.000803165	0.00165588	0.0019916	0.0135502
YARS1	0.00764542	0.00279792	0.00684542	0.000209673	0.00983643	0.0273349
S100PBP	0.00226951	0.00298888	0.00695644	0.000749016	0.00988138	0.0228452
FNDC5	0.00689155	0.0154894	0.004294	0.000351164	0.00312713	0.0301532
HPCA	0.00444846	0.0245208	0.026639	0.000104383	0.0404751	0.0961878
TMEM54	0.00279022	0.0125729	2.49151e-05	0.000991294	0.00123768	0.017617
RNF19B	0.000992558	0.0249993	0.0366028	0.00162686	0.0214879	0.0857093
ENSG00000278966	0.00851929	0.00497675	0.000572287	0.001546	0.00412505	0.0197394
AK2	0.00902101	0.00604802	0.0106457	0.000219009	0.0157522	0.041686
AZIN2	1.32909e-05	0.000674942	1.21857e-06	6.29434e-06	0.00047594	0.00117169
ENSG00000278997	0.00716259	0.010637	0.055364	0.00293918	0.00481225	0.0809151
TRIM62	0.00370077	2.562e-05	0.00058146	0.00112201	0.00318548	0.00861535
ENSG00000279179	0.00634448	0.00753493	0.0244679	0.00150068	0.0105243	0.0503724
ZNF362	4.28184e-05	0.00473994	0.0019595	2.08118e-05	1.7389e-06	0.00676481
A3GALT2	0.0307706	0.00361957	0.0059319	8.01489e-05	0.000962774	0.041365
PHC2	6.6728e-05	8.67904e-06	0.000538956	0.000173828	3.79965e-05	0.000826187
MIR3605	0.00042645	0.0054936	0.0323887	0.0117943	0.000215616	0.0503186
RN7SKP16	0.00454359	0.00807284	0.000507032	0.00510402	0.00934914	0.0275766
ZSCAN20	0.00668026	0.000996817	0.00148596	0.00148226	0.0070708	0.0177161
CSMD2	0.00599403	0.000944415	0.0127615	1.06569e-05	0.00141738	0.021128
HMGB4	5.92459e-05	0.0353199	0.00129894	0.000886455	0.00798194	0.0455465
RNA5SP42	0.00389621	0.000965657	0.00107089	7.41064e-05	0.01307	0.0190769
C1orf94	0.0264451	0.00434305	0.00775661	0.000450641	0.000342521	0.039338
SMIM12	0.00638918	0.000168179	0.00203598	0.000171569	0.0024141	0.011179
GJB5	1.50876e-06	0.0256767	0.00232965	0.00401317	0.00053081	0.0325518
GJB4	0.00183194	0.0125387	0.00328749	0.0280822	0.00534312	0.0510834
GJB3	7.85501e-06	0.0201492	0.000133261	0.000307265	0.00499483	0.0255924
GJA4	0.00246775	1.01688e-08	6.2081e-05	0.000303806	0.0225665	0.0254001
DLGAP3	0.00103718	0.00932278	0.000479106	0.000841953	7.07462e-06	0.0116881
ENSG00000284773	0.00142043	0.00229357	0.00758125	0.000529523	0.00965243	0.0214772
GPR199P	0.00939165	0.0204183	0.0281146	0.00121437	0.00186235	0.0610012
TMEM35B	0.000408787	0.0426876	0.0021062	0.0128823	0.00729337	0.0653783
ZMYM6	0.000837175	0.00760316	0.000402089	1.96299e-05	0.00153451	0.0103966
ZMYM1	0.00258741	0.00743468	0.000822365	0.00272964	0.000347531	0.0139216
SFPQ	0.00787569	0.0024055	6.86867e-05	0.000370854	0.00888102	0.0196018
ZMYM4	0.000963592	0.00896159	0.00250572	0.00199013	0.00230551	0.0167265
RN7SL503P	0.0012359	0.037782	0.0345085	0.00184158	0.0207505	0.0961184
SNORA62	0.00466842	0.000869569	0.00257438	0.00050782	0.00224109	0.0108613
KIAA0319L	0.0103701	0.00332242	0.000582137	2.52384e-05	0.00822788	0.0225278
NCDN	0.000866664	0.00048681	0.00696566	0.00300862	0.00719041	0.0185182
TFAP2E	2.71047e-05	0.00433917	0.0276378	4.6335e-05	0.0113835	0.0434339
PSMB2	0.00060419	0.00032034	0.0105238	1.56702e-06	0.0150457	0.0264956
C1orf216	0.00645314	0.00648922	0.00441907	6.10941e-05	0.0131704	0.0305929
CLSPN	0.000652488	0.0262953	0.00366604	0.000576301	0.00110462	0.0322947
AGO4	0.000289091	0.00761411	0.010771	0.000365278	0.00300627	0.0220457
AGO1	0.00616152	1.07608e-05	0.00082118	0.0112396	0.000605776	0.0188388
AGO3	0.000904974	0.0116853	0.00203413	9.09062e-06	0.0140629	0.0286963
ENSG00000232862	0.00116222	0.00241993	0.00625003	0.00199994	0.00119851	0.0130306
TEKT2	0.00256903	0.00337486	0.00929866	0.000696735	0.00621709	0.0221564
ADPRS	0.0044354	0.000463035	0.00374541	0.00243184	0.000848497	0.0119242
COL8A2	0.0203001	0.00571227	0.00415167	0.00115826	0.0128406	0.0441628
TRAPPC3	0.000557414	0.0110871	0.010296	0.00327723	0.00205306	0.0272708
MAP7D1	7.01087e-05	0.000228549	0.00157457	0.000562398	0.000340451	0.00277607
THRAP3	0.000743635	0.00218146	0.00386148	0.00629917	0.0287669	0.0418526
SH3D21	0.0040864	0.00429533	0.0673015	0.000271794	0.0316423	0.107597
STK40	0.00322846	0.0101503	7.45927e-05	3.81915e-06	0.00129589	0.0147531
LSM10	0.000132443	0.0179039	0.00252959	0.000387871	0.00222173	0.0231755
OSCP1	0.00116991	0.000594189	0.00161151	1.34216e-05	0.00595983	0.00934886
SNORA63C	8.91502e-05	0.0144336	0.000299359	0.00165077	0.00183459	0.0183075
MRPS15	0.00910656	0.00225738	3.90895e-05	0.00390865	0.00118971	0.0165014
CSF3R	0.00136809	0.00046481	0.00860171	0.00127074	0.0069358	0.0186412
GRIK3	0.000389364	0.00577272	0.000635795	0.000898683	0.00246252	0.0101591
RNA5SP43	0.00768356	0.0174097	-0.000873739	0.00762453	0.00146437	0.0333084
ZC3H12A	0.00288458	0.00164488	0.00267269	0.00337638	0.0468034	0.057382
MEAF6	0.00616651	0.0115105	0.00207961	0.00161584	0.0150379	0.0364103
MIR5581	0.000140369	0.00136228	0.00424578	0.00452722	0.00030114	0.0105768
SNIP1	0.000632235	0.00518171	0.0122491	0.00217442	0.0148845	0.035122
DNALI1	0.00263452	0.0272256	0.00065751	0.0104561	0.0271008	0.0680745
GNL2	2.29092e-07	0.00722423	0.0133554	0.00503633	0.0252828	0.0508989
RSPO1	0.0080949	0.021299	0.000403777	0.0116692	0.00149739	0.0429643
C1orf109	8.8507e-07	0.00364818	0.0085803	0.00382467	0.0039403	0.0199943
CDCA8	0.00349857	0.0317217	0.00197552	0.00026712	0.0128806	0.0503436
EPHA10	0.00218724	0.00166634	0.000300693	0.00118689	0.000527631	0.00586879
MANEAL	0.00281587	0.00146318	0.0179226	0.0004606	0.027113	0.0497752
YRDC	0.00103552	0.01177	0.0149993	0.00112357	0.0117066	0.0406349
C1orf122	0.00592861	0.000882842	4.10823e-07	0.00452023	0.000973328	0.0123054
MTF1	0.00760695	0.0109102	0.000189695	0.00231502	0.00868045	0.0297023
INPP5B	0.00178038	0.00848558	0.029022	0.00269811	0.0229782	0.0649643
SNORA63	0.00162207	0.00191748	0.000493125	0.0302332	0.0107108	0.0449768
SF3A3	0.000236141	7.63546e-05	0.0132233	0.000999492	0.00996968	0.024505
FHL3	6.96846e-05	1.36475e-06	0.010919	0.00670713	0.00412932	0.0218265
UTP11	0.00761828	1.86213e-06	0.00406188	0.00336822	0.033509	0.0485592
POU3F1	1.43058e-09	0.000849667	0.00974082	0.00169273	8.84997e-05	0.0123717
MIR3659	0.00217106	0.00309089	0.000176161	0.00167399	0.0021382	0.0092503
RRAGC	6.25715e-05	6.41229e-07	0.0245783	0.00104631	0.0302692	0.055957
MYCBP	0.00242864	0.0209805	0.0190897	0.00313153	0.00841945	0.0540498
ENSG00000274944	0.00272018	0.0408685	0.0383492	2.07744e-05	0.0210802	0.103039
GJA9	0.0145465	0.00678194	0.0424264	0.000398101	0.031289	0.0954419
RHBDL2	0.00134459	0.0121981	0.00192792	0.00125639	0.0106061	0.0273331
AKIRIN1	0.00182642	0.00219211	0.0123832	9.47347e-06	0.000510446	0.0169216
NDUFS5	0.00106666	0.00298237	0.011162	0.00329114	6.08647e-05	0.0185631
MACF1	0.00192136	0.00890111	0.0186954	1.79986e-06	0.0168423	0.0463619
RNA5SP44	0.00745052	0.0281661	0.0579106	9.95426e-07	0.000928211	0.0944565
BMP8A	0.010252	0.0123052	0.0156683	0.000229937	0.00286554	0.041321
PABPC4	0.000595587	0.0184938	0.000190176	0.000625755	0.00140739	0.0213127
HEYL	0.00275178	9.80642e-05	6.26232e-05	0.00328462	0.0108965	0.0170936
NT5C1A	0.00652853	9.48061e-05	0.00342712	2.96915e-05	0.000728842	0.010809
HPCAL4	0.00507908	0.025314	0.00688916	0.000481136	0.0204401	0.0582035
PPIE	5.87755e-05	0.000124028	0.00021302	1.40889e-06	0.000709319	0.00110655
BMP8B	2.2034e-05	0.0156146	0.00120323	1.07812e-05	0.00809817	0.0249488
OXCT2	0.00105635	0.0145512	0.000484708	0.00423953	0.000639785	0.0209716
TRIT1	0.00168988	0.000112079	0.000694259	1.85089e-07	0.000877382	0.00337379
MYCL	2.83019e-05	0.00284415	0.00164537	0.00563279	0.00511629	0.0152669
MFSD2A	0.000856299	7.08199e-05	0.00215162	7.83498e-05	0.00573336	0.00889044
CAP1	0.000171683	1.81039e-05	0.0437806	0.000181301	0.0110762	0.0552279
PPT1	0.000732021	7.60819e-05	0.0134817	0.000413856	0.0229821	0.0376858
RLF	0.000277024	0.000218174	0.00432816	1.32547e-05	2.64672e-08	0.00483664
TMCO2	0.00393034	0.000989607	0.0683241	0.0263907	0.00111008	0.100745
ZMPSTE24	0.000259444	0.0083609	0.0227485	9.35729e-05	0.00207515	0.0335376
COL9A2	0.00756523	0.0053036	5.34826e-05	0.00340708	0.00144543	0.0177748
SMAP2	0.00408308	0.0093001	0.00545583	0.00015364	0.0200515	0.0390442
ZFP69B	0.00742293	0.000677004	0.000374411	1.64959e-05	0.00451185	0.0130027
ENSG00000279667	0.014267	0.00271819	0.00571702	1.03341e-07	0.000129318	0.0228317
ZFP69	6.33024e-05	0.00797058	0.000616459	1.51316e-05	0.00749305	0.0161585
EXO5	0.0182415	0.027247	0.000537159	0.00012192	0.00114126	0.0472889
ZNF684	0.00192705	0.000623378	1.38898e-05	8.32203e-06	7.04809e-06	0.00257969
RIMS3	0.00358279	0.0134853	1.17926e-05	0.000386559	0.00209686	0.0195633
NFYC	0.00378507	0.00223413	0.0051483	0.00164139	0.008575	0.0213839
MIR30E	0.000815254	0.00707078	0.00325791	0.0141899	0.00401506	0.0293489
MIR30C1	0.00422933	0.00044263	0.0196293	0.0213646	0.025795	0.0714608
KCNQ4	0.00153228	0.00263894	0.00267403	0.000210183	0.000123709	0.00717914
RN7SL326P	0.000731266	0.00120401	0.000356769	0.00564319	0.000989943	0.00892518
CITED4	1.21432e-06	0.000712547	0.000203339	0.00842007	0.000128811	0.00946598
CTPS1	0.0037208	0.000505481	0.000354035	0.0058393	7.96458e-05	0.0104993
SLFNL1	9.60613e-06	0.0121719	0.0325965	0.000982985	0.0270381	0.0727991
SCMH1	0.000179997	0.0099561	0.00447383	0.000139468	0.00170923	0.0164586
FOXO6	3.93576e-06	0.00171988	0.00188189	0.00047131	0.000410841	0.00448786
HIVEP3	0.00571682	0.00757589	8.3721e-05	0.000320206	0.00415422	0.0178509
FOXJ3	0.00272388	0.00365132	0.00780582	0.000149527	0.0184064	0.032737
ENSG00000227527	0.00199253	7.67632e-05	0.00746388	0.000753943	0.00796792	0.018255
RIMKLA	0.00437235	0.0210178	0.00090465	0.000481401	0.00386293	0.0306392
ZMYND12	0.000833915	0.00295136	0.00558834	0.000639375	0.00179673	0.0118097
PPCS	0.00162606	0.00405989	0.0214268	0.00436948	0.0208352	0.0523175
CCDC30	0.000198235	0.000991534	0.0113423	0.0030585	0.00292345	0.018514
PPIH	2.75872e-05	0.000949862	0.000293166	0.001176	0.00108333	0.00352994
YBX1	0.0097466	5.31585e-05	5.29937e-05	2.16706e-05	0.00538961	0.015264
CLDN19	0.00103188	0.00411522	0.00237747	0.0139561	0.00767929	0.0291599
P3H1	0.00211257	0.00069118	0.0338086	0.00027367	0.0112564	0.0481424
C1orf50	0.00036792	0.00378008	0.000250022	1.76144e-06	0.000334473	0.00473426
TMEM269	0.00677023	0.000786969	0.00889487	0.000223157	0.0126635	0.0293387
SVBP	0.0005641	0.000231558	0.00211704	0.0113157	0.00215963	0.016388
ERMAP	0.0111224	0.000928495	0.00293309	0.00696698	0.00159378	0.0235448
ZNF691	0.00575775	0.00404256	1.793e-05	0.00351922	3.35904e-06	0.0133408
SLC2A1	0.0131665	0.000136611	0.000698038	6.17397e-05	0.00466431	0.0187271
FAM183A	5.77984e-05	0.00559629	0.000464506	0.0146813	0.00068458	0.0214845
EBNA1BP2	4.20225e-05	0.00161071	0.00858841	0.000463435	0.00310885	0.0138134
CFAP57	0.000135568	0.0040662	2.27966e-05	2.20182e-06	0.00332785	0.00755462
TMEM125	0.0114659	0.0114259	0.00719588	0.00256427	0.00494929	0.0376013
TIE1	0.00570756	0.00714034	0.000614217	0.000696572	0.00508766	0.0192463
MPL	0.00922358	0.0186122	0.00516182	0.00377511	0.00132646	0.0380992
CDC20	0.0168638	0.00120614	0.0021136	0.00176001	0.00135615	0.0232997
ELOVL1	0.00745015	0.00765598	0.00297738	0.00200046	0.00210152	0.0221855
MED8	0.00438674	0.0167665	0.000702089	0.000422598	0.00125702	0.0235349
SZT2	0.000955797	4.54419e-05	0.00346532	0.00128379	0.0164542	0.0222045
PTPRF	3.09854e-05	0.000148967	0.0100217	0.00552902	0.00285177	0.0185825
KDM4A	0.00194195	0.00232024	0.00786328	0.000379902	0.00347941	0.0159848
ST3GAL3	0.000247813	0.00201324	0.0371415	0.0011862	0.00429408	0.0448828
ARTN	0.0012801	0.00410941	0.0210135	0.000673928	2.43069e-06	0.0270794
IPO13	0.0023739	0.000275312	0.00114885	0.000799891	5.31672e-05	0.00465113
DPH2	0.000212344	0.00219499	0.0020469	0.000581515	0.00131449	0.00635024
ATP6V0B	0.000544678	0.00281665	0.0197589	3.25017e-05	0.0198775	0.0430302
B4GALT2	6.1747e-05	0.101879	0.000372017	0.000342961	0.00116643	0.103822
CCDC24	1.02043e-05	0.000304431	0.0200948	0.000183519	0.00335704	0.02395
SLC6A9	0.00518552	0.00774552	0.00154633	0.000493295	0.00223268	0.0172033
KLF17	3.16803e-05	0.000390256	0.0024997	0.00887808	0.000889637	0.0126894
DMAP1	0.00519548	0.00373737	0.000295261	0.00236224	0.00486185	0.0164522
ERI3	2.25911e-06	0.00203628	0.0180433	0.00332636	0.0170726	0.0404807
RNF220	0.000632292	6.54313e-06	0.000486525	0.000330151	0.000965759	0.00242127
MIR5584	0.000990648	0.00141187	0.000230703	0.00311296	0.0282808	0.034027
TMEM53	0.00144593	0.00907194	0.000239208	0.0240934	0.0177846	0.0526351
ARMH1	0.000342918	0.000829301	0.0437265	0.000135699	0.0259953	0.0710298
KIF2C	5.19834e-05	0.0423839	0.00111279	0.000223297	0.00209444	0.0458664
RPS8	0.00482645	0.00616558	0.000574723	0.000175697	0.000239842	0.0119823
SNORD46	0.00587068	0.0043805	0.0090271	0.0152898	0.00442852	0.0389966
BEST4	0.0145889	0.00415671	0.00244364	0.000155345	2.37603e-05	0.0213683
PLK3	0.000208495	0.00322246	0.00501269	0.0106787	0.00165782	0.0207801
DYNLT4	0.00983025	0.00322984	0.0143351	0.0151071	0.0641229	0.106625
BTBD19	4.83897e-05	0.0278116	0.0270694	0.00408304	0.0234526	0.082465
PTCH2	0.000733556	0.00434587	0.0226029	0.000897829	0.0133658	0.041946
EIF2B3	0.000740034	0.00340314	0.00243127	0.000984419	0.0124438	0.0200026
RNA5SP47	0.00010075	0.0268753	0.000574434	1.92605e-05	0.00149507	0.0290648
HECTD3	0.00129348	0.000215134	0.000106831	0.000268491	0.000344864	0.0022288
UROD	0.000425458	0.00104264	0.00805461	0.00495237	0.0096846	0.0241597
ZSWIM5	0.00743936	0.00459932	7.59392e-05	0.0184565	0.00893395	0.0395051
HPDL	0.00109736	0.00185268	0.013583	0.00039881	0.00631461	0.0232465
MUTYH	0.0026127	0.000125812	0.0110103	0.00402791	5.33745e-06	0.017782
TOE1	0.0107213	0.00080573	0.00207647	0.000259129	0.0125611	0.0264237
TESK2	0.00573038	0.0128657	0.000417446	0.00233426	0.00513853	0.0264863
CCDC163	0.00933574	0.0184345	4.97673e-06	0.00372821	0.00164971	0.0331531
MMACHC	0.00579744	0.00194018	0.00189843	0.00275713	0.000651892	0.0130451
PRDX1	0.00427731	0.01342	0.00617827	0.00285453	0.000600636	0.0273307
AKR1A1	0.00330929	0.000372483	0.00229878	0.0038131	0.00288338	0.012677
NASP	0.00331184	0.00100678	0.0156819	3.76058e-05	0.011262	0.0313001
CCDC17	0.00515573	0.0055579	0.0350114	0.00348079	0.0350253	0.0842312
GPBP1L1	0.00504855	2.54138e-05	0.000545054	0.00425356	0.000467474	0.01034
TMEM69	0.00037914	2.03644e-05	0.00141204	0.0060094	0.000675791	0.00849673
IPP	0.00586667	0.00872622	4.09233e-07	0.00439182	0.000946567	0.0199317
MAST2	0.00598225	0.0203893	6.72493e-07	0.000300272	1.31056e-06	0.0266738
PIK3R3	0.00579299	0.0182107	5.23367e-05	0.00139302	0.000201383	0.0256505
TSPAN1	0.000219398	0.000556772	0.0119624	0.000383977	0.00539273	0.0185153
POMGNT1	0.0021139	9.21693e-06	0.000403871	0.00433062	6.14519e-05	0.00691907
LURAP1	0.00050583	0.0113647	0.00161949	0.00259158	0.00440589	0.0204875
RAD54L	0.00374372	0.00414739	0.00766614	0.00656057	0.0152311	0.0373489
LRRC41	0.000270378	0.00380263	0.0112819	0.000420764	0.010126	0.0259017
UQCRH	0.00194402	0.0184953	7.23714e-05	0.00372621	0.0109169	0.0351548
NSUN4	0.00191477	0.00106014	0.00152307	0.000888796	0.000233095	0.00561987
FAAH	0.00158701	0.00538293	0.00136196	6.91724e-05	1.05032e-06	0.00840213
TMEM275	0.0014827	0.00328972	0.00043278	0.00379465	0.00285633	0.0118562
KNCN	0.0032732	0.00160749	0.00486326	0.0121394	0.00214698	0.0240303
MKNK1	2.11446e-05	0.00348017	0.01475	0.00233938	0.00249794	0.0230886
MOB3C	0.00972529	1.40834e-05	0.00164175	0.00152052	0.031815	0.0447166
ATPAF1	0.00151312	0.00271818	0.000956831	0.000597203	0.00271302	0.00849835
TEX38	0.00669352	0.00129479	0.0182352	0.00257942	0.00170567	0.0305086
EFCAB14	0.00873843	0.00392461	4.66302e-05	0.00291018	0.0026013	0.0182212
CYP4B1	0.000599661	0.000285324	0.000599379	0.000122302	0.0246278	0.0262345
CYP4A11	0.0320981	0.00273432	0.0343728	0.00484406	0.000207149	0.0742564
CYP4X1	0.00489163	0.000104611	0.000511145	0.0015824	0.0016707	0.00876048
CYP4Z1	9.30232e-05	0.000125284	0.0149782	0.000757711	0.00226919	0.0182234
CYP4A22-AS1	0.000111409	0.0055681	0.00645305	0.00285229	0.003367	0.0183518
CYP4A22	0.00298106	0.0092257	0.0546948	0.000931017	0.00318264	0.0710153
PDZK1IP1	0.104575	0.00611203	0.00682181	0.00145429	0.018269	0.137233
TAL1	0.00551736	1.79671e-05	7.04674e-05	0.00185396	0.00276667	0.0102264
STIL	0.000850102	0.0111509	0.00330224	0.00329471	0.00320795	0.021806
CMPK1	0.000138812	0.00693915	0.000611478	0.00256604	0.00223198	0.0124875
FOXE3	0.00556865	0.0206845	0.000951278	0.157385	0.00125789	0.185847
FOXD2	1.48875e-06	0.000202569	0.00596966	0.00131467	0.0117807	0.0192691
TRABD2B	0.0142565	0.0157544	0.000822479	0.015642	0.0230838	0.0695592
SLC5A9	0.0176607	0.0129145	0.0295966	0.000243089	0.0475321	0.107947
ENSG00000279214	0.0630559	0.000565571	6.12511e-05	0.0120809	0.0239576	0.0997212
SPATA6	0.00675146	0.00238331	0.00575717	0.00157993	0.02014	0.0366119
AGBL4	0.00399215	7.90493e-05	0.000137197	0.000256141	0.00298082	0.00744536
BEND5	0.0141797	0.00447013	0.001394	0.00141644	0.00546765	0.0269279
ENSG00000279324	0.000200766	0.00596317	0.0356397	1.57211e-05	0.0283997	0.0702191
ELAVL4	0.00354929	0.000372042	0.000493399	0.00163485	0.00239029	0.00843986
DMRTA2	0.00463455	0.0221567	0.00107727	0.0152964	0.00522477	0.0483897
FAF1	0.00149026	0.000206081	0.000324824	0.00145244	0.00526233	0.00873594
CDKN2C	0.0114904	0.0201936	0.00278976	0.0107061	0.0300616	0.0752415
C1orf185	0.000437199	0.0170354	0.0163925	0.00601738	0.0023541	0.0422366
RNF11	0.00268611	0.0071931	0.000947281	0.000157876	0.00334248	0.0143268
TTC39A	0.0044705	0.00162415	0.00192971	8.78874e-05	4.44666e-06	0.0081167
EPS15	0.00178317	0.00401199	0.00329636	0.000908865	0.00648513	0.0164855
CALR4P	0.00622136	0.0152852	0.00269468	0.00178272	0.0402785	0.0662624
OSBPL9	0.000827712	0.00861541	0.00678603	0.000332627	0.00945992	0.0260217
ENSG00000212624	0.0191424	0.00249977	0.0166705	0.00178743	0.0132767	0.0533767
NRDC	0.00142914	4.83213e-05	0.00244742	0.0041934	0.0225848	0.0307031
RAB3B	3.64664e-06	0.0064307	0.000267728	0.00533746	0.00300005	0.0150396
TXNDC12	0.000623124	0.00158888	0.000979188	0.0033277	0.00194528	0.00846417
KTI12	0.00160829	0.00535959	0.000153767	8.00377e-05	0.00430671	0.0115084
BTF3L4	0.000665382	0.00149368	0.00451963	0.00261071	0.0135935	0.0228829
ZFYVE9	0.0037935	0.0067315	0.00250846	0.000650019	0.0103149	0.0239984
RN7SL788P	0.00789953	0.00178317	0.015591	2.91907e-05	0.0157801	0.041083
CC2D1B	0.0053377	0.00252097	5.76695e-05	0.000248701	0.00229016	0.0104552
ORC1	0.00102733	0.0102743	0.0125494	6.27894e-05	3.92856e-05	0.0239531
PRPF38A	0.00743996	0.00373675	0.00203226	0.000259536	0.00710521	0.0205737
TUT4	0.00185009	0.00194238	0.0228853	0.00947267	0.0262056	0.062356
GPX7	0.0154355	0.0125408	0.00698765	0.0123021	0.0060355	0.0533016
SHISAL2A	0.0516377	0.00826992	9.02996e-05	2.86527e-05	0.00330109	0.0633277
COA7	0.000879449	0.0029983	0.00640734	0.00349623	0.00716249	0.0209438
ZYG11B	0.00237869	0.00768916	0.00573719	0.000627134	0.0115336	0.0279658
ZYG11A	0.00712944	0.00936577	0.00957478	0.00543278	0.00830272	0.0398055
ECHDC2	0.0074338	0.000861249	0.029251	0.000212964	0.0227929	0.0605519
SCP2	0.0052665	0.00223372	0.000497359	9.46957e-05	0.00103917	0.00913144
ENSG00000264834	0.000153948	0.00591872	0.00447835	4.95502e-06	9.63291e-05	0.0106523
ENSG00000265815	0.0010597	0.0186855	0.0286599	0.0017208	0.0124998	0.0626257
PODN	0.00634933	0.0116487	0.000291926	0.000248661	3.19576e-05	0.0185705
SLC1A7	0.00142794	0.0491976	6.907e-06	0.0135937	0.00134977	0.065576
CPT2	0.00358129	0.013341	0.00390031	0.00309991	0.0050112	0.0289337
CZIB	0.00117788	0.00354652	0.00518461	0.00251707	2.91791e-06	0.012429
MAGOH	1.83797e-05	0.00132713	6.42628e-05	0.0121921	0.00677037	0.0203723
LRP8	0.0061404	0.015858	0.00596559	0.00257568	0.00799836	0.0385381
GLIS1	0.000299253	0.00164342	0.021033	0.000763295	0.0110582	0.0347971
NDC1	0.000798831	0.00411831	0.0163538	0.00043677	0.0243491	0.0460569
YIPF1	0.000495775	0.000120536	0.00339135	0.00148067	0.0030166	0.00850494
DIO1	1.27283e-05	0.00324946	0.0163033	0.0054282	0.0246667	0.0496604
HSPB11	0.000783443	4.8922e-05	0.00424394	0.00107626	0.00158113	0.00773369
LRRC42	0.0118558	0.00553207	0.0136321	0.00453696	0.00120038	0.0367573
TMEM59	0.000359802	0.000152268	0.0100179	8.06983e-05	0.00746527	0.0180759
ENSG00000280378	0.00275306	0.00396196	0.00609162	0.0105595	0.00155072	0.0249169
TCEANC2	0.0119685	0.00640054	0.00888952	0.00417899	0.00515841	0.0365959
ENSG00000256407	0.00213759	0.00156248	0.0643502	0.00355265	0.00717412	0.0787771
CDCP2	0.00621128	0.000345674	0.0158111	9.39766e-05	0.0275424	0.0500045
CYB5RL	0.00955813	0.000490496	0.00380951	0.000814428	0.0217278	0.0364003
MRPL37	0.00778987	0.0119971	0.0131653	0.00013309	0.0283163	0.0614017
SSBP3	0.0102025	0.00643285	0.000404461	0.000945638	0.00402823	0.0220137
ACOT11	0.00702864	0.00345178	0.0327349	0.00187619	0.0231596	0.0682511
FAM151A	0.0067206	0.0113028	0.0172497	0.00153495	0.0136059	0.0504139
MROH7	0.00950435	0.0016767	0.0371903	0.00221736	0.0178058	0.0683945
MROH7-TTC4	0.00765298	0.00314583	0.0139508	0.00633577	0.0202265	0.0513119
TTC4	0.000359189	0.000555604	0.0235653	0.00426704	0.000118396	0.0288655
PARS2	0.00705873	0.00311761	0.00801083	0.00359122	0.00593179	0.0277102
TTC22	0.00078111	0.00376015	0.00295496	0.00442686	0.0114462	0.0233693
LEXM	0.00131483	0.00319637	0.00187743	0.00105899	0.0022406	0.00968822
DHCR24	0.000457757	0.00198797	0.00620878	0.000268043	0.00695324	0.0158758
TMEM61	0.000607234	0.0175549	0.00340063	0.00993503	0.00594526	0.0374431
BSND	0.00237379	0.0208091	0.0163283	0.00595296	0.00267636	0.0481405
PCSK9	0.00113763	0.0567879	0.00234506	0.0330373	0.0611857	0.154494
USP24	0.00349355	0.00734658	0.000170155	0.000454747	7.95477e-05	0.0115446
RN7SKP291	0.00112668	0.00121721	0.0067049	0.000465345	4.37449e-06	0.00951851
ENSG00000284686	0.00511553	0.00325652	0.0364529	0.0157979	0.00534387	0.0659668
PLPP3	0.0025353	0.00829409	0.000674215	0.00412093	0.00127501	0.0168995
PRKAA2	0.00156429	0.00330617	0.00247289	1.62377e-05	0.00555674	0.0129163
FYB2	0.00209002	0.00074639	0.0019453	0.00521175	0.00861702	0.0186105
DAB1	4.2629e-05	0.0106875	0.000737328	0.000617394	0.000578981	0.0126638
OMA1	0.000515741	0.00197148	0.000411726	0.003004	0.00237956	0.00828251
TACSTD2	0.00638133	0.0102473	0.00019276	0.00522265	0.000772816	0.0228168
MYSM1	0.00281384	0.00105214	0.00417834	0.00033639	0.000104206	0.00848492
JUN	0.000854656	0.00337594	0.0143138	0.0117467	0.00340029	0.0336914
FGGY	0.0112693	0.00252276	0.0170178	0.00299773	0.0305309	0.0643385
HOOK1	0.00697788	0.0041628	0.00113957	0.00177917	0.00340611	0.0174655
CYP2J2	0.00945646	0.0218832	0.000639014	0.00148787	0.0105782	0.0440448
C1orf87	0.0410485	0.0222186	9.18273e-06	0.000248051	0.00739152	0.0709158
NFIA	0.00503841	0.00248231	0.000884193	0.0017748	0.00778643	0.0179661
TM2D1	0.00101416	0.00513831	0.000824477	0.010426	0.000280365	0.0176833
PATJ	0.000171198	0.00588859	0.00486957	0.00571535	0.017478	0.0341227
RN7SL180P	0.001545	0.0134294	3.89902e-05	0.00694432	0.0218228	0.0437805
L1TD1	0.00662605	0.000926292	0.0101435	0.0063583	0.00452992	0.028584
KANK4	0.000283691	0.00536536	0.00853607	0.000912208	0.00580392	0.0209013
USP1	0.00203988	0.000401271	0.00478597	0.000250266	0.00155993	0.00903732
DOCK7	0.00455593	0.0125406	0.00390934	0.00483523	0.00426946	0.0301105
ANGPTL3	0.00303003	0.0186807	0.0295083	0.000456731	0.0295899	0.0812656
ENSG00000278967	0.0159107	0.00122324	0.0420431	0.00373453	0.00302376	0.0659353
ATG4C	0.0028683	0.00632119	0.000232211	0.000378769	0.000907832	0.0107083
ALG6	0.00111344	0.00861637	0.00469728	0.00217768	0.00381851	0.0204233
ITGB3BP	0.0138568	0.00128092	0.000604347	0.00160573	0.0078857	0.0252335
EFCAB7	0.0115352	0.0114286	0.00172799	0.000310105	0.000832884	0.0258348
RN7SL488P	0.0300351	0.00887791	0.0505788	0.000343007	0.0461399	0.135975
ENSG00000276884	9.11982e-06	7.41231e-05	0.00660314	0.00700169	0.0188807	0.0325688
ENSG00000278287	0.000926406	0.00120953	0.000157277	0.00311379	0.00835131	0.0137583
ENSG00000277565	0.0144566	0.0279357	0.00718285	0.0562881	0.000470414	0.106334
ENSG00000275823	0.0426236	-0.000211496	0.0343128	0.00245732	0.076407	0.155589
ENSG00000277689	0.0125412	0.0162056	0.0162352	0.00256969	0.000176045	0.0477278
ENSG00000274199	0.0306613	0.000730438	0.00828749	0.00134035	0.00768156	0.0487011
PGM1	0.00506004	0.00106589	0.000178377	0.00669972	0.00558981	0.0185938
RN7SL130P	0.00873387	8.80228e-05	0.0335414	0.0366393	0.027142	0.106145
ROR1	4.00753e-05	0.000966917	0.000549295	0.000123717	0.00256848	0.00424848
UBE2U	0.00122492	0.0693323	1.33576e-05	0.000269729	0.00250888	0.0733492
CACHD1	0.000727611	0.00689983	0.000156924	0.00869026	0.00239733	0.018872
RAVER2	0.00282389	0.00031961	0.00461357	0.00266327	0.0101722	0.0205925
JAK1	0.00210584	1.10653e-07	0.00336276	1.74467e-06	0.00306402	0.00853447
MIR3671	0.00275424	0.0538395	0.0109657	5.67782e-05	0.00156256	0.0691788
MIR101-1	0.000883307	0.00146518	0.0115083	0.00950024	0.0127902	0.0361472
AK4	0.0031897	0.00674896	8.96574e-06	0.00762127	0.00230621	0.0198751
DNAJC6	0.00237452	0.00161304	0.00609133	0.00021828	0.0114358	0.0217329
LEPROT	0.00204756	0.00283547	0.0044166	0.0042403	0.000159488	0.0136994
LEPR	0.0104063	6.94529e-05	0.00189702	0.00099503	0.00115386	0.0145216
PDE4B	0.000602089	0.00711251	0.0174876	0.000631063	0.000539202	0.0263724
SGIP1	0.00300498	0.00339436	0.00171277	0.00258632	0.010342	0.0210404
MIR3117	0.00343378	2.13358e-05	0.00877327	2.49581e-06	0.000611794	0.0128427
DYNLT5	0.00369344	0.00347637	0.00633366	0.00220656	1.66741e-05	0.0157267
INSL5	0.000971512	0.00282023	0.08806	0.000369537	0.0240146	0.116236
DNAI4	0.00418164	0.00445615	0.00178883	0.000596176	0.0207204	0.0317432
MIER1	5.85471e-05	0.00148182	0.000144917	0.000491792	1.71408e-05	0.00219422
SLC35D1	0.00139101	0.00305234	0.000166364	0.000373387	3.11169e-05	0.00501421
C1orf141	1.27798e-06	0.00133921	0.00170736	3.49681e-06	0.00222508	0.00527643
IL12RB2	0.0128771	0.00110493	2.94061e-05	0.00177786	0.00260693	0.0183962
SERBP1	0.00753915	1.84024e-07	0.00535202	0.000526527	0.00146592	0.0148838
GADD45A	0.00362012	0.00598331	0.00188652	0.00322038	0.00514739	0.0198577
GNG12	0.00746825	0.0063609	0.0016657	0.00853481	0.00475293	0.0287826
GNG12-AS1	-0.000439332	-0.00179439	0.000117823	0.0327681	0.0053986	0.0360508
DIRAS3	0.0011839	0.00811363	6.73606e-05	0.00361358	0.00248202	0.0154605
WLS	0.0016513	0.0112088	0.000174963	0.00390615	0.00533264	0.0222739
MIR1262	0.00165101	0.00231834	0.0264384	0.0067917	0.000921821	0.0381213
RPE65	0.00126792	0.0028811	0.00287179	0.01269	0.00033708	0.0200479
DEPDC1	0.000293009	0.0185962	0.00433522	0.000134244	0.0259842	0.0493429
LRRC7	0.00350622	0.00291867	0.0009764	7.72339e-05	0.0113722	0.0188508
RN7SL538P	0.000252956	0.000755063	0.0479786	0.0019749	0.00274673	0.0537083
PIN1P1	0.00503043	0.000778079	0.0304243	0.0212956	0.0238731	0.0814015
LRRC40	0.00165493	0.00222299	0.00745798	0.00146251	0.0321332	0.0449316
RN7SL242P	0.0100408	0.000442257	1.98297e-05	0.0266981	0.0129167	0.0501177
SRSF11	9.3017e-05	0.00826805	0.0166097	0.00130812	0.00266947	0.0289484
ANKRD13C	0.00331564	0.00953476	0.0217212	0.000164706	0.0225231	0.0572594
CTH	0.0015004	0.00483258	1.38193e-05	0.000669449	0.00213676	0.00915301
PTGER3	0.00735095	0.0151978	0.0224041	0.00203655	0.0190633	0.0660527
ZRANB2	0.00120543	0.0117049	0.00612457	0.0033938	0.000254967	0.0226837
MIR186	0.0004771	0.0286008	0.000439877	0.014759	0.0191703	0.063447
NEGR1	0.00238934	0.00181081	0.00368244	0.0003562	0.00814783	0.0163866
LRRIQ3	0.000389588	0.000922479	0.0103336	0.00446422	0.00724784	0.0233577
FPGT-TNNI3K	0.00128948	0.0188367	0.0114994	0.00550835	0.0316124	0.0687464
FPGT	0.000111828	0.00198085	0.0014811	0.00019822	0.00661909	0.0103911
TNNI3K	0.00113207	0.000115985	0.00820713	5.49594e-05	1.00384e-06	0.00951115
LRRC53	0.00146418	5.24319e-06	0.00280586	2.19868e-06	0.00122618	0.00550366
ERICH3	0.00404467	0.000103478	0.00345126	0.000713531	0.0148922	0.0232052
CRYZ	0.00119131	0.00986716	0.0015655	9.16695e-05	0.00487951	0.0175952
TYW3	0.000831236	0.00130543	0.00198348	0.00353301	0.000335809	0.00798897
LHX8	0.00942602	0.000964925	0.000231711	0.0194124	0.0320302	0.0620652
SLC44A5	0.00609167	4.89697e-06	0.00280182	0.00452147	0.00251382	0.0159337
ENSG00000230863	4.56387e-05	0.0120765	0.0175121	5.71053e-06	0.00179013	0.0314302
ACADM	0.00568273	0.00263921	0.00457269	0.00041618	0.0193802	0.032691
RABGGTB	0.00202228	0.000715758	2.26199e-05	7.21444e-06	0.000396611	0.00316449
MSH4	0.000789005	5.50618e-05	0.000579059	0.00257682	0.0349314	0.0389314
ASB17	0.00168791	0.0741661	0.000434368	0.0212577	0.0184409	0.115987
ST6GALNAC3	0.00239574	0.00630683	0.00390832	7.41937e-05	2.89498e-05	0.012714
ST6GALNAC5	0.00299102	0.000142867	0.00489816	1.79147e-05	0.00966988	0.0177198
MIR7156	0.000700028	0.00745008	9.13335e-06	0.000335343	0.00700468	0.0154993
PIGK	1.03504e-06	0.00251757	0.0110341	0.00196228	0.0157885	0.0313035
AK5	0.00104003	0.000226911	0.0129701	3.67579e-05	0.0269907	0.0412645
ZZZ3	4.31606e-05	0.0070535	0.000225798	4.12019e-05	0.00230541	0.00966907
RNA5SP20	0.00994711	0.00681449	9.14124e-08	0.000416524	1.90665e-05	0.0171973
RN7SL370P	0.00321283	0.0196608	0.0154331	0.000122829	0.00524653	0.0436761
USP33	0.0023978	2.36214e-05	0.00506392	0.00173942	0.0116013	0.0208261
MIGA1	0.00171818	0.00105772	0.00582567	4.7807e-05	0.00831139	0.0169608
NEXN	0.00748283	0.00201193	0.016477	0.000129925	0.0173206	0.0434222
FUBP1	1.55216e-05	0.00180986	0.000135245	0.00205105	0.00089232	0.004904
DNAJB4	0.00539204	0.00331627	0.00345722	2.33029e-06	0.00161448	0.0137823
GIPC2	0.000869893	1.99142e-06	0.000787033	0.00400159	1.43555e-05	0.00567486
PTGFR	0.00448925	0.0371002	0.000225965	0.000628186	0.0389449	0.0813886
IFI44L	0.00469889	0.000309397	0.00255674	2.55387e-06	0.0391769	0.0467445
IFI44	0.00284242	0.000183192	0.00246752	0.000225281	0.0236062	0.0293246
ADGRL4	0.00572187	0.00161146	0.00118139	0.000201166	0.00108592	0.00980181
ADGRL2	0.00166797	2.08906e-05	0.00210008	2.1789e-05	0.00447959	0.00829031
TTLL7	7.13281e-05	0.00176025	0.00313672	0.000735891	0.00206699	0.00777118
PRKACB	0.00178596	0.00262424	0.00688107	0.000856502	0.0134692	0.025617
SAMD13	0.0029962	0.0039402	0.00114094	0.00236708	0.00899051	0.0194349
ENSG00000249237	0.00268515	0.00235353	0.0105444	0.0094435	0.000468566	0.0254952
UOX	0.000494207	0.0128262	0.0126651	0.00554477	0.0139031	0.0454333
DNASE2B	0.00144311	7.02204e-05	0.00013811	0.0017527	0.0163246	0.0197288
RPF1	0.00226141	0.000848199	0.0114623	0.000250054	0.00110079	0.0159227
GNG5	0.00803798	0.0126252	0.0038538	0.00699742	0.00789763	0.039412
SPATA1	0.00282172	0.00467449	0.00476187	1.92442e-06	0.0283337	0.0405937
CTBS	0.000556549	0.0136235	8.25381e-06	0.00170124	0.00373728	0.0196268
SSX2IP	0.000804451	0.00328576	0.002747	0.000221978	0.00801038	0.0150696
LPAR3	0.00113716	0.00917694	0.0104817	0.00149695	0.0110883	0.033381
MCOLN2	0.010363	0.00246374	0.000516706	0.00347216	0.00343502	0.0202506
DNAI3	0.00187389	0.00196761	0.000230007	6.08692e-07	0.000361363	0.00443348
MCOLN3	0.000125937	0.00566393	0.00349233	0.00116471	0.0015778	0.0120247
ENSG00000280099	0.00189758	0.00755865	8.47512e-05	0.00292895	0.000120398	0.0125903
SYDE2	9.42205e-05	0.000345587	9.84537e-06	3.70958e-06	0.000334164	0.000787527
C1orf52	0.00280948	0.00345277	0.00632736	8.70374e-08	0.0104983	0.023088
BCL10	0.00303307	0.0219027	0.0235365	0.000158394	8.60563e-06	0.0486393
DDAH1	0.00135228	0.00504557	0.000170729	0.00323672	0.000133414	0.00993871
CCN1	0.00911787	0.000549187	0.00284489	0.00664461	7.91939e-08	0.0191566
SNORD81	0.0179584	0.0265774	0.000271132	0.000679959	0.00107913	0.046566
ZNHIT6	0.0180064	0.000850458	0.00111447	0.000230323	0.00080792	0.0210095
COL24A1	0.00465807	0.0340357	0.015138	0.00363336	0.00109428	0.0585594
ODF2L	0.00264193	0.00280509	0.00998794	0.00269462	0.00106529	0.0191949
CLCA2	0.00221297	0.0225549	0.00458365	0.00278241	1.0714e-05	0.0321447
CLCA1	0.0109099	0.00103713	0.000531336	0.00167516	0.000698086	0.0148516
CLCA4	0.00803653	0.021339	0.00114665	1.95453e-05	0.013498	0.0440397
CLCA4-AS1	0.00127374	0.000203199	0.0107246	0.00089655	0.00135173	0.0144498
SH3GLB1	0.00524633	0.00372166	5.87138e-06	0.00130148	0.00307552	0.0133509
SELENOF	0.00602445	0.00543159	0.00872712	7.72997e-06	0.003372	0.0235629
HS2ST1	5.61849e-10	0.000337898	0.000130783	0.00111366	0.000694861	0.0022772
ENSG00000267561	0.00468537	8.06084e-05	0.00574653	0.0033968	0.00724747	0.0211568
LMO4	0.00286348	0.00512885	0.00303095	8.39685e-06	0.0117275	0.0227592
ENSG00000279778	0.00852798	0.00183985	0.00558392	3.38065e-06	0.00518244	0.0211376
RN7SL583P	3.71524e-05	0.00020809	0.000350048	2.26257e-06	0.0010958	0.00169336
ENSG00000274321	0.00857049	0.00799485	0.000242126	0.00945311	0.0014038	0.0276644
PKN2	0.00989888	0.00979558	0.00735413	0.000275218	0.00965746	0.0369813
GTF2B	1.02512e-07	4.56617e-06	0.0157291	0.00530005	0.00587249	0.0269063
KYAT3	0.0172781	0.000249892	0.00675509	0.000172159	0.0193787	0.0438339
RBMXL1	0.00434702	0.0150383	0.000503777	0.00307056	0.000187	0.0231467
GBP3	0.0360155	0.00906379	0.00432712	0.00350539	0.0172454	0.0701572
GBP1	0.0155929	0.000733274	0.0122283	0.00597483	0.0738319	0.108361
GBP2	0.00519547	9.0033e-08	0.00589959	0.0112719	0.0529998	0.0753669
GBP7	0.00725076	0.0186321	0.018077	0.0166401	0.0458311	0.106431
GBP4	0.00283572	0.0173746	0.00364301	3.24802e-05	0.00127063	0.0251565
GBP5	0.0091211	0.0132305	0.000606224	0.0235193	0.0108542	0.0573313
GBP6	0.000327317	0.00592359	0.000160568	0.00253679	8.70548e-06	0.00895697
LRRC8B	0.00462964	0.00167809	0.0130173	0.00116979	0.0175506	0.0380455
LRRC8C	0.000676281	0.000178928	0.00870004	0.00154452	0.00586451	0.0169643
LRRC8D	0.000574019	0.00247361	0.00406867	3.46143e-05	0.00155183	0.00870275
RN7SKP272	0.0569432	0.00119962	0.000194705	0.00298368	0.0088968	0.070218
ZNF326	6.10086e-06	0.00788945	0.000687443	7.28244e-05	0.00580483	0.0144607
BARHL2	0.000942997	0.100644	0.00159646	0.0719466	0.0875492	0.26268
ZNF644	0.000305051	0.000312862	0.00147123	8.20933e-05	0.000866136	0.00303737
HFM1	2.22122e-05	0.000273837	0.00862835	0.000303139	0.00347724	0.0127048
CDC7	0.00973352	0.00301896	0.00106019	0.000719444	0.00193657	0.0164687
TGFBR3	0.00355553	0.0153305	0.000644421	0.0075287	0.00708337	0.0341425
RN7SL653P	0.000810091	0.000137491	2.71304e-05	0.00064261	0.00247189	0.00408922
BRDT	0.000122016	0.00135416	0.0164386	0.0132483	0.0045177	0.0356808
EPHX4	0.00739944	0.00189798	0.00643162	0.000510728	0.018536	0.0347758
SETSIP	0.00554017	0.0070609	0.000765242	0.0222454	0.0131605	0.0487723
BTBD8	0.00235962	0.00270154	0.00368631	0.000205365	0.00534425	0.0142971
ENSG00000273487	0.00397982	0.0161011	0.000214772	0.00445327	0.0047036	0.0294526
C1orf146	0.0026401	0.0434117	0.0146107	0.00549407	0.00644848	0.072605
GLMN	0.00136603	0.00908257	0.000185922	0.000102429	0.00450075	0.0152377
RPAP2	0.00110316	0.00208832	0.00405328	0.000450513	0.0106717	0.018367
GFI1	0.000998221	0.000100177	0.00331755	0.00184124	4.64836e-05	0.00630368
EVI5	0.000283718	0.00268851	0.00121019	0.00183432	0.00468645	0.0107032
RPL5	0.00214654	0.0256087	0.00380705	0.00146219	0.00253896	0.0355635
DIPK1A	2.38315e-05	6.19628e-07	0.0172346	4.79788e-05	0.0131983	0.0305053
SNORA66	0.0107415	0.000310455	0.00115956	8.5636e-05	0.000177648	0.0124748
ENSG00000207022	0.00781387	0.00736778	0.00389309	0.0288371	0.0165062	0.0644181
ENSG00000229052	0.000285114	0.00237311	0.0117263	0.000460762	0.0173762	0.0322216
MTF2	0.00114236	0.00171544	0.00877636	0.000863119	0.000610633	0.0131079
TMED5	0.00232774	0.014166	0.00415947	0.000872165	0.000823735	0.0223491
CCDC18	1.53498e-05	0.0105923	0.0244452	0.00343583	0.0608861	0.0993748
DR1	0.000702166	0.0213635	0.00484985	0.00231815	0.0177746	0.0470083
FNBP1L	0.00143912	0.00909095	0.000550617	0.000146814	0.000529603	0.0117571
RNA5SP53	0.0372705	0.0161339	0.0147758	0.00437862	0.00491426	0.077473
BCAR3	0.00443597	0.0135716	3.20198e-05	0.00127708	0.00914863	0.0284653
MIR760	0.000789162	0.000956306	0.00120265	0.000965773	0.0023026	0.00621649
DNTTIP2	0.00537966	0.000168479	0.00456863	0.000670791	0.000478387	0.0112659
GCLM	0.00118027	0.00126115	0.00329919	0.00166904	0.00152774	0.00893739
ABCA4	0.000237519	0.00381257	0.0579069	0.00205992	0.00591136	0.0699283
ARHGAP29	0.00297589	0.0200415	0.000329617	0.0118775	6.99948e-05	0.0352945
ABCD3	0.00656926	0.00333246	2.86085e-05	0.000702113	0.000296292	0.0109287
F3	0.003198	0.00656928	5.75233e-05	0.00521756	0.00190451	0.0169469
SLC44A3-AS1	0.00862379	0.022912	9.71151e-05	0.00185196	0.0385026	0.0719875
MIR378G	0.000781609	0.00144506	0.0467294	0.0215736	0.04711	0.11764
SLC44A3	0.00798318	0.010095	5.87712e-05	0.00511407	0.0049424	0.0281935
CNN3	0.00369729	0.0100968	0.000224669	0.00967705	0.0110787	0.0347745
CNN3-DT	0.00195483	0.00161666	2.66419e-06	0.00364574	3.4704e-05	0.0072546
ALG14	0.00970165	0.000585661	0.00792865	5.05678e-05	0.00585416	0.0241207
TLCD4	1.62056e-05	0.00214822	0.00572262	0.00120062	0.00101278	0.0101004
TLCD4-RWDD3	0.00021875	0.000239906	8.13307e-07	3.82712e-10	0.00119527	0.00165474
RWDD3	0.00713783	4.57184e-05	0.0131404	0.0232545	0.0111945	0.0547731
PTBP2	0.0061576	0.00177141	0.0121007	0.000388829	0.0133518	0.0337703
DPYD	0.000164441	8.16557e-06	0.00232111	2.81372e-05	0.000579242	0.0031011
MIR2682	0.000448174	0.00851688	0.0211017	0.00178136	3.52447e-05	0.0318834
MIR137	0.000419798	0.00617456	0.0351188	0.00231977	0.0369988	0.0810317
ENSG00000280040	0.0268963	4.31878e-05	0.000769295	0.0204264	1.00149e-05	0.0481452
SNX7	0.00490218	0.0071639	4.56111e-06	0.000634831	0.00659454	0.0193
PLPPR5	0.00405615	0.00714472	0.0113106	1.58195e-06	0.00863985	0.0311529
PLPPR4	0.00409465	0.00885595	0.01882	0.00025952	0.0346826	0.0667127
PALMD	0.000694662	0.0104665	1.70835e-07	0.00485533	0.00178184	0.0177985
FRRS1	1.23631e-05	0.0472549	8.58029e-05	6.7938e-06	3.06061e-05	0.0473905
AGL	0.000157622	0.000159015	0.00269458	0.00503104	0.00646488	0.0145071
SLC35A3	0.000251662	2.29071e-07	0.00249209	0.000965002	9.55387e-07	0.00370993
ENSG00000283761	0.000224914	0.0179367	0.0210088	5.84166e-05	0.0282244	0.0674532
MFSD14A	0.00590201	0.00267201	0.000271665	0.00226425	0.00218613	0.0132961
SASS6	0.000646008	0.00770679	0.0185669	0.00162519	0.00614949	0.0346944
TRMT13	0.0243774	0.00361263	0.0176011	1.92438e-06	0.0352478	0.0808408
LRRC39	0.000175932	0.00188394	0.014053	0.00226529	0.00057614	0.0189543
DBT	2.36865e-05	0.00400525	0.00061195	0.000558518	0.000250285	0.00544968
RTCA	0.00471854	0.00250149	0.00503746	1.24403e-05	0.0168553	0.0291252
MIR553	0.00651794	0.0282441	0.03348	0.00216452	0.000970352	0.0713769
CDC14A	0.00872019	0.0126247	0.00311504	0.00450757	0.00186217	0.0308297
GPR88	3.37111e-05	0.000154876	0.0168098	0.000128641	0.0163088	0.0334359
VCAM1	0.00522916	0.000823636	0.0123368	0.00186082	0.0520556	0.072306
EXTL2	0.0023876	0.000514785	0.00132596	0.000972068	0.00317196	0.00837237
SLC30A7	0.000909381	2.05843e-07	0.00121156	1.68169e-05	0.000693349	0.00283131
DPH5	0.00525713	0.00215066	2.67093e-05	0.00100359	0.000139976	0.00857807
S1PR1	0.00183581	0.00587193	0.0007367	0.00403572	0.0011194	0.0135996
OLFM3	0.00354228	0.00018807	0.00435607	0.000491783	0.0109622	0.0195404
COL11A1	0.000770945	0.00247612	0.0681555	0.000923861	0.0162599	0.0885864
RN7SKP285	0.0059152	0.00672726	0.00179312	0.000354534	0.00136663	0.0161567
RNPC3	0.00125683	0.00073856	0.0463621	0.00433797	0.028291	0.0809864
AMY2B	0.000476922	0.00549831	0.0161392	0.00421757	0.0141456	0.0404776
AMY2A	0.00191791	0.00836052	0.00588436	0.0175685	2.60552e-05	0.0337574
PRMT6	0.0071261	0.0162871	0.00718039	0.00273463	0.0092934	0.0426216
NTNG1	0.0017595	0.00337958	0.000951547	0.000930132	0.00295002	0.00997078
VAV3	0.000693456	0.00263276	0.00516273	0.000395595	0.00461019	0.0134947
SLC25A24	9.98e-07	0.00393134	0.0022443	0.000341856	0.000107569	0.00662607
ENSG00000280186	0.0010421	0.00892725	0.000688195	0.000240437	0.00556608	0.0164641
NBPF4	0.0109904	0.00538177	0.00483934	0.0388623	0.00177411	0.0618479
FAM102B	0.00513113	0.00646779	0.00343573	0.00226356	0.00571555	0.0230138
HENMT1	0.00268724	0.00890946	0.00365305	0.00277312	0.0242649	0.0422878
PRPF38B	0.00876582	0.000861029	0.000991332	0.000223843	0.00913602	0.019978
FNDC7	0.00250781	0.00344456	0.00235331	0.0145427	0.00557181	0.0284202
STXBP3	0.00983713	0.00865426	0.00131073	0.000502061	0.000415825	0.02072
AKNAD1	6.70927e-05	0.000876719	0.0118583	0.000388365	2.73839e-05	0.0132179
GPSM2	0.00966901	0.00379438	0.00130671	0.00602587	0.00370483	0.0245008
CLCC1	0.0040322	0.00828249	0.000624573	0.000756585	0.000965729	0.0146616
WDR47	0.00134594	0.00188623	0.00890803	0.000420716	0.0176657	0.0302266
TAF13	0.000966035	0.00284896	0.00524716	0.000249123	0.000513749	0.00982503
TMEM167B	0.000656883	0.00711092	0.0164829	0.000442556	0.00028257	0.0249759
SCARNA2	0.00800311	0.00212926	1.30062e-06	0.00116564	0.00639456	0.0176939
CFAP276	1.07536e-07	0.0164771	0.0446624	0.0022845	4.315e-05	0.0634673
ELAPOR1	0.00322388	0.0024632	0.000765002	8.93992e-05	0.00787122	0.0144127
SARS1	0.00378843	0.0052164	0.00542576	0.000536865	0.0150217	0.0299892
CELSR2	0.0035345	7.994e-05	0.00693408	0.000393221	0.0105616	0.0215034
PSRC1	0.00166163	0.0146286	0.00122172	0.000489531	0.00307345	0.021075
MYBPHL	0.00020948	0.0208278	0.0144072	0.017998	0.0557085	0.109151
SORT1	0.00089786	0.0024052	0.00571774	0.000492164	0.00175594	0.0112689
PSMA5	0.00290317	0.00451743	0.0240844	0.000550291	0.0376497	0.0697049
SYPL2	0.00643067	0.0194367	0.0126164	0.0102213	0.0287406	0.0774456
ATXN7L2	0.00337788	0.000258351	0.00853404	0.00127647	0.0077316	0.0211783
CYB561D1	0.00178913	0.024092	0.0215793	0.00188722	0.00150034	0.050848
AMIGO1	0.00798236	0.00142181	0.0137336	0.00179592	0.0139179	0.0388516
GPR61	0.00297453	0.00062031	0.000162296	8.15637e-05	0.00175423	0.00559293
GNAI3	0.00904475	0.000168018	0.00486036	6.73498e-05	0.00977129	0.0239118
GNAT2	8.6355e-05	0.000856699	0.000247044	0.0197091	0.000402541	0.0213017
AMPD2	0.00600245	0.0384675	0.000267793	0.00260037	0.0193354	0.0666736
GSTM4	0.0190044	0.0222143	0.00106295	0.00728295	0.0076166	0.0571813
GSTM2	0.00428447	0.00240758	0.00297786	0.00570006	0.0014504	0.0168204
GSTM1	0.000426566	4.09418e-05	0.00242545	0.000117787	0.00197151	0.00498226
GSTM5	5.35878e-05	7.95124e-05	0.000560783	0.0067934	0.00100959	0.00849687
GSTM3	5.57161e-05	0.0176661	0.00234969	0.000863318	0.000132666	0.0210675
EPS8L3	0.0201737	0.0016195	0.0219724	0.0373565	0.00104105	0.0821632
CSF1	0.0131865	0.0219164	0.00548883	0.00649491	0.0337431	0.0808297
AHCYL1	0.00613632	0.0097662	0.000432967	0.00523726	0.00610922	0.027682
STRIP1	0.00272624	0.000336617	0.00703739	0.00329731	0.0122856	0.0256832
ALX3	0.0047025	0.00055996	0.00192496	0.000211894	0.00608032	0.0134796
UBL4B	0.000170699	4.12899e-05	0.00415387	1.3597e-05	0.00792618	0.0123056
SLC6A17	0.00735825	0.00340835	0.00419666	2.19766e-05	0.00843595	0.0234212
KCNC4	0.00448786	0.000898016	0.000364736	0.000396974	0.000246721	0.00639431
RBM15	0.000550169	0.000107188	0.000579592	0.000382239	3.90501e-05	0.00165824
SLC16A4	0.00464125	0.0034324	0.000516301	0.00053372	5.86051e-06	0.00912954
LAMTOR5	0.000931758	0.0176069	0.0072248	7.51986e-05	0.00615954	0.0319982
PROK1	0.0119367	0.00361114	0.00156481	0.00421279	0.0203723	0.0416977
CYMP	0.0040782	2.9338e-05	0.00189372	0.0258478	0.000963506	0.0328125
KCNA10	-0.000109481	0.0584805	0.00450253	0.00121122	0.00192481	0.0660096
KCNA2	0.00204841	0.00432385	0.00272383	8.14282e-07	0.00176261	0.0108595
KCNA3	0.0042722	0.0125249	0.00767177	0.00117745	0.00244724	0.0280936
CD53	0.000445718	0.0168979	0.000819875	0.0019357	0.000231637	0.0203308
LRIF1	0.00442372	0.0101268	0.00324143	3.62435e-05	0.000194866	0.0180231
DRAM2	0.00521774	0.00286345	2.95941e-05	0.00863259	0.00066729	0.0174107
CEPT1	0.00122248	0.0174904	0.00858434	0.00140735	9.74178e-06	0.0287143
DENND2D	1.60758e-08	0.0141547	0.0181187	0.0053764	0.00806175	0.0457116
CHI3L2	0.0182894	0.039656	0.00191008	0.0283053	0.00913885	0.0972996
PIFO	0.00476244	0.0388363	0.000786137	0.00578521	0.0150276	0.0651978
OVGP1	0.00172802	0.00113671	0.0400299	0.00187905	0.00296882	0.0477425
WDR77	0.000685063	4.41658e-06	0.00385086	0.00629495	0.000163035	0.0109983
ATP5PB	0.00162732	0.000990921	0.00542815	0.000398594	0.0285408	0.0369858
C1orf162	0.000453151	0.00323564	0.015046	0.00216722	0.069498	0.0904
TMIGD3	0.00840444	0.00109093	0.00176666	0.00111187	0.00191068	0.0142846
ADORA3	0.00321639	0.000130917	9.32834e-05	0.00788097	0.00719319	0.0185147
RAP1A	0.00129006	5.60331e-06	0.00106884	6.12661e-05	3.76275e-05	0.0024634
INKA2	0.00415727	0.0180246	0.0102957	0.0011207	0.00671491	0.0403132
DDX20	0.00306438	1.18299e-05	0.022869	0.0019444	0.00380414	0.0316937
KCND3	0.00386226	0.000515675	2.19947e-05	0.000352897	0.000228821	0.00498164
CTTNBP2NL	0.00169579	0.000371402	0.00579689	0.00376181	0.00371703	0.0153429
MIR4256	0.0001203	0.00344268	0.0271265	0.000290131	0.00635418	0.0373338
WNT2B	0.0524957	0.0144888	0.00392729	0.00373434	0.00554263	0.0801887
ST7L	0.00302998	0.0027361	0.00370162	0.0123485	0.00761567	0.0294318
CAPZA1	7.43183e-05	0.000112258	0.00778051	0.000399917	0.00555467	0.0139217
MOV10	0.00335392	0.000213455	0.0136902	0.00130834	0.0250841	0.0436501
RHOC	0.00800806	0.00423634	7.98517e-05	0.0102904	0.00657277	0.0291874
PPM1J	0.0106355	0.00180748	8.65899e-06	0.00106913	0.000578249	0.0140991
TAFA3	0.0034302	0.0198801	3.84754e-08	0.0021056	0.000658966	0.026075
SLC16A1	0.0111997	0.000653747	0.00976737	0.000388356	5.42609e-05	0.0220635
LRIG2	0.00511325	0.00633376	0.0027658	0.0010073	0.00106457	0.0162847
MAGI3	0.00370025	0.000285231	4.24682e-06	0.000419833	0.00271943	0.00712899
PHTF1	0.00166506	0.00103015	0.0135864	0.00354607	0.00103067	0.0208583
RSBN1	3.1951e-05	0.000102813	0.0441368	0.00147766	0.0147754	0.0605246
PTPN22	0.0150595	0.00113913	0.00056655	0.000492046	0.00618978	0.023447
BCL2L15	0.00450471	0.00625722	0.0245437	3.91323e-05	0.00685394	0.0421987
AP4B1	0.00391014	0.00325141	0.012135	0.00546153	6.8556e-05	0.0248267
DCLRE1B	0.00481175	0.00128048	0.00113273	0.000397237	0.00154107	0.00916327
HIPK1	0.000641227	0.00579967	0.00118022	9.48931e-05	2.03299e-05	0.00773634
OLFML3	0.00430414	0.00844215	0.00180504	0.00366829	0.00235824	0.0205779
SYT6	1.23704e-05	0.000521877	0.0015553	0.00210851	0.00418173	0.0083798
TRIM33	9.49364e-05	0.00122812	0.00343219	4.37964e-05	0.00517149	0.00997053
BCAS2	0.00354865	0.00249972	0.00390266	0.000291653	0.0193792	0.0296219
DENND2C	0.00360496	0.00543465	0.000570469	0.00385648	0.0248156	0.0382822
NRAS	0.00100948	0.000784123	0.00664858	8.5799e-06	0.0109839	0.0194346
CSDE1	4.42092e-05	0.00167096	0.00683966	0.000398734	0.00825781	0.0172114
RNY1P13	0.00308174	0.00673431	0.0273704	0.000101974	0.0448996	0.082188
SIKE1	0.000445086	0.0177187	0.0031717	0.0022352	0.00459627	0.0281669
SYCP1	0.00800837	0.0445191	0.000610516	0.0141382	0.000790823	0.068067
TSHB	3.70074e-05	0.00402825	0.0297809	0.000730107	0.0183879	0.0529642
TSPAN2	0.0148052	0.0116056	0.0113695	0.00306461	0.0251382	0.0659831
NGF	0.000967575	0.0229747	1.65447e-05	3.77284e-05	0.00158279	0.0255794
VANGL1	0.00163983	0.00484754	0.000278008	0.000886715	0.000670736	0.00832283
CASQ2	2.71289e-05	0.0271526	0.000211453	0.0177006	0.0020967	0.0471885
NHLH2	0.0041239	4.62215e-05	0.000623395	0.00406327	0.00126489	0.0101217
SLC22A15	0.00167011	0.000464492	0.00275247	0.00156082	0.000657874	0.00710577
MAB21L3	0.0700237	0.0394913	1.19163e-07	0.00228336	0.0456613	0.15746
U3	0.00114929	0.00908593	6.2736e-06	0.000533269	0.00636644	0.0171412
ATP1A1	0.00387463	0.00309068	0.00877856	2.0034e-06	0.0114815	0.0272274
CD58	0.00273826	0.000964927	0.000360643	0.00958079	0.00501348	0.0186581
IGSF3	0.00188313	0.00294167	0.00328775	0.00141997	0.00557668	0.0151092
CD2	0.00970192	-0.00314136	0.00310569	0.00196827	0.00485256	0.0164871
PTGFRN	0.000459353	0.000643917	0.00851175	0.000510636	0.00545403	0.0155797
RNA5SP55	0.0171681	0.00745226	0.0108388	0.0129698	1.87655e-05	0.0484478
CD101	0.00493598	0.00175208	0.0100039	0.00313102	0.00101575	0.0208387
TTF2	0.0107058	0.0449179	0.00053097	0.00128042	0.00516604	0.0626011
TRIM45	0.00162505	0.0101379	0.0137882	0.000267463	0.00272912	0.0285477
VTCN1	7.79312e-07	0.0402961	0.00200714	0.00443787	0.00018173	0.0469236
MAN1A2	6.7963e-05	0.00863816	0.000639178	0.00334109	0.0014288	0.0141152
ENSG00000279513	0.00114044	0.000743068	0.00231291	0.00140214	0.000400155	0.0059987
TENT5C	0.0024392	0.000963286	0.00935558	0.0188235	0.0122586	0.0438402
GDAP2	0.000182631	0.00604374	0.000605754	0.00180009	0.0017471	0.0103793
WDR3	4.41403e-05	0.00118957	0.0211405	0.000801661	0.039611	0.0627868
SPAG17	0.00529456	0.00978767	0.00732852	0.0103248	0.0206918	0.0534274
TBX15	0.00565795	0.0192307	4.2101e-06	0.00131262	0.00013751	0.026343
WARS2	0.00305954	0.000294003	0.00672629	0.00282575	0.0076505	0.0205561
HAO2	5.74156e-05	0.00517261	0.0156321	0.0018007	0.00307791	0.0257407
HSD3B2	0.00166547	0.00113098	0.024544	0.000873205	0.0188623	0.0470759
GAPDHP74	0.00120411	2.58413e-05	0.0140342	0.000141442	0.00683165	0.0222372
HSD3B1	0.000784112	0.0189435	0.0333238	0.00159315	0.0112048	0.0658493
ZNF697	0.00271921	0.01799	0.000563087	0.000608525	0.0031826	0.0250635
PHGDH	0.0124016	0.00612774	2.22595e-05	0.00657893	0.00460395	0.0297345
NOTCH2	0.00359882	0.00652874	0.000850037	0.00371355	0.00331038	0.0180015
SEC22B	0.000158191	4.39026e-05	0.0127751	0.00277317	0.00415373	0.0199041
7SK	0.000954385	0.00411897	0.00508158	0.000126663	0.00469166	0.0149733
NBPF8	0.00132124	5.03108e-06	0.009558	2.34048e-05	0.0397977	0.0507053
PFN1P2	0.0229598	0.00222968	0.0160774	0.00150859	0.0333785	0.0761539
NOTCH2NLR	0.00784963	0.020464	0.00809904	0.0180099	0.00651018	0.0609327
NBPF26	0.00738284	0.00096745	0.0186221	0.00376458	0.0672794	0.0980164
PPIAL4A	0.00695962	0.00825415	0.00584281	0.00191975	0.0578849	0.0808612
ENSG00000281741	0.00304968	0.00384785	0.00214704	0.00140637	0.00105012	0.0115011
FAM72B	0.0126017	0.00908025	0.00225853	0.0261773	0.00162379	0.0517416
SRGAP2C	0.00029551	0.0115607	0.00459518	0.000727157	0.00186261	0.0190411
H3-7	0.00152145	0.00892209	2.23634e-06	6.75413e-05	0.00152619	0.0120395
FAM72C	0.000783128	0.00411463	0.000530962	0.00539997	0.00100451	0.0118332
NBPF15	0.000195139	0.00182564	0.0238231	0.0046918	0.0197423	0.050278
SRGAP2B	0.0016801	0.0176846	0.000125525	0.00115996	0.000258219	0.0209085
FAM72D	0.000329029	3.42087e-05	0.00150451	0.00406033	0.00172755	0.00765563
ENSG00000281571	0.000291328	0.00648768	0.00387202	0.00099852	0.00358443	0.015234
NBPF20	0.00734995	0.00486218	0.00313857	0.0101582	0.0272657	0.0527746
ENSG00000286620	0.00444511	0.0326011	0.000318147	0.000137091	0.000500467	0.0380019
GPR89A	0.00067592	7.04146e-05	0.000244215	0.00303998	0.0106477	0.0146782
PDZK1	0.00223192	0.00199247	0.00134165	0.000495527	0.00363813	0.0096997
CD160	0.000384239	2.3832e-06	0.0234203	0.00162556	0.00817956	0.033612
RNF115	0.000519311	0.019381	0.000513062	0.00052358	0.0024826	0.0234195
POLR3C	0.00330019	0.000342786	0.0101377	2.17834e-05	0.00332738	0.0171298
NUDT17	0.000339223	0.00203777	0.000390591	0.000439213	0.000924738	0.00413153
PIAS3	7.85699e-05	0.00193246	0.0119194	1.31948e-05	0.00070553	0.0146492
ANKRD35	1.92148e-05	0.0352605	0.0209986	5.08458e-05	0.0178184	0.0741475
ITGA10	0.000256775	0.000620397	0.066143	0.000594756	0.0177517	0.0853666
PEX11B	0.000854872	0.00786901	0.0146165	0.000617691	0.0136686	0.0376267
GNRHR2	0.000282673	0.000415601	0.00166629	0.00143982	0.00611707	0.00992146
RBM8A	0.00685602	0.000823436	0.00186966	0.00100915	0.000388421	0.0109467
ENSG00000280778	0.00316158	0.00787374	0.000706521	0.00894068	0.000194056	0.0208766
LIX1L	0.00840868	0.00210597	6.37637e-05	0.00396252	0.00235536	0.0168963
ANKRD34A	0.00126909	0.0167513	0.00907701	6.94029e-05	0.00346952	0.0306363
POLR3GL	0.0165108	0.000145964	0.000786613	7.05701e-05	5.76852e-05	0.0175716
TXNIP	0.00333472	0.0158832	0.00189814	0.00253807	0.00666761	0.0303217
HJV	0.0062992	0.0570388	0.0039379	0.00373003	0.00174422	0.0727502
NBPF10	0.0410399	0.00481679	0.00551083	0.00604477	0.0419436	0.0993559
NOTCH2NLA	0.00343444	0.0183408	0.00402302	0.0014783	0.00329169	0.0305682
PPIAL4H	0.0246995	0.00111495	1.38301e-05	0.0139255	0.0115218	0.0512756
RNA5SP536	9.5608e-05	0.000847435	0.00664152	0.027594	7.69587e-05	0.0352555
NBPF12	0.000769061	0.00808365	0.0196121	6.87581e-06	0.0288852	0.0573569
PRKAB2	0.00233516	0.00269074	0.000323195	0.00150046	0.000215336	0.00706489
PDIA3P1	0.0179254	0.00102146	0.0103034	0.000576971	0.00623464	0.0360619
FMO5	0.00575808	0.00117804	0.0145027	0.00121815	0.00241485	0.0250719
CHD1L	0.00181996	0.000744038	0.00852183	0.00338159	0.0102611	0.0247285
BCL9	7.14411e-05	0.00609026	0.00201141	0.00855527	5.684e-06	0.0167341
ACP6	0.0218586	0.00220309	0.0301265	0.00127625	0.0118715	0.0673358
GJA5	0.0118655	0.0288825	0.00208374	0.0125829	0.00313056	0.0585453
GPR89B	0.00940819	0.000480366	0.0245048	0.00365924	0.0064844	0.044537
NBPF11	0.000704218	0.003238	0.0440806	1.66426e-07	0.0293066	0.0773296
RNA5SP57	0.00280503	0.024235	0.0100506	0.00414312	0.0163921	0.0576258
MIR5087	0.00845719	0.00265238	0.00174342	0.00307731	0.000225199	0.0161555
MIR6077	0.00125381	0.0202977	0.0421774	0.000146183	0.00939853	0.0732737
ENSG00000280649	0.00261595	0.0100067	0.000464438	0.00161277	0.000295726	0.0149956
PPIAL4G	0.00221506	0.0026593	4.40844e-05	3.66395e-05	0.0145771	0.0195322
NBPF14	0.00866163	0.000237394	0.0236626	0.000686352	0.0115494	0.0447974
NOTCH2NLB	0.000978794	0.0159126	0.0089503	0.00241984	0.00291863	0.0311802
PDE4DIP	0.00515618	0.00324815	6.77277e-05	0.00105612	0.0141648	0.0236929
NBPF9	0.00929912	0.00230659	0.0140958	0.00505564	0.0166036	0.0473607
NOTCH2NLC	0.0033234	0.0031164	0.0256129	0.00254796	0.00135033	0.035951
NBPF19	0.00120456	0.00264362	0.0203445	0.00133846	0.0589257	0.0844569
PPIAL4C	0.00403658	9.87322e-05	0.010517	0.0241108	2.59128e-05	0.0387889
FCGR1A	0.00280748	0.00821609	0.00193956	0.00628564	0.0551368	0.0743856
H2BC18	0.00916973	0.00397281	1.65186e-07	0.00663486	0.0117349	0.0315125
H3C13	0.0127959	0.0135407	0.000748318	0.00113367	0.0100524	0.0382709
H4C14	0.000141553	0.000203714	0.0176987	0.00846827	0.00959762	0.0361099
H2AC18	-6.35981e-05	0.00603247	0.000189355	0.0682552	0.00049839	0.0749118
H2AC19	0.00103724	0.00677652	0.0179429	0.0043637	0.00334908	0.0334695
H4C15	0.0265003	0.00174125	0.000152675	0.00271856	0.000185464	0.0312983
H2BC21	0.00976363	0.00426124	6.52689e-05	0.000791152	0.0089422	0.0238235
H2AC20	0.00609213	0.00368981	0.000155589	0.00451181	0.0085144	0.0229637
H2AC21	0.00707762	0.00166526	0.00700882	0.0103709	0.000529686	0.0266523
BOLA1	0.00532177	0.00147081	0.00567162	2.26213e-06	0.00309738	0.0155638
SV2A	0.00455713	0.00516802	0.007891	3.3608e-07	0.013759	0.0313755
SF3B4	0.00248772	0.000715271	0.030586	0.0109158	0.00638617	0.051091
MTMR11	0.000865341	0.0771088	0.00049015	0.00894129	0.0877695	0.175175
OTUD7B	0.00684386	0.00878202	2.91753e-05	0.00253501	0.00445112	0.0226412
VPS45	2.83587e-05	0.00352813	4.55718e-06	4.32189e-05	2.92892e-05	0.00363356
PLEKHO1	0.000302322	0.00578028	0.000853601	0.00319885	0.00808163	0.0182167
ANP32E	0.0047947	0.0024588	0.000657718	0.00111743	0.00212133	0.01115
CA14	0.0108628	0.00567028	0.0018101	0.00468014	0.00146964	0.024493
APH1A	0.00949346	0.00229044	0.0013231	0.00214521	1.79818e-05	0.0152702
C1orf54	0.0143942	0.00702145	0.00517705	0.0118477	0.00515944	0.0435998
CIART	0.000412039	0.00425841	0.000136991	0.00752069	0.000120058	0.0124482
MRPS21	0.000622308	0.00851674	0.00119846	0.00113589	0.00141227	0.0128857
PRPF3	0.00450064	0.00109063	0.0196887	0.00297886	0.0305209	0.0587798
RPRD2	0.000653074	0.000418436	0.0112665	0.00135798	0.000462497	0.0141584
TARS2	0.00120072	8.2673e-06	0.00308807	0.000176116	0.0024876	0.00696077
ECM1	2.25092e-05	0.000832254	6.0712e-05	0.000663012	0.00303291	0.0046114
ADAMTSL4	0.00012669	0.000418902	0.0210997	0.000539489	0.00358776	0.0257726
MIR4257	0.0276227	0.0332235	0.0115504	0.0174219	0.00019795	0.0900164
MCL1	0.00137905	0.0110881	0.00111841	0.00257065	0.0178944	0.0340506
RN7SL473P	0.00441874	3.14289e-07	0.0139049	0.00507341	0.00232639	0.0257237
RN7SL600P	0.0124844	0.00509642	0.00889425	2.84935e-06	0.000819865	0.0272977
ENSG00000253047	0.000437744	0.00597369	0.0515279	0.000412511	0.00144096	0.0597928
ENSA	0.00233779	0.0161198	1.03311e-05	0.000854242	0.0059706	0.0252928
GOLPH3L	0.000196088	0.00308872	0.0194279	2.87225e-05	0.000740626	0.0234821
HORMAD1	9.25803e-05	0.000738626	0.0174837	0.0034033	0.00587383	0.0275921
CTSS	0.00625983	3.23672e-06	0.000283003	0.00187655	0.00713347	0.0155561
CTSK	0.00476923	5.45729e-06	0.044631	0.000397879	0.0139603	0.0637639
ARNT	0.00259849	0.00115535	0.0123132	0.00118442	0.00252338	0.0197748
CTXND2	0.00461365	0.0157332	0.0237621	0.000777299	0.00323934	0.0481255
SETDB1	0.00760492	0.00127516	0.0232396	0.00420916	0.00478629	0.0411151
CERS2	0.00819854	0.00784331	0.000722333	0.0019886	0.00214137	0.0208942
ANXA9	0.0138326	0.00339741	0.000608313	0.00430067	0.00544281	0.0275818
MINDY1	0.00994021	0.00593847	5.21757e-05	0.00341568	0.00443219	0.0237787
PRUNE1	0.00160377	0.00606357	0.081911	0.000107118	0.0220774	0.111763
BNIPL	0.000122275	0.00621216	0.00252457	0.000962893	0.00220795	0.0120299
C1orf56	0.00217304	0.00120794	0.00134943	0.00394588	0.000518003	0.00919429
CDC42SE1	0.00172557	0.00368857	0.000316926	0.000383255	0.00770472	0.013819
MLLT11	0.00428075	0.00841006	0.00424993	0.000451458	0.010437	0.0278291
GABPB2	0.00860143	0.00304775	0.00451976	0.00184285	0.0175782	0.0355899
SEMA6C	0.0146689	0.00569693	0.000505185	0.000585489	0.00303007	0.0244865
TNFAIP8L2	0.017124	0.000975986	0.00283842	0.0102	0.0264112	0.0575495
SCNM1	0.00452923	6.4878e-05	0.0103127	4.11967e-05	1.77724e-06	0.0149498
LYSMD1	0.0001776	0.00559196	0.00292164	0.000421426	0.00233005	0.0114427
TMOD4	0.00638787	0.00606564	0.0310475	2.16056e-05	0.00512103	0.0486436
VPS72	0.000419033	0.000744159	0.00713078	0.000868272	0.00962815	0.0187904
PIP5K1A	0.000246944	0.00250154	0.0216013	0.000266426	0.0121322	0.0367484
PSMD4	7.88037e-06	0.00452414	0.0014571	0.000426921	0.00157537	0.0079914
ZNF687	0.000243586	0.00217047	0.0124294	0.00476127	4.95718e-05	0.0196543
PI4KB	0.000387151	2.95466e-05	0.0113984	0.00202366	0.000666815	0.0145056
RN7SL444P	0.000340746	0.000249975	0.00305538	0.00949534	0.00227413	0.0154156
RFX5	0.00106545	0.00289295	0.00105089	0.00221384	0.00157355	0.00879668
SELENBP1	0.00431322	0.00264024	0.00139009	0.00381048	0.00443024	0.0165843
PSMB4	0.000113087	0.000355462	0.00856889	0.000514451	0.00498237	0.0145343
POGZ	0.00439796	0.0125543	0.00393794	1.08046e-05	0.00893801	0.0298391
RNY4P25	0.0137573	0.0166363	0.00681775	0.00370671	0.000521385	0.0414394
CGN	0.00517932	6.83978e-06	0.00464027	2.40994e-05	0.0115521	0.0214026
TUFT1	0.0280387	0.00359815	0.00176769	0.00108714	0.000581595	0.0350733
MIR554	0.000903487	0.00231007	0.00058515	0.0389444	0.00415414	0.0468973
SNX27	0.000122841	0.0196841	0.00440711	0.000477146	0.00185712	0.0265483
CELF3	0.00687043	0.0218366	2.12364e-05	0.000153389	4.47451e-05	0.0289264
RIIAD1	0.00022374	0.0115768	0.000579179	1.86768e-05	0.000529385	0.0129278
MRPL9	0.00120885	0.00149956	0.0083099	0.000851093	0.00263781	0.0145072
OAZ3	0.000366799	0.000816308	1.11583e-05	0.000629185	0.0164482	0.0182717
TDRKH	0.0033098	0.00724938	0.000639801	3.78008e-05	0.000965767	0.0122025
LINGO4	0.00460065	0.0452977	0.00433291	0.00838767	0.0635587	0.126178
RORC	0.00154181	0.0078158	0.000359252	0.00117711	0.0357112	0.0466052
C2CD4D	1.29314e-05	0.000718202	0.00454089	0.011802	0.00374891	0.0208229
THEM5	0.00887428	0.00644441	0.00709697	0.00761019	0.00038417	0.03041
THEM4	0.00239546	0.000873649	0.00395887	0.00509108	0.00767719	0.0199962
S100A10	0.00241719	6.13611e-05	0.0179981	2.37112e-05	0.000659691	0.02116
S100A11	0.00266105	2.08728e-05	0.0057483	0.00170908	0.0129782	0.0231175
TCHH	0.0146376	1.53901e-05	0.013379	0.0066998	0.00368403	0.0384158
PUDPP2	0.0329839	0.00102719	0.104039	0.0213909	0.0199716	0.179413
HRNR	0.0015085	8.48063e-05	0.0224157	0.0016006	0.00892019	0.0345298
FLG	0.00271465	0.00619677	0.000660864	0.00290502	0.00347465	0.015952
FLG2	0.000283024	0.00285827	0.0557341	0.00446765	0.0104988	0.0738418
CRNN	-0.00409183	0.00677952	0.0612018	8.69969e-06	0.000258425	0.0641566
LCE5A	0.0126897	0.0107509	0.0179671	0.00467894	0.000502916	0.0465895
SPRR2G	0.0104523	0.00422561	0.0127756	0.000744083	0.0170296	0.0452272
LORICRIN	0.00803552	0.0015468	9.15392e-05	0.0050389	0.000146916	0.0148597
S100A9	0.00323312	0.00103991	0.0199726	0.0034425	0.0254547	0.0531428
S100A12	0.041513	0.00252858	0.0259424	0.0276691	0.000445017	0.0980981
S100A8	0.00280485	0.00459367	0.0082129	0.00593283	0.0320184	0.0535627
S100A7	0.0238756	0.00037912	0.00145635	0.000779349	0.00883258	0.035323
S100A6	0.00219705	0.000280033	0.00149318	0.00477967	7.27219e-06	0.0087572
S100A5	0.0211246	0.000594848	0.0110849	0.0349032	0.00408265	0.0717901
S100A4	0.0139002	0.000766079	0.000717717	0.00317883	0.0430702	0.0616331
S100A3	0.0156402	0.0806922	0.00521171	0.00937747	0.0214327	0.132354
S100A2	0.000145952	0.0115816	0.00315221	7.21615e-05	0.00780678	0.0227587
S100A16	0.00731661	0.00228485	0.000246841	0.013814	0.00140605	0.0250683
S100A14	0.00061913	0.0333	0.00711497	0.0191384	0.0051169	0.0652894
S100A13	0.0032141	0.00753072	0.00106853	0.0143734	0.00961553	0.0358023
S100A1	0.00826436	0.0070659	0.000439167	0.0108571	0.00593681	0.0325633
CHTOP	0.00358201	0.000294522	9.87285e-07	0.000469021	0.000684521	0.00503106
SNAPIN	0.0124825	0.00564711	0.014533	3.42411e-06	0.00422136	0.0368874
ILF2	1.89289e-05	2.50893e-05	0.0210907	3.01514e-05	0.022344	0.0435089
NPR1	7.64706e-05	0.0181451	0.00168924	0.00221475	0.00132496	0.0234505
INTS3	0.00282841	0.00444731	0.000541315	0.000566699	0.00531219	0.0136959
SLC27A3	0.0189152	0.00769776	0.00597322	0.000137753	0.00192213	0.034646
GATAD2B	2.71398e-05	0.00122222	0.0234722	0.001905	0.0211414	0.0477679
DENND4B	0.00722057	0.0337837	0.0187682	0.000538673	0.0154725	0.0757836
CRTC2	0.00199163	0.00132423	0.00152633	0.000442615	0.00576453	0.0110493
SLC39A1	0.000739856	0.000143125	0.000242112	0.00383427	0.00183673	0.00679609
CREB3L4	0.0147172	0.0240715	0.00631577	0.00180765	0.0170352	0.0639474
JTB	0.00178998	0.00649053	1.35921e-06	0.0108907	0.0162135	0.035386
ENSG00000285641	0.000563633	9.619e-05	0.0102335	0.00159924	0.000661649	0.0131542
RAB13	0.0337251	0.00276653	0.0109558	0.00983757	0.0437178	0.101003
RPS27	0.000132803	0.00760568	0.0153994	0.00493687	0.00112562	0.0292004
NUP210L	0.00103691	0.00987786	0.0193096	0.000327294	0.0506293	0.0811809
TPM3	0.00273028	0.0197999	4.45744e-05	0.00287757	0.00586319	0.0313155
CFAP141	0.00219612	0.0167455	0.00692599	0.0115096	0.0370179	0.0743951
C1orf43	0.000464157	0.00804853	0.00669118	0.00112624	0.00121947	0.0175496
UBAP2L	0.00309372	0.00604895	0.00187753	0.000977106	0.0128618	0.0248591
HAX1	0.00146488	0.00110934	0.0119658	0.00110824	0.0166341	0.0322824
AQP10	0.00348585	0.00279818	0.00199572	0.000102614	0.00983296	0.0182153
ATP8B2	0.00129779	0.00028327	0.0100945	8.37696e-05	0.0135733	0.0253326
IL6R	0.0056041	0.00216036	0.00104289	7.26674e-05	0.00685365	0.0157337
SHE	0.00366228	0.00497225	0.000200872	1.36969e-07	0.00572271	0.0145583
TDRD10	0.00229808	0.0125578	0.0144985	0.000168821	0.00213069	0.0316539
UBE2Q1	0.00532623	0.0178338	0.00422356	0.000435156	0.0153604	0.0431792
CHRNB2	0.00520612	0.00856121	0.00362241	6.74026e-05	0.00443888	0.021896
ADAR	0.00240103	0.0049395	0.00543685	9.1622e-05	0.00210035	0.0149694
KCNN3	0.00475812	0.0210628	5.28582e-06	0.00610482	0.00593058	0.0378616
PMVK	0.00170564	0.000520173	7.08754e-05	0.00264721	3.19217e-05	0.00497581
PBXIP1	0.00385723	0.00995683	0.000329708	0.00415034	0.0045658	0.0228599
PYGO2	9.55102e-05	0.00626619	0.0137275	0.00364283	7.01745e-05	0.0238022
SHC1	0.000139881	1.90251e-06	0.00136671	0.0070903	0.00837064	0.0169694
CKS1B	0.0119994	0.00161997	0.00513213	0.0105238	8.66752e-05	0.029362
FLAD1	9.85614e-06	0.000383579	0.00461531	0.0016708	0.00215304	0.00883258
LENEP	3.75276e-05	0.001614	0.00115716	0.00294499	0.00671372	0.0124674
ZBTB7B	0.00428912	0.000170121	0.000894701	0.00247765	0.00585607	0.0136877
DCST2	0.000290663	0.0141679	0.00752854	0.0033712	0.000391925	0.0257502
DCST1	0.00571457	0.00213284	0.000655864	4.09842e-05	0.00310985	0.0116541
ADAM15	3.69709e-05	0.000578843	4.62555e-07	0.000622562	0.000551339	0.00179018
EFNA4	0.0133597	0.00677495	5.88053e-05	0.000167447	0.00033741	0.0206983
EFNA3	0.00768105	0.000623284	6.0037e-05	0.00287381	0.000988241	0.0122264
EFNA1	0.00850131	0.0119538	0.00351003	0.00491036	0.00524703	0.0341225
SLC50A1	0.0170215	0.0341064	0.00698656	0.000405796	0.011008	0.0695282
DPM3	0.00227158	0.00527498	0.00768339	0.00351204	8.84433e-05	0.0188304
KRTCAP2	2.08581e-05	0.00348869	0.0343966	0.00243393	0.0171677	0.0575077
TRIM46	0.00228896	0.0070558	0.0048964	0.000661138	0.00606363	0.0209659
MUC1	0.00369376	0.0315861	0.000239588	0.00787112	0.00150909	0.0448996
MIR92B	0.00661044	0.00783992	0.00694074	0.0234516	0.0134551	0.0582978
THBS3	0.00875828	0.00318434	0.0269477	0.00410625	0.0182434	0.0612399
MTX1	0.0129219	3.44897e-05	0.000427763	0.000814801	0.004393	0.018592
GBA1	0.00928632	0.00610839	0.0275011	2.6521e-06	0.0237782	0.0666766
ENTREP3	0.00444106	0.00935925	0.0047104	0.0037875	0.00166616	0.0239644
SCAMP3	0.000166369	0.00491679	0.00605622	0.00167984	0.00207536	0.0148946
CLK2	0.00716917	1.91948e-06	0.0127668	0.00239948	0.00400124	0.0263386
HCN3	0.0109269	0.000242392	0.000207672	0.000120344	6.08782e-05	0.0115582
PKLR	0.00524671	0.00047064	0.0104149	0.000186629	0.00424644	0.0205653
FDPS	0.000222528	0.00101601	0.00220183	6.25456e-06	0.00938555	0.0128322
RUSC1	0.005696	0.00206189	0.00592911	0.000143434	0.00260432	0.0164347
ASH1L	0.004282	0.00364639	0.000489727	1.51185e-06	0.000516698	0.00893633
MSTO1	0.00661963	0.0135143	0.000136069	0.0138533	0.0107098	0.044833
YY1AP1	0.00308282	0.00219117	5.18433e-07	0.00157566	0.00219079	0.00904097
DAP3	0.00155346	0.000640818	4.16416e-07	1.60504e-05	0.000579617	0.00279036
GON4L	0.00330963	0.0277474	0.00177499	0.000650114	5.19025e-05	0.033534
SYT11	1.99071e-05	0.00027658	0.0151829	0.00245956	0.0124178	0.0303567
RIT1	0.004482	0.0102395	0.000124994	0.00424978	0.014176	0.0332723
KHDC4	0.00461308	0.0071814	0.00151166	0.000459747	0.00837725	0.0221431
SNORA80E	0.0472723	0.012403	0.000720324	0.00702112	0.0197405	0.0871572
SCARNA4	0.0041148	0.000100679	0.012413	0.00155529	0.000388997	0.0185727
RXFP4	0.00929992	0.00478797	0.0143167	0.00119341	0.0250202	0.0546182
ARHGEF2	0.00015748	0.00225705	0.00121717	0.000854883	0.00170666	0.00619324
MIR6738	0.0196979	0.0229653	0.0043112	0.00588906	0.0359862	0.0888497
SSR2	0.000413095	7.85322e-05	0.0213657	0.00605163	0.000404186	0.0283132
UBQLN4	3.88366e-05	0.0177432	0.000314561	0.00544124	8.45608e-06	0.0235463
LAMTOR2	0.00012257	1.07097e-05	0.00151002	0.000299343	0.00527803	0.00722067
RAB25	8.68008e-05	0.000290876	0.00933525	0.00841583	0.000267974	0.0183967
MEX3A	0.00173333	0.00309263	6.71828e-07	0.00939755	0.0113767	0.0256008
LMNA	0.00651406	0.00368929	0.000619407	0.00354433	0.00353189	0.017899
SEMA4A	0.000606218	0.000704404	5.22113e-05	0.00277116	4.48155e-05	0.00417881
SLC25A44	0.00755241	0.00881949	0.0166005	0.000230811	0.0204256	0.0536289
PMF1-BGLAP	0.00167386	0.00393231	0.00302727	6.02589e-05	0.00709091	0.0157846
PMF1	0.00322546	1.99658e-05	1.4444e-05	0.00390011	0.000175033	0.00733501
BGLAP	0.00979467	0.00284069	0.00539554	0.000431651	0.0553841	0.0738467
PAQR6	0.00558039	0.00355848	0.0039338	0.00414211	0.00175271	0.0189675
SMG5	1.43564e-05	0.00643584	2.59412e-05	0.00312343	0.00860734	0.0182069
TMEM79	0.029816	0.00893965	0.000130779	0.00346982	0.0266186	0.0689748
GLMP	0.0165546	0.00292078	0.00183626	2.35373e-05	0.00435374	0.025689
VHLL	9.59809e-05	0.000791852	0.00245608	8.75123e-05	0.0154194	0.0188508
CCT3	2.59745e-05	9.76284e-05	0.0288533	0.00092528	0.00832182	0.038224
TSACC	0.00143405	0.0199622	0.0037745	0.00678248	0.0217302	0.0536835
RHBG	0.000507351	0.0412743	7.47316e-05	0.0287128	0.0363849	0.106954
MIR9-1	5.91774e-05	0.00164523	0.00839823	0.0223893	0.00451182	0.0370038
MEF2D	0.000639672	0.00735386	0.027573	0.000757434	0.0308352	0.0671592
IQGAP3	0.00722891	0.012324	0.000814207	5.55128e-05	0.0044422	0.0248648
TTC24	0.00068964	0.00179913	0.0279891	0.0470704	0.0051069	0.0826552
NAXE	0.0012596	0.00164836	0.00319973	0.000767644	0.00956811	0.0164434
GPATCH4	0.0167438	0.0211031	0.00014325	0.0142173	0.0171085	0.0693159
HAPLN2	0.00401322	0.00850823	0.00188301	5.82173e-05	0.00329999	0.0177627
BCAN	0.00484456	0.00184365	0.000735813	0.00550074	0.000542951	0.0134677
NES	0.00411179	0.000146264	0.00228016	0.00177508	0.00433367	0.012647
CRABP2	0.000972608	0.000324242	9.79264e-06	0.00230828	0.00419912	0.00781404
ISG20L2	0.00100368	0.000452613	1.21897e-06	0.000992902	0.00621155	0.00866196
METTL25B	0.00132332	0.00444299	1.21908e-06	0.00142938	1.32332e-05	0.00721015
MRPL24	0.000524277	0.00470796	0.000166238	3.48208e-05	0.000783768	0.00621707
HDGF	0.00422179	0.000122434	0.00037112	0.00209811	0.00161181	0.00842526
PRCC	1.36903e-06	0.00151719	0.0137057	0.00046101	0.0140398	0.0297251
SH2D2A	0.0109976	0.0299096	0.00509434	0.00554574	0.00823989	0.0597872
NTRK1	0.00233177	0.000185233	0.0278136	0.000332411	8.8362e-06	0.0306719
INSRR	0.000553073	0.0177468	0.000102259	0.00369678	0.00387323	0.0259721
PEAR1	0.00254616	0.00821663	0.00681896	0.00112949	0.00052681	0.019238
LRRC71	0.0027989	0.0033424	0.0157411	0.00065715	0.0102308	0.0327703
ARHGEF11	0.00927834	0.0101494	1.85053e-05	0.00029192	0.0012524	0.0209906
MIR765	0.0202472	0.022566	0.0354399	0.00564859	0.00772822	0.0916299
RN7SL612P	0.0226696	0.000488993	0.00539359	0.00265229	0.00412291	0.0353274
ETV3L	0.0121354	0.0138112	0.000442456	1.77957e-05	0.00277701	0.0291839
ETV3	0.00366262	0.00769036	0.00902959	5.81271e-05	4.31108e-06	0.020445
FCRL4	0.00318143	0.00631338	0.0194646	0.00844845	0.0170608	0.0544686
FCRL3	0.00273024	0.0243057	0.0116075	0.0155559	0.00252707	0.0567264
KIRREL1	0.00100144	0.034391	0.000716321	0.00205203	1.93198e-05	0.0381801
CD1D	0.00982991	0.00165618	0.0046163	9.75501e-05	0.000979258	0.0171792
SPTA1	4.03671e-05	0.023569	0.00212581	0.0316024	0.000119607	0.0574572
MNDA	0.00676586	0.0073948	3.14576e-05	0.00102909	0.0059618	0.021183
PYHIN1	0.00295168	0.00012217	0.00909068	0.013693	0.00888306	0.0347406
IFI16	0.00384291	0.000446771	2.70449e-05	0.000153263	0.0125659	0.0170358
PYDC5	0.00846187	0.000715149	0.00379534	0.0218266	0.0119737	0.0467726
AIM2	0.00112561	0.0134321	0.00146368	0.00537576	0.00616614	0.0275633
CADM3	0.00271695	0.00428696	0.0128065	0.000144841	0.0108885	0.0308437
RNA5SP60	0.0637411	0.00595669	0.00326521	0.00450682	0.0039697	0.0814395
ACKR1	0.0170515	0.000983402	0.000298168	0.00366178	0.00894313	0.030938
DUSP23	0.000587741	0.000799041	0.00485518	0.000776357	0.000729744	0.00774806
FCRL6	0.0013789	0.00254161	0.0128284	0.0153865	0.00761718	0.0397526
SLAMF8	0.00149588	0.0134178	0.00848401	0.0317532	0.191616	0.246767
ENSG00000256029	0.000530429	0.0090384	0.000144818	0.000942787	9.74493e-05	0.0107539
ENSG00000212161	0.00477492	0.0376803	0.000137743	0.00240547	0.00870556	0.053704
VSIG8	0.0025324	0.00049815	0.00693306	0.00112042	0.00681163	0.0178956
CFAP45	0.00241887	0.00113828	0.00524402	0.00254771	0.00330766	0.0146565
TAGLN2	0.0150259	3.50343e-05	0.0022131	0.00212374	2.99643e-05	0.0194278
IGSF9	0.0153731	4.48598e-05	0.00754517	0.0313411	0.00203839	0.0563426
SLAMF9	0.0124352	0.00403323	0.00207546	0.00370739	0.00370759	0.0259589
KCNJ10	0.00274333	0.00678065	0.000456085	0.00402618	0.00225627	0.0162625
PIGM	0.00316093	0.00176972	0.011251	5.86794e-05	0.00294454	0.0191848
KCNJ9	0.00209676	0.00314265	0.0037278	0.00293503	0.0028488	0.014751
IGSF8	0.000353327	0.0018548	0.00368511	0.00320423	0.000103104	0.00920057
ATP1A2	0.00344889	0.00562346	0.00240043	0.00347627	0.0044773	0.0194263
ATP1A4	0.00471742	0.000535604	0.00899117	0.00241157	0.00576178	0.0224175
CASQ1	2.64718e-05	0.00567127	0.00192692	0.0085463	0.00884157	0.0250125
PEA15	0.00733543	0.00526393	0.00167532	0.0108951	0.00197119	0.027141
DCAF8	0.00064716	0.00274506	0.000702809	0.000383867	0.000238733	0.00471763
ENSG00000258465	0.0197561	0.00130567	0.00721601	0.011204	0.0670399	0.106522
PEX19	2.49801e-06	0.00234857	0.00524508	0.00338801	0.00662369	0.0176079
COPA	2.76942e-05	0.00251055	0.00749899	5.73164e-08	0.00365716	0.0136944
NCSTN	0.00260974	0.00818771	0.00824318	0.000907762	0.00370355	0.023652
NHLH1	0.00105745	0.0333228	0.00145804	0.0172116	0.00291833	0.0559682
VANGL2	0.011306	0.00428662	1.1685e-05	0.00808043	0.00164836	0.0253331
SLAMF6	0.00855749	0.00869764	0.00939446	0.0403142	0.0134993	0.0804631
CD84	0.00189331	0.00133657	0.000969157	0.00207348	0.00180316	0.00807569
SLAMF1	0.0242035	0.00773073	-0.000321381	0.0250532	0.0510564	0.107722
CD48	0.0110561	5.58606e-05	0.000105332	1.20277e-05	0.0106519	0.0218812
SLAMF7	0.00207687	0.00412088	0.00168637	0.116884	0.000825345	0.125594
LY9	0.00153149	0.025249	0.0328008	0.0151739	0.00272101	0.0774762
CD244	0.000910952	0.0159727	0.00324204	0.000311546	0.000708028	0.0211453
F11R	0.00303636	0.00421898	0.00596968	0.000367081	3.89554e-06	0.013596
ENSG00000270149	0.0110829	0.00984544	0.00019787	0.0175967	0.000125188	0.0388482
TSTD1	0.000281069	0.00153791	0.00319946	0.000591985	0.00884438	0.0144548
USF1	0.000142144	0.00535705	0.00627905	0.00134955	0.0115919	0.0247197
ARHGAP30	0.00896014	0.00663559	0.00150547	0.000457186	0.0147777	0.0323361
NECTIN4	3.18457e-05	0.00102101	0.0226093	0.00107575	0.00155255	0.0262904
KLHDC9	0.00486969	0.000572642	2.22993e-06	0.000366963	0.000667169	0.00647869
PFDN2	0.000755619	0.0024464	5.95135e-05	0.000291576	0.000742634	0.00429574
NIT1	7.42132e-05	0.008008	0.000790174	0.000851399	0.000170809	0.0098946
DEDD	0.00688752	0.00236392	0.0106036	0.000114371	0.0235701	0.0435395
ENSG00000238934	0.00299778	0.000582972	0.0731091	0.0105684	0.0401535	0.127412
UFC1	0.00111241	0.00365443	3.56252e-07	0.000426622	0.00938548	0.0145793
USP21	0.00569936	0.000193418	0.00150554	0.00956705	0.00121381	0.0181792
PPOX	0.000354991	0.00114746	0.000538887	0.00788555	0.000244368	0.0101713
B4GALT3	0.000935295	1.81311e-05	0.015007	0.00485625	0.0143653	0.0351819
ADAMTS4	0.0084802	0.00677877	0.00438631	0.00275956	0.00219756	0.0246024
NDUFS2	0.000527138	0.0016933	0.00304658	0.00026633	0.00748888	0.0130222
FCER1G	0.00328836	0.000102669	7.44109e-07	0.00575645	0.0121623	0.0213105
APOA2	0.000753937	0.0178352	0.000245295	0.00289761	0.0378405	0.0595726
TOMM40L	0.00635996	0.00489869	0.00144011	0.0004294	0.000465326	0.0135935
NR1I3	0.00292384	0.00315581	0.00590354	0.000538702	0.0012376	0.0137595
PCP4L1	0.00664631	0.0356854	0.00345035	0.000107324	0.00962348	0.0555129
MPZ	0.00167287	0.0154709	0.00771613	0.00358342	0.00582154	0.0342649
SDHC	0.00237422	0.00240405	0.00168382	0.000240694	0.00218408	0.00888685
CFAP126	0.00126185	0.00185072	0.00229847	0.000181452	0.000429929	0.00602242
FCGR2A	0.0107333	0.00218228	0.0134794	0.00294988	0.0155554	0.0449003
HSPA6	0.0218716	0.0358227	0.00581696	0.0247753	0.163857	0.252143
FCGR3A	0.0219275	0.00196204	0.0064892	0.00549405	0.0118313	0.0477041
FCGR2C	0.000273281	0.0316126	0.00341176	0.000139112	0.0305201	0.0659569
FCGR3B	0.0139766	0.00153387	0.000515146	0.00175521	0.00789453	0.0256753
FCGR2B	0.0145889	0.000205282	0.00329602	0.00323752	0.0123187	0.0336464
FCRLA	0.00670163	0.00705767	0.00253047	0.00337166	0.00114135	0.0208028
FCRLB	0.000205442	5.3245e-06	0.000116249	0.00247058	0.00362641	0.006424
DUSP12	0.00549832	0.00226582	0.000984908	0.00885405	0.0265831	0.0441862
ATF6	0.00180476	0.00175396	0.0137691	0.00151157	0.00307296	0.0219123
ENSG00000229808	0.000218312	0.000814605	0.0317678	3.41225e-05	0.0679608	0.100796
OLFML2B	0.00274881	0.00652437	0.00122268	8.44029e-05	1.91203e-05	0.0105994
NOS1AP	0.0123988	0.000119221	0.00309131	0.000388164	0.00937938	0.0253769
MIR4654	-4.60078e-06	0.0318963	0.0203753	0.0037182	0.0376394	0.0936246
RNA5SP61	0.000481651	0.00045559	0.00129256	0.0011142	1.20146e-05	0.00335601
MIR556	0.00102467	0.0064352	1.62407e-06	0.00510458	0.00795647	0.0205225
SPATA46	0.0104069	0.00504095	0.010619	0.00106376	0.0100319	0.0371625
C1orf226	0.000992712	0.00345649	0.0090311	6.08564e-05	0.0158862	0.0294274
SH2D1B	4.50804e-05	0.000185829	3.36634e-05	0.00138917	0.00380526	0.00545901
UHMK1	0.00174134	0.000662547	0.00178089	0.000919399	0.00277717	0.00788135
UAP1	0.00198515	0.0198929	0.0194491	0.00024883	0.029095	0.070671
DDR2	0.00353201	0.0119635	0.00166105	0.00421431	0.0127875	0.0341584
HSD17B7	7.99465e-06	0.0103218	0.00318041	0.000145231	0.00269974	0.0163552
CCDC190	0.0155885	0.0078496	0.000858085	0.00217243	0.0453943	0.0718629
RGS4	0.00281815	0.0104464	0.00275518	0.000539486	0.0143735	0.0309327
RGS5	0.000901076	0.021242	0.000293587	0.00513687	0.00297652	0.0305501
NUF2	0.000560887	0.00522151	0.000447416	4.01152e-06	0.00120868	0.0074425
RNA5SP63	0.00784382	0.0126415	-0.000104463	0.00444065	0.038079	0.0629005
PBX1	1.24063e-05	0.00206222	0.00947367	0.00202238	0.00781234	0.021383
RXRG	0.00277557	4.95256e-05	0.000246821	0.00596009	0.000506994	0.009539
LRRC52	0.00251607	0.0172426	0.00929263	1.92577e-05	0.000257362	0.0293279
MGST3	0.00529192	0.00598933	0.00506372	0.00487645	0.00882949	0.0300509
ALDH9A1	0.00585795	0.006111	0.000578556	0.00341714	0.00162765	0.0175923
ENSG00000215838	0.0223506	0.00319128	0.0170657	0.012651	0.000403143	0.0556618
TMCO1	1.64174e-05	0.00350412	0.00815883	0.000286918	0.0101485	0.0221148
UCK2	2.32145e-06	0.103521	0.00573181	0.000248295	0.0154685	0.124972
FAM78B	0.00680503	0.0146556	0.000841953	0.00259313	0.000191889	0.0250876
MIR921	0.000177738	0.00331438	0.0090404	1.97489e-05	0.00261902	0.0151713
POGK	0.00207695	2.89733e-07	0.00340647	0.00079458	0.000131855	0.00641014
TADA1	0.00233325	0.00117657	0.0292865	0.000182277	0.0242378	0.0572164
ILDR2	0.000238052	0.000292403	0.00297776	0.00263981	0.00312432	0.00927234
MAEL	0.0253283	0.000421482	0.0123404	0.00366176	0.0372705	0.0790225
GPA33	0.00573278	0.0122379	0.00696473	0.00925923	0.00434369	0.0385383
STYXL2	0.000854812	0.00418986	0.000806613	4.86628e-05	0.00555951	0.0114595
POU2F1	0.00672743	0.0068563	0.00398856	0.00152483	0.00914331	0.0282404
CD247	0.000292296	0.000968478	0.00879926	0.00788109	0.00114872	0.0190899
CREG1	0.00092148	0.00371692	0.00258454	0.000676096	6.15105e-05	0.00796055
RCSD1	0.000864163	0.000154261	0.000518494	0.00392375	0.00358945	0.00905012
MPZL1	0.00142491	0.00948751	0.000121826	2.11864e-05	0.00329761	0.014353
ADCY10	7.13941e-05	0.00713157	0.00274125	0.00508947	0.0364362	0.0514699
MPC2	0.00104361	0.0118701	0.00290976	3.76261e-05	0.0119336	0.0277947
DCAF6	0.00143818	0.00494728	0.00100645	0.00020569	0.00864375	0.0162414
GPR161	6.12711e-05	0.00858436	0.00177368	0.000235892	3.61493e-05	0.0106913
TIPRL	0.00330778	0.0057969	0.0058039	0.00143965	0.0125741	0.0289223
SFT2D2	0.00840551	0.00911295	0.000518986	0.00383465	0.00272046	0.0245925
TBX19	0.00846667	0.0210546	0.00174689	0.0108309	3.51682e-05	0.0421342
XCL1	0.00599537	0.0032351	0.00347505	0.00112658	0.0076542	0.0214863
DPT	0.000131525	0.00011313	0.0121957	0.0126625	0.000872709	0.0259756
ATP1B1	0.00441136	0.00271581	0.00770228	8.9282e-05	0.00958997	0.0245087
ENSG00000289466	4.59469e-06	0.024021	0.0238246	0.00152623	0.00188867	0.0512651
NME7	0.000104688	0.00056335	2.59191e-06	0.000614867	0.000189766	0.00147526
BLZF1	0.00125303	0.0176223	0.00231297	0.00090978	0.00192366	0.0240217
CCDC181	0.000639391	4.95607e-05	6.28834e-05	0.00722875	0.0025118	0.0104924
SLC19A2	4.0981e-06	0.00184932	0.000813789	0.000832099	4.10401e-06	0.00350341
F5	0.00227983	0.0024917	5.71489e-05	0.000950631	7.62701e-06	0.00578693
SELP	0.000913942	0.00552324	0.0132277	0.00106564	0.000375705	0.0211062
C1orf112	0.000236902	0.00935032	0.0342297	0.00131493	0.00785069	0.0529825
SELL	0.0121038	0.00345065	0.0110204	0.00676457	0.00826698	0.0416064
SELE	0.00132032	0.000565083	0.0025315	0.0207386	0.235983	0.261139
METTL18	0.00199381	0.00949022	0.000359537	0.00243738	0.000501004	0.014782
SCYL3	0.00279896	4.99315e-05	0.000116928	0.00491596	0.00278835	0.0106701
RN7SL333P	9.52394e-06	0.011177	0.0124011	0.00543547	0.00363673	0.0326598
KIFAP3	0.00460542	0.0011501	0.00848246	0.00116594	0.0140213	0.0294252
RN7SL269P	0.00414139	0.0011292	0.0252897	0.00333141	0.016869	0.0507607
NTMT2	0.0204666	1.06439e-05	0.0157675	0.00112536	0.00058689	0.037957
GORAB	0.000324757	0.0145576	0.000278908	0.00208033	0.0142818	0.0315234
PRRX1	0.0113195	0.00802537	0.00635608	0.000709697	0.00247784	0.0288885
MROH9	0.000111646	0.00419488	0.00287988	0.00140869	0.00704048	0.0156356
FMO3	0.0219646	1.75101e-05	0.0184035	0.00069367	0.000503764	0.0415831
FMO6P	0.000266809	0.00196282	0.061412	0.00203504	0.000168552	0.0658452
FMO2	0.0338459	0.00108283	0.00261632	0.000470115	0.00489665	0.0429118
FMO1	0.000854151	0.00480658	0.00172846	0.000667632	0.00440116	0.012458
FMO4	0.0068273	0.0499775	0.00261516	0.00230078	0.00328796	0.0650087
PRRC2C	0.00268272	0.000307325	5.95833e-05	0.00136879	0.000242326	0.00466074
MYOCOS	0.0161769	0.00738953	0.000797649	0.000861634	0.0418395	0.0670652
VAMP4	3.79686e-05	0.00321926	0.00491393	0.00108698	0.00364788	0.012906
METTL13	0.000124129	0.00696927	0.021402	0.00121624	0.0121656	0.0418773
DNM3	0.00400219	0.00373009	0.00286689	0.00207971	0.00481144	0.0174903
MIR214	0.00316038	0.000980045	0.00667666	0.00169342	0.0122742	0.0247847
MIR199A2	0.00250531	9.72091e-05	0.018729	0.00204909	0.0180452	0.0414258
PIGC	0.000796131	0.0133599	0.00367584	0.00188567	0.00617327	0.0258908
C1orf105	0.00442378	0.0111433	0.000118754	0.0118724	0.0417898	0.069348
SUCO	0.00367421	0.00463723	0.000831832	0.00111809	0.000121071	0.0103824
TNFSF18	0.0228063	0.000711012	0.00202222	0.000200849	0.000761298	0.0265016
TNFSF4	4.34584e-05	0.0167153	0.00572675	5.76019e-05	0.0112956	0.0338387
PRDX6	0.00352263	0.00727557	0.000448544	0.00715581	0.00368238	0.0220849
SLC9C2	0.000579025	0.02451	0.00535689	7.38822e-05	0.0141735	0.0446933
ENSG00000285777	0.0395907	0.0010529	0.0151212	0.00253471	6.99811e-05	0.0583695
ANKRD45	0.00152213	0.00372057	0.00030451	0.0150237	0.000245372	0.0208163
KLHL20	0.00987864	0.00160144	0.00643819	0.000330089	0.00131034	0.0195587
RN7SKP160	0.00914667	0.0162443	0.0192028	0.040866	0.013176	0.0986358
CENPL	0.0121667	0.00126638	0.000700504	0.00341265	0.0015169	0.0190631
DARS2	0.00350953	0.00103625	0.00125745	0.000256699	0.00193261	0.00799254
ZBTB37	0.0082112	0.0101021	0.00379595	0.00541128	0.00776257	0.0352831
SERPINC1	0.00836338	0.0598539	0.0077155	0.011015	0.0604555	0.147403
RC3H1	0.00142866	0.00128283	0.000316638	1.47699e-05	0.00172418	0.00476707
RABGAP1L	0.00469237	0.00293022	0.00427345	0.00111182	0.0068837	0.0198916
GPR52	0.000401383	0.00137059	0.0139906	0.0145865	0.0125767	0.0429258
CACYBP	0.00749802	0.000166543	0.00923655	0.000574869	0.0021788	0.0196548
MRPS14	0.00171675	0.00569876	0.000243475	0.00163941	0.00224267	0.0115411
TNN	0.00638232	0.00161939	0.000831121	0.00537611	0.0330768	0.0472858
KIAA0040	0.00617064	0.000653898	0.00261003	0.000357114	1.08605e-05	0.00980254
TNR	0.000140769	0.00571856	8.24889e-05	0.000116132	0.00666787	0.0127258
COP1	1.24984e-06	0.015267	3.46021e-05	5.48599e-05	0.00466742	0.0200251
SCARNA3	0.00029411	0.000369471	0.00667627	0.00419178	0.00568026	0.0172119
PAPPA2	0.00234759	0.0203602	0.000338467	0.00449969	0.0091141	0.0366601
ASTN1	0.00337143	0.000738023	0.00763111	0.00408195	0.0122127	0.0280352
BRINP2	2.75689e-05	0.000284801	0.00526587	0.0091402	0.0176969	0.0324154
SEC16B	0.00244819	0.0159515	0.0137557	0.00971399	0.00340806	0.0452774
CRYZL2P	0.000204865	0.00729883	0.0203597	0.00781107	0.0197112	0.0553857
RASAL2	0.00940631	1.5026e-05	0.00126024	9.42829e-05	0.00248313	0.013259
CLEC20A	0.0047697	0.0201496	6.80963e-05	0.0209927	0.00890638	0.0548864
TEX35	0.0339544	0.0043046	1.05115e-06	0.000914534	0.000158751	0.0393333
RNA5SP69	0.0425908	0.00159189	0.00740383	0.0109943	0.00679353	0.0693743
RALGPS2	0.00483191	0.00342476	0.00362279	0.000221156	0.0090009	0.0211015
ANGPTL1	0.0113432	0.038402	0.00415205	0.00965956	0.00874873	0.0723055
FAM20B	0.00123603	0.0163492	0.00293674	0.000235973	0.00618408	0.026942
TOR3A	0.00140108	0.00803879	0.00365085	0.00387373	0.00360791	0.0205724
ABL2	0.000212073	0.000291351	0.00746089	0.00206137	0.000462888	0.0104886
ENSG00000212338	0.000101065	0.00426651	0.021869	0.00542076	0.00408963	0.0357469
ENSG00000201619	2.80293e-05	0.00461516	0.0336876	0.00581455	0.0197075	0.0638529
SOAT1	0.00243094	0.00493149	0.00798407	0.000634774	0.0299159	0.0458972
AXDND1	0.00708142	0.0216737	0.0208824	0.00185312	0.000350892	0.0518416
TDRD5	0.0021485	0.00106367	0.00992747	5.22632e-05	0.00180483	0.0149967
FAM163A	2.09501e-06	0.0110458	0.00426131	0.00152055	0.0134444	0.0302741
TOR1AIP2	0.00228258	0.00225206	0.00179452	0.00257293	0.000779385	0.00968147
TOR1AIP1	0.00750211	0.00616142	0.000425022	0.00514583	0.00313513	0.0223695
RN7SL230P	0.000320605	0.00994792	0.0312004	0.000842244	0.00133339	0.0436446
CEP350	0.00486574	0.00536025	0.00415655	0.00576745	0.0148118	0.0349618
QSOX1	0.00117131	0.000178046	0.010539	0.000582472	0.000301509	0.0127723
LHX4	0.00275636	0.0128508	0.0284307	7.77762e-05	0.0459032	0.0900188
ACBD6	9.93665e-05	8.79168e-05	0.0053363	0.00379436	0.00057547	0.00989342
MIR3121	0.00522075	0.00346046	0.00308605	0.00182737	0.0195939	0.0331886
XPR1	0.000748084	0.00602351	0.00379982	7.60432e-06	0.00505249	0.0156315
KIAA1614	4.486e-05	0.000192824	0.00918268	4.97322e-07	0.0261562	0.035577
STX6	0.0038013	0.00580221	0.0023852	0.0004421	0.00521659	0.0176474
MR1	0.000190375	0.0456329	0.00541312	0.00887147	0.0062054	0.0663133
IER5	0.00329394	0.0019084	0.0165534	0.000793329	0.00178371	0.0243328
CACNA1E	0.000469497	0.00041573	0.00628799	0.00164028	0.0117676	0.0205811
ZNF648	0.00884286	0.00374931	0.00887949	0.00482308	0.0039866	0.0302813
LINC01344	0.00543071	0.000643265	0.00513626	0.00368982	0.00780932	0.0227094
GLUL	0.00165331	0.00330999	0.00115053	0.00310407	0.00203207	0.01125
TEDDM1	0.0201369	0.00195738	0.00639009	0.0179518	0.000535379	0.0469716
RGSL1	0.051197	0.0155392	0.0115473	0.000894826	0.00154346	0.0807218
RNASEL	0.00546328	0.00378789	0.000209662	0.00200991	0.000441589	0.0119123
RGS16	5.21267e-08	0.0240009	0.000225427	0.000854497	7.81862e-06	0.0250887
RGS8	6.12713e-05	0.0921981	0.00112809	0.00197554	0.00420125	0.0995642
NPL	0.00876954	0.0149506	0.00612693	2.58705e-05	0.0184199	0.0482929
DHX9	0.00396545	0.000864758	0.0300897	3.62958e-05	0.0187566	0.0537127
SHCBP1L	0.00643804	0.00232407	0.0197147	0.00242585	0.0113186	0.0422212
5S_rRNA	0.00137597	0.0191084	0.00218948	1.42235e-05	0.00578406	0.0284721
LAMC1	0.00344673	0.000504654	0.000706606	7.56979e-05	0.0149011	0.0196348
LAMC2	0.00241808	0.00944511	0.0140425	0.012191	0.000337848	0.0384345
NMNAT2	0.00374856	0.00672991	0.00257727	5.43259e-05	0.00472243	0.0178325
SMG7-AS1	0.0114795	0.00293813	0.000523342	0.00123432	0.00823013	0.0244055
SMG7	0.0072335	0.00110556	0.00519193	0.000236731	0.000273504	0.0140412
NCF2	0.00275974	0.000244401	7.76149e-05	0.00323248	0.00128817	0.0076024
ARPC5	0.000141965	0.000767304	0.00724856	0.000168829	0.00207614	0.0104028
RGL1	0.000189338	0.00100041	0.0167207	0.00721402	0.00245315	0.0275776
APOBEC4	0.00300201	0.000914447	0.0417142	0.00681847	0.00622761	0.0586767
COLGALT2	0.000428392	0.00138674	0.00595534	0.00103933	0.000544356	0.00935416
TSEN15	3.92484e-05	0.00671277	0.00127002	0.00319775	0.000141403	0.0113612
C1orf21	0.00261098	0.0265925	0.000486177	0.000386278	0.00222724	0.0323032
EDEM3	3.60047e-05	0.00148111	0.00318192	4.02585e-05	0.0195546	0.0242939
NIBAN1	0.00350131	0.000704684	0.00490224	0.00028083	0.0256583	0.0350474
RNF2	0.00158899	0.0103695	0.0184221	0.000927723	0.0112238	0.0425322
TRMT1L	3.44841e-09	2.20982e-05	0.00734367	0.00185923	0.00293684	0.0121618
SWT1	0.00939039	0.0026707	0.00692572	0.00180965	0.00573076	0.0265272
ENSG00000279838	0.00314463	0.00683847	0.000596084	0.0013985	0.00607131	0.018049
IVNS1ABP	0.00318837	2.80093e-05	0.00211133	1.32432e-05	0.000190304	0.00553125
GS1-279B7.1	0.000117106	0.0282219	0.00936478	0.000814709	0.00571248	0.0442309
HMCN1	0.000277341	0.00665411	0.00173815	0.00153576	0.0039174	0.0141228
PRG4	0.00430126	0.00041037	0.00235474	0.000117508	0.0507437	0.0579276
TPR	0.00307143	0.00504134	0.000527675	0.00369649	0.00343006	0.015767
ODR4	0.00320674	0.0140844	0.027013	0.00233431	0.0441568	0.0907953
PDC	0.000228323	0.0129281	0.0590248	0.00479244	0.010802	0.0877757
PTGS2	0.0195911	0.00205892	0.00200569	0.00122952	0.00469943	0.0295846
PLA2G4A	0.000282083	0.0206216	0.000967193	5.79414e-05	0.00532548	0.0272543
BRINP3	0.000326994	0.00306927	0.0103037	0.000283145	0.0199477	0.0339308
RGS18	0.0070887	2.62781e-05	1.38193e-05	0.00723371	0.00250281	0.0168653
RGS1	0.0671374	0.031952	1.89518e-05	0.0178871	0.000718971	0.117714
RGS13	0.00340173	0.00102745	0.00378863	0.0116392	0.00172725	0.0215842
MIR4426	4.35105e-05	0.00240809	0.00026401	0.00342262	0.00299914	0.00913737
RGS2	0.0248519	0.00718699	0.00688399	0.000458791	0.000668575	0.0400502
UCHL5	0.00122723	0.0032952	0.000501503	0.00134278	0.00680767	0.0131744
SCARNA18B	0.0253747	0.0463032	0.000305852	0.0456147	0.00191067	0.119509
RO60	0.0051411	0.00655186	9.85868e-05	0.00122129	0.00250601	0.0155188
GLRX2	0.00333528	2.13068e-05	0.000389808	0.00275522	0.00759674	0.0140984
CDC73	0.00256447	0.00277785	0.00142291	2.0283e-05	0.000631855	0.00741737
MIR1278	0.00292973	2.05383e-05	0.000471212	0.017584	0.0136316	0.0346371
B3GALT2	0.000633371	0.00224214	0.00378009	0.00243595	0.0195886	0.0286801
KCNT2	0.00646045	0.0176817	0.00284154	0.00240224	0.00181294	0.0311988
MIR4735	0.0302486	0.00382357	0.00121764	1.37443e-05	0.000184073	0.0354876
CFH	0.00208077	0.00252575	0.00187312	0.011212	0.0208445	0.0385362
CFHR1	0.000668462	0.0021835	0.00779982	0.000440708	0.00204466	0.0131372
CFHR4	0.00559467	0.00315985	0.00743201	0.00266756	0.000630343	0.0194844
CFHR2	0.014377	0.0572026	0.00406711	0.0230085	0.00196525	0.100621
CFHR5	0.0041905	0.0186903	0.00160384	0.0200539	0.0017366	0.0462752
ASPM	0.0166522	0.0016984	0.015947	0.000449777	0.00136644	0.0361139
ZBTB41	0.000200177	0.000914987	0.000238804	0.00115126	4.41158e-05	0.00254934
CRB1	0.00296908	0.00978956	0.00269933	0.00239302	0.0088741	0.0267251
DENND1B	0.00197131	0.00648245	1.71642e-05	0.000431401	0.000270418	0.00917274
C1orf53	0.000637751	0.00485361	0.0482224	0.000985259	9.62592e-05	0.0547953
LHX9	0.00575274	0.00747805	0.0147348	0.0121346	0.000709597	0.0408097
NEK7	0.0142401	0.00626814	0.00527314	0.00191001	0.00470369	0.0323951
PTPRC	0.0022088	0.000130908	1.07023e-05	0.00278104	0.00593121	0.0110627
MIR181B1	0.000375835	0.00597512	0.0110959	0.00141113	0.00674315	0.0256011
MIR181A1	0.00126559	0.044745	0.00281571	0.00462634	0.00591017	0.0593628
NR5A2	0.00651577	0.00107992	0.00921913	0.00998296	0.0076957	0.0344935
ZNF281	0.00126163	0.000474796	0.021658	0.00684832	0.00202371	0.0322665
KIF14	0.00326091	0.00758458	9.1039e-06	0.00181393	0.0118133	0.0244818
DDX59	0.000268033	0.00696173	0.00287955	0.00284763	0.00640715	0.0193641
CAMSAP2	0.00179368	0.0045602	0.00620875	0.000169915	0.00892122	0.0216538
GPR25	0.00115689	0.000217321	0.00328327	0.000638452	0.000311056	0.00560698
INAVA	0.0114973	0.00615032	0.00406201	0.00419181	0.000357408	0.0262588
MROH3P	0.0197064	0.00358497	0.0366774	0.00264227	0.0101507	0.0727617
KIF21B	0.00433422	0.0322379	0.000639784	0.000537386	0.000810953	0.0385603
CACNA1S	9.42042e-05	0.000511319	0.00154042	0.000648589	0.010584	0.0133785
ASCL5	0.00269183	0.00158826	0.000501691	0.00112072	0.000812011	0.00671452
TMEM9	0.000705408	0.000818951	0.00996014	0.00942827	0.0071601	0.0280729
IGFN1	0.0124587	0.0325113	0.0306199	0.00106267	3.31428e-05	0.0766858
PKP1	0.0104872	0.00130473	0.000991298	0.00077388	2.28662e-05	0.01358
TNNT2	0.00331287	0.00122116	0.00657268	0.0138927	0.000424873	0.0254243
LAD1	0.000550711	0.0037887	0.000979597	0.000861913	0.00250652	0.00868744
TNNI1	0.000152946	0.000281219	4.46283e-06	0.0312116	0.0131774	0.0448276
PHLDA3	0.0004199	0.000218269	0.00114257	0.00219277	0.000955956	0.00492947
CSRP1	0.00823043	0.00989981	9.83798e-06	0.00510248	0.00443424	0.0276768
RPS10P7	0.00662837	0.00427493	0.00185032	0.0101944	0.0194702	0.0424182
NAV1	0.000921051	0.000858241	0.00103036	0.00466177	2.2413e-05	0.00749384
MIR5191	0.00136485	0.00109574	0.030295	0.000128328	0.00210743	0.0349914
IPO9	0.0109564	0.0198135	0.00211163	0.00022258	0.0126025	0.0457066
MIR6739	0.00832653	0.0167714	0.0117713	0.00599444	0.000478435	0.0433421
SHISA4	0.00185101	0.00419813	0.000394393	0.00568485	0.0013851	0.0135135
LMOD1	0.00539023	0.00226946	0.00393889	0.00745583	0.00811605	0.0271705
TIMM17A	0.00154275	0.0136234	0.00168752	0.00204376	0.0184598	0.0373572
RNPEP	0.00278767	0.00023759	3.30512e-05	0.0090313	0.000158309	0.0122479
MIR6740	0.0154802	0.0106288	0.000391464	0.0250292	0.00644894	0.0579785
ELF3	1.45129e-08	0.00703341	0.126327	0.000925702	0.00214088	0.136427
GPR37L1	0.0044555	0.00556443	0.000584041	0.00512658	0.00140724	0.0171378
ARL8A	0.000216653	0.000403525	0.00653019	3.31064e-05	0.00263887	0.00982235
PTPN7	0.0627475	0.0438934	0.00786165	0.00587449	0.0481368	0.168514
PTPRVP	0.0259769	0.00414133	0.0439195	0.00438562	0.0101791	0.0886025
LGR6	0.00960014	0.0645967	0.00692429	0.00012784	0.00600189	0.0872508
UBE2T	7.61103e-09	0.00553152	0.00824434	0.000139013	0.0205783	0.0344931
PPP1R12B	0.000233276	0.0047989	6.32147e-05	0.00123658	0.000833309	0.00716528
ENSG00000232626	2.04631e-05	0.02773	0.0110596	0.00506478	0.000118433	0.0439933
SYT2	0.000375446	0.00335886	0.000790593	0.000109542	0.000212402	0.00484684
KDM5B	0.00499322	1.9502e-05	0.0300816	0.000592694	0.0154816	0.0511687
MGAT4EP	0.00147012	0.00301467	0.0104019	0.00428291	0.00728238	0.026452
ACTG1P25	0.000802966	0.00131387	8.63323e-05	0.00313059	1.86898e-05	0.00535244
RABIF	0.00113109	0.0174992	0.00561418	0.00366118	0.0048772	0.0327829
KLHL12	0.00240651	8.33405e-05	0.0143807	2.45522e-06	0.025882	0.042755
ADIPOR1	0.00479988	0.00049086	0.00915177	0.00611106	0.00343094	0.0239845
CYB5R1	0.00171345	0.0175594	0.0115865	0.00491503	0.00401922	0.0397936
TMEM183A	0.00318638	0.0374689	0.00508958	0.00221147	0.00819297	0.0561493
PPFIA4	0.00346373	0.00554501	0.0120854	0.00038308	0.000258464	0.0217357
MYOG	0.00904944	6.44247e-05	0.00167918	0.000136793	0.0129693	0.0238992
ADORA1	3.76728e-05	0.0021117	0.00227215	0.000434244	0.000639418	0.00549519
MYBPH	0.000449234	0.00150558	0.0101188	4.12249e-05	0.0110507	0.0231656
CHI3L1	0.0141188	0.0365261	0.000403435	0.00136851	0.0171615	0.0695784
CHIT1	0.00286552	0.000385552	2.22858e-05	0.00354676	0.000139627	0.00695975
BTG2	0.0146341	0.00336835	0.00380122	0.0032657	0.000323995	0.0253933
FMOD	0.00546869	0.00547003	0.00706269	0.00345469	0.0100047	0.0314608
PRELP	0.000454686	0.0111215	0.000230545	0.00193165	0.00998993	0.0237283
OPTC	0.0477037	8.32773e-05	0.00030966	0.00420856	0.0153663	0.0676715
ATP2B4	1.65235e-05	0.0159496	0.0206922	0.00726843	0.0106756	0.0546024
SNORA77	0.00222198	0.00860883	0.0050768	0.000117572	0.0286674	0.0446926
LAX1	0.00356215	2.07873e-05	0.00111444	0.0153982	0.000478742	0.0205743
ZBED6	0.00651728	0.00338048	0.0184598	0.00313455	0.00502988	0.036522
ZC3H11A	4.37971e-05	0.00104703	0.0186357	0.00145991	0.00842049	0.0296069
SNRPE	0.00527471	0.0101207	0.000109144	5.44527e-05	0.00254887	0.0181079
SOX13	0.0157708	0.00354154	0.00261418	8.24213e-05	0.0118486	0.0338575
ETNK2	0.00023972	0.000157495	0.000783172	0.00761243	0.000247717	0.00904054
REN	0.00369987	0.00211596	0.00552807	0.00439139	0.00157612	0.0173114
KISS1	0.0712073	0.00263555	0.00390666	0.01543	0.0350777	0.128257
GOLT1A	5.51592e-05	0.00272907	0.000988155	0.00190166	0.00234709	0.00802114
PLEKHA6	0.000504207	0.00349526	6.38478e-05	0.0010611	0.00197906	0.00710348
PPP1R15B	0.00301522	0.00194577	0.0128985	0.00122212	0.000194488	0.0192761
PIK3C2B	0.00102471	0.000824063	0.000618032	0.00206503	0.000527916	0.00505975
MDM4	0.00543269	0.00269225	0.00664261	0.00128816	0.00922423	0.0252799
RNA5SP74	0.0197862	0.00352994	0.0325982	3.41597e-05	0.00161455	0.0575631
LRRN2	0.00081853	0.00139585	0.0167645	0.00306623	0.00750019	0.0295454
NFASC	3.09476e-05	0.00456667	0.00034903	0.000244434	0.000192642	0.00538373
CNTN2	0.0031374	0.00381164	0.00239193	0.000620265	0.000827885	0.0107891
TMEM81	0.00124452	9.12365e-06	0.00690288	0.00247068	0.000951898	0.0115791
RBBP5	0.000593842	2.73639e-08	0.0183582	6.13502e-05	0.00964474	0.0286581
DSTYK	0.00136744	8.10277e-05	0.0184982	0.00491356	0.0143633	0.0392236
TMCC2	4.42722e-06	1.55713e-05	0.00115972	0.0067943	0.00719767	0.0151717
NUAK2	0.0221291	0.00114385	0.000712323	0.000601443	0.0387803	0.063367
KLHDC8A	0.00912218	0.00597675	0.00249752	0.000148681	0.00273648	0.0204816
LEMD1	0.000735673	0.0213411	0.00115102	0.0398123	0.0395894	0.10263
BLACAT1	0.00699824	0.012709	0.0026865	0.0107749	0.00953885	0.0427075
CDK18	0.000822048	0.00940965	0.000973326	0.000342837	0.00257442	0.0141223
MFSD4A	0.000313966	0.00164095	0.0130778	0.000743038	0.0257533	0.0415291
ELK4	0.00224321	3.82219e-05	0.000110537	1.91124e-05	4.19687e-08	0.00241112
SLC45A3	0.0100232	0.0130482	0.00699618	0.00325374	0.00635259	0.039674
NUCKS1	0.000543262	0.000783149	0.00448952	0.000221058	0.00658156	0.0126186
SNORA72	0.00687355	0.0143174	0.000788348	0.00169727	0.0021883	0.0258648
RAB29	0.0143416	0.00583168	0.00020669	0.0119099	0.0188137	0.0511037
SLC41A1	0.00686195	0.00426068	0.000492058	0.0108376	0.00791055	0.0303629
PM20D1	0.000176637	0.000869155	0.00209051	0.000176269	0.000953287	0.00426585
SLC26A9	0.00826954	0.0392559	0.00306375	0.00756983	0.0127283	0.0708874
RAB7B	0.00722643	0.00531046	0.00617641	0.0344296	0.00158023	0.0547231
CTSE	0.00146848	0.00459268	0.001126	0.0127418	0.00970223	0.0296312
ENSG00000285417	0.00338021	0.000687612	0.00138404	0.0123687	0.000154983	0.0179755
RHEX	0.00481614	0.00468394	0.00691392	0.00379696	0.000216326	0.0204273
AVPR1B	0.000481119	0.000973905	0.0109456	0.000394305	0.000187236	0.0129822
FAM72A	0.001565	0.0042364	0.0142804	0.00555876	0.00270813	0.0283487
SRGAP2	0.000515007	0.0289091	0.00373442	0.00235446	3.91089e-05	0.0355521
IKBKE	0.00423673	0.00371786	0.00746387	8.22618e-05	0.0119633	0.0274641
RASSF5	0.00625596	0.00314628	0.00556152	0.000449987	0.00280516	0.0182189
ENSG00000279946	0.000612434	0.00143053	0.00792164	0.00268545	0.00418292	0.016833
EIF2D	0.00769484	0.00439111	0.0193686	4.48358e-06	0.00735242	0.0388114
DYRK3	0.00109865	0.0217695	0.0172651	0.00908912	0.00585197	0.0550743
MAPKAPK2	0.00463929	0.00370483	0.000178148	0.000601542	0.0106152	0.019739
IL10	0.0160736	0.00672273	0.000187613	0.00113867	0.00132689	0.0254495
FCMR	0.000828457	0.00246608	1.76379e-05	0.00772159	0.000237215	0.011271
PIGR	0.000247136	0.0205745	0.000331509	0.000589721	0.010395	0.0321379
C1orf116	0.0322821	0.0278831	0.00182799	0.00778996	0.00840741	0.0781905
PFKFB2	0.0160853	0.0133332	0.000838698	0.0135588	0.00442342	0.0482394
YOD1	0.000424882	1.95334e-05	0.0252216	0.000379353	0.00303086	0.0290762
C4BPB	0.00567355	0.0046019	0.000592103	0.0277514	0.0148246	0.0534436
C4BPA	7.774e-06	0.00624401	0.0184392	0.000962925	0.00304069	0.0286946
CD55	0.00629745	0.00381899	0.0025031	0.000431196	1.1475e-05	0.0130622
CR2	0.0092762	0.0463077	0.00746278	0.000375684	6.58543e-05	0.0634882
CR1	0.0124083	0.0218724	2.56409e-05	0.0146724	0.00684357	0.0558223
CR1L	0.000278984	0.0114715	0.0223016	0.00022641	0.00566916	0.0399477
CD46	0.000113861	0.0122878	6.09966e-06	7.38344e-05	4.82418e-05	0.0125298
MIR29C	7.7946e-06	0.0181228	0.0394633	0.000199168	0.0268924	0.0846854
MIR29B2	0.000966743	0.0816551	0.0257621	0.00107308	0.0109948	0.120452
CD34	0.00134726	0.0150889	0.000243613	0.000782074	0.00394439	0.0214062
PLXNA2	0.00335263	7.7886e-05	0.00648193	0.000188644	0.00882512	0.0189262
CAMK1G	0.00748491	0.00295065	0.00584178	0.00178899	0.00200025	0.0200666
LAMB3	0.00257958	0.00277938	0.000126782	6.40424e-05	3.66545e-05	0.00558644
G0S2	0.000812801	0.00165774	1.38778e-06	2.46056e-07	0.0452365	0.0477087
HSD11B1	0.00194992	0.000470621	0.00978233	0.0116345	0.0108347	0.0346721
TRAF3IP3	7.88213e-05	0.000360961	0.0417003	0.000564504	0.00316722	0.0458718
C1orf74	0.0105866	0.00686808	0.00144996	0.00113739	0.0347449	0.0547869
IRF6	0.000829104	0.0547604	0.000346853	0.0225628	0.021513	0.100012
UTP25	0.000697025	0.00326614	0.0243166	0.00014513	0.0271822	0.0556071
SYT14	0.00162447	1.77189e-06	5.09637e-06	0.000162444	6.58379e-05	0.00185962
SERTAD4	0.00397142	0.0176268	0.00512823	0.000518631	0.00266854	0.0299136
HHAT	0.0149625	0.03361	0.0146776	0.00353717	0.0294114	0.0961986
KCNH1	0.00303088	0.00416312	0.00123311	2.85926e-05	0.00436882	0.0128245
RCOR3	0.000945823	0.00130177	0.00441622	0.00122625	0.00544079	0.0133309
TRAF5	0.00641073	0.00357489	0.000188129	0.00221882	0.00782158	0.0202141
RD3	0.00328916	0.00410444	0.0233514	0.000114413	0.0103639	0.0412234
SLC30A1	0.00079795	0.00663861	0.002463	5.54046e-05	0.000101866	0.0100568
NEK2	0.00322173	0.0390718	0.00846135	0.000691311	0.015107	0.0665532
LPGAT1	0.00313114	0.00551089	0.00577145	1.86774e-05	0.00880718	0.0232393
RN7SL344P	0.000212774	0.00899526	0.00754937	0.00209532	0.00518988	0.0240426
INTS7	0.000196483	0.00055264	0.00643925	0.000493714	4.43237e-05	0.00772641
DTL	0.00695112	0.000166868	0.0487873	0.00126719	0.00127791	0.0584503
PPP2R5A	0.00690651	0.00140398	3.67709e-05	0.00266668	0.000367404	0.0113813
SNORA16B	0.0045255	0.0100102	0.00482486	9.46467e-05	0.0102012	0.0296564
PACC1	0.00638143	0.00629674	0.00254079	0.00113049	0.00258801	0.0189375
NENF	0.00144605	0.000106044	2.43803e-05	0.00191811	8.83663e-07	0.00349547
ATF3	7.81975e-05	0.00215369	0.0126282	0.00669795	0.00705424	0.0286123
GARIN4	0.00380753	0.0489154	0.000153111	0.0164942	0.00561597	0.0749862
BATF3	0.000270177	0.00123439	0.0133933	0.0115744	0.00226526	0.0287375
NSL1	6.36316e-06	0.000146677	0.000906819	0.00108589	0.0019999	0.00414565
TATDN3	6.82168e-05	0.0200087	0.00012086	0.00452279	0.00507823	0.0297988
SPATA45	0.010688	4.7626e-05	0.00607234	0.0051876	0.00503962	0.0270352
FLVCR1	0.000203871	0.00080895	7.68918e-06	0.000331777	0.00220168	0.00355397
VASH2	0.000132391	0.0271792	0.0109331	0.000326484	0.0107968	0.049368
ANGEL2	0.0022661	0.00415804	0.00317256	0.00063979	0.000727522	0.010964
RPS6KC1	0.00225903	0.00024411	0.000228804	8.95918e-05	0.00752657	0.0103481
PROX1	0.00361512	0.00372661	6.49764e-05	0.00033375	0.00121644	0.0089569
SMYD2	0.00443152	0.0022119	0.00390046	0.000743388	0.00376605	0.0150533
PTPN14	0.000959218	0.000904355	0.00027118	0.0027389	0.00128234	0.00615599
CENPF	0.0158927	2.87817e-05	0.000392798	0.00609744	0.0123149	0.0347267
KCNK2	0.00440351	0.00451504	3.48239e-06	0.00206176	0.00576395	0.0167477
KCTD3	0.00717482	0.000524073	0.00133406	0.00230958	0.00171464	0.0130572
USH2A	0.00234478	0.00370848	0.00723825	0.00393215	0.00705441	0.0242781
SNORD116	0.000372532	0.0250147	0.0325858	0.00261667	0.00881787	0.0694076
ESRRG	0.00547242	0.0108362	0.00065905	0.000508317	0.000106874	0.0175828
GPATCH2	0.000388735	1.11242e-05	0.000318386	0.000211384	0.00266375	0.00359338
SPATA17	0.00537257	0.0133727	0.00101585	0.00870931	3.37867e-05	0.0285042
RRP15	0.00459613	0.00193709	0.000157742	0.00459873	0.00388204	0.0151717
TGFB2	0.00197288	0.0126507	0.00085934	0.000935217	0.00620058	0.0226187
LYPLAL1	0.0120231	0.000842851	0.000904539	0.0013781	0.00798588	0.0231345
ZC3H11B	0.0158144	0.005835	0.00398459	0.0042945	0.000349308	0.0302778
SLC30A10	0.00556934	5.59975e-05	0.000780968	0.000342675	0.00170464	0.00845362
EPRS1	0.000169754	0.000482974	0.0180282	0.0011753	0.0130869	0.0329432
BPNT1	0.00397418	0.00442688	0.00149365	0.000521013	0.00033358	0.0107493
IARS2	6.28564e-05	0.000874165	0.00221805	0.000341747	0.00273012	0.00622694
MIR215	0.00362626	0.00826232	0.00423051	0.000855633	0.000149559	0.0171243
MIR194-1	0.00101078	0.000556098	0.0213215	2.00445e-06	0.000276338	0.0231667
RAB3GAP2	0.00374592	0.00224252	0.00986058	0.000417722	0.00950661	0.0257734
MARK1	0.00491618	0.00379909	0.000883011	0.00264287	0.00689276	0.0191339
RN7SL464P	0.000336081	0.00227091	0.00372167	0.000517806	0.0210459	0.0278923
HDAC1P2	0.000766622	0.00222021	0.0255003	0.00352005	0.0171318	0.049139
C1orf115	0.00399782	0.0182968	0.00398991	0.00102755	0.00963507	0.0369471
MTARC2	0.00202267	0.0166778	0.000311735	0.0096803	0.000299447	0.028992
MTARC1	4.89093e-05	0.00425446	1.49884e-05	0.0054431	0.000731357	0.0104928
HLX	0.00408257	0.0134907	0.00191377	0.00348925	0.0200071	0.0429833
DUSP10	0.00166437	0.0024719	0.00492372	7.88569e-05	0.00184038	0.0109792
HHIPL2	7.27182e-05	0.000838496	0.00572676	0.000315435	0.0267707	0.0337241
TAF1A	0.0258565	0.0055914	0.000239638	0.0257141	0.000313433	0.057715
MIA3	0.0102149	2.18723e-05	0.0007549	0.00044509	0.0113346	0.0227713
AIDA	0.0019492	0.00355119	0.000273227	0.00242776	0.00108128	0.00928266
BROX	0.00276338	0.00639729	0.00192834	0.00195254	0.000923009	0.0139646
FAM177B	0.0350205	0.000663826	0.0434904	0.0162715	0.00230993	0.0977561
DISP1	0.00209526	0.00382136	0.00252522	0.00301761	0.00357452	0.015034
TLR5	0.00122138	0.00271379	0.000189623	0.00259436	0.00364393	0.0103631
SUSD4	0.00601508	0.00248551	7.64058e-07	0.00014053	0.00459292	0.0132348
CCDC185	0.000978582	0.00312553	0.0412106	0.00767859	0.000477657	0.053471
CAPN8	0.00189162	0.00992987	0.00314524	0.000239369	0.00366469	0.0188708
CAPN2	0.00509357	0.0084355	0.000525385	0.00303341	0.0160893	0.0331772
TP53BP2	0.0036041	0.0149351	0.00135843	0.00491279	0.00789722	0.0327076
FBXO28	0.00286308	0.00234411	0.0225171	0.000188189	0.00912133	0.0370338
DEGS1	0.000178816	0.0156313	0.0251743	5.21849e-05	0.0323541	0.0733907
NVL	0.00322422	0.0103639	0.0316918	0.00389065	0.0267802	0.0759507
MIR320B2	0.0253971	0.0301328	0.00720025	0.00202549	0.00905818	0.0738139
CNIH4	0.00100041	0.00206172	0.0115184	0.000307339	0.00813203	0.0230199
WDR26	0.00127979	0.0045759	0.00535126	9.08118e-05	0.0175513	0.0288491
MIR4742	0.0220599	0.0358629	0.0180306	0.00679753	0.00155479	0.0843057
CNIH3	0.00186348	0.000903024	0.00640361	0.000816348	0.00539771	0.0153842
DNAH14	0.00332288	0.00105505	1.7128e-08	0.0014489	0.00129925	0.0071261
LBR	0.00667246	0.00272899	0.000310224	2.40879e-05	0.000416665	0.0101524
ENAH	0.00465193	0.0120426	7.50802e-05	0.00580149	0.005023	0.0275941
SRP9	0.000164966	0.00361523	0.0049561	5.57292e-05	0.000668993	0.00946102
EPHX1	0.00473897	0.0157028	3.31052e-05	0.00276735	0.00434625	0.0275885
TMEM63A	0.0061842	0.00805932	0.000158963	0.00148836	0.00435767	0.0202485
LEFTY1	0.00642716	0.00208834	0.00766208	0.00230119	0.00563624	0.024115
ENSG00000255835	0.019812	0.0128373	0.0111275	0.000741035	0.00425088	0.0487687
PYCR2	0.00744534	0.0043955	4.38542e-08	0.00239648	0.00283217	0.0170695
LEFTY2	0.0435451	0.00101537	0.0173771	0.00753889	0.000426562	0.069903
SDE2	0.00448915	8.86146e-06	0.00553781	0.0013671	0.000784935	0.0121879
H3-3A	0.0115516	0.00580081	0.00192856	0.00345332	0.00170502	0.0244393
ACBD3	0.000259256	0.00273435	0.00951725	0.000728002	0.0029796	0.0162185
MIXL1	0.00270952	0.0248668	0.0338763	0.000284568	0.00184119	0.0635784
LIN9	0.000107474	0.00307036	0.00520718	1.3875e-05	0.000396092	0.00879498
PARP1	0.0020421	0.00195093	0.00167158	0.000248536	5.35834e-05	0.00596673
STUM	0.00316649	0.0370449	0.00390147	0.00534078	0.0119439	0.0613975
ITPKB	0.0081535	0.0102122	0.000346753	0.00499176	0.0130171	0.0367213
PSEN2	0.000574109	0.00155637	0.0123765	0.00248917	0.0105347	0.0275309
ENSG00000288674	0.00913553	0.000107482	2.75506e-05	0.00392101	1.47395e-07	0.0131917
COQ8A	0.00124206	0.00368774	0.0273145	0.00233262	0.040862	0.0754389
CDC42BPA	0.00306978	0.00367306	0.000190525	0.00260612	2.16976e-06	0.00954166
ZNF678	0.00777183	0.00112927	0.00171936	0.00419379	0.00298686	0.0178011
SNAP47	0.000925982	0.00696636	0.00419853	0.000500589	0.00128543	0.0138769
JMJD4	0.000675887	0.00561527	4.32078e-06	0.00344196	0.00050398	0.0102414
WNT9A	0.00606763	0.00288004	0.00577953	0.000688898	0.000702045	0.0161181
MIR5008	0.0160908	0.00392324	0.00387115	0.000851768	0.00125387	0.0259908
WNT3A	0.00683214	0.00165153	0.0144663	0.00277867	0.0229733	0.0487019
ARF1	0.00275163	0.000559078	0.0111853	2.27529e-05	0.0122018	0.0267206
C1orf35	0.00274062	0.000162315	0.00309673	0.000356901	0.00893357	0.0152901
MRPL55	0.000143295	0.000102018	0.000729999	0.000557622	0.00826555	0.00979848
ENSG00000280157	0.00600145	0.00145468	0.000256119	2.68531e-05	0.00209136	0.00983046
GUK1	0.000706514	0.0711727	0.000936836	0.000802723	0.00300422	0.076623
GJC2	0.00571878	0.00315932	0.00178338	0.00220346	0.00269934	0.0155643
IBA57	0.00148793	6.04633e-05	0.000135509	0.000599769	0.00521123	0.0074949
OBSCN	9.23405e-05	0.00973135	0.0142187	0.000532295	0.000320132	0.0248948
TRIM11	0.000218963	4.08612e-06	0.000328887	1.06523e-07	1.90999e-06	0.000553952
TRIM17	0.00134559	0.00037379	0.0207241	0.00169794	0.00185944	0.0260009
H3-4	0.0106385	0.000251528	0.000883101	0.00850957	0.000115774	0.0203984
H2AC25	0.000107033	0.0150812	0.00783576	0.000101303	0.00916114	0.0322865
H2BC26	3.61806e-05	0.00328933	0.00586173	0.000396571	0.00378585	0.0133697
ENSG00000279306	0.00565948	0.0178977	0.00627389	0.00764548	0.00684444	0.044321
RNF187	0.00437426	0.00621177	0.00854776	0.00025224	0.00523715	0.0246232
BTNL10P	0.00570754	0.0187985	0.00121616	0.00997662	0.00517779	0.0408766
RNA5SP18	0.00453683	0.0259295	0.00786988	0.00804561	0.0172875	0.0636694
ENSG00000206878	4.11715e-05	0.00168923	0.00230485	0.0022837	0.00176237	0.00808132
RHOU	0.00645918	0.00809185	0.000955329	0.00154104	0.00240932	0.0194567
RAB4A	6.08846e-06	0.00716778	0.00284885	0.00198214	0.00877382	0.0207787
CCSAP	0.0101083	0.00273593	0.0225568	4.57047e-05	0.00588073	0.0413274
RN7SKP276	0.00559589	0.00030286	1.7623e-05	0.00116592	0.00840118	0.0154835
ACTA1	0.000132861	0.0077203	0.00337303	0.00182704	0.00343103	0.0164843
NUP133	0.00464484	0.00164425	0.00457181	0.00331025	0.00502551	0.0191967
ABCB10	0.000352896	0.000579156	7.00542e-05	0.000425826	0.000630321	0.00205825
RNA5SP78	3.07026e-05	0.00131999	0.0542906	0.0241611	0.00476354	0.0845659
TAF5L	0.0088679	0.00377108	0.00138101	0.0014461	0.0124961	0.0279621
URB2	0.00689972	8.56104e-06	0.0208515	0.000695554	0.00517261	0.033628
GALNT2	0.000157996	7.9755e-06	0.000759263	0.00791943	0.0042057	0.0130504
PGBD5	0.00674698	0.016704	0.0113038	0.00313243	0.0148475	0.0527347
COG2	0.00818155	0.00285137	0.00313617	0.00110898	0.00383785	0.0191159
AGT	0.00418931	0.00613661	5.45878e-05	0.00727444	0.00323278	0.0208877
CAPN9	0.0050866	0.00819799	0.0524001	0.00163965	0.0171841	0.0845085
C1orf198	0.00869825	0.0106938	1.36576e-06	0.00492757	0.00479729	0.0291183
TTC13	0.00382258	0.000235802	0.000215569	0.00392784	0.0184101	0.0266119
ARV1	0.00038305	0.000595167	0.000583655	0.00122548	0.0143746	0.0171619
FAM89A	0.0100437	0.00453349	0.00484315	0.00335447	4.30785e-05	0.0228179
TRIM67	6.53005e-06	0.0981718	0.000200054	0.0101718	7.02183e-05	0.10862
C1orf131	0.00348204	0.00255053	0.0126353	0.0177008	0.0251328	0.0615015
GNPAT	0.0015284	0.000573409	0.004773	2.14916e-05	1.86082e-06	0.00689816
EXOC8	0.000323837	0.000358988	0.0208635	0.00174977	0.0178464	0.0411425
SPRTN	0.0239668	0.00338222	0.000475675	0.00232356	0.00180949	0.0319577
EGLN1	0.006561	6.08564e-05	0.000879232	0.00637324	0.00328863	0.017163
ENSG00000287856	0.00443668	0.0021373	0.0112851	0.0138299	0.000276467	0.0319654
TSNAX	0.00136835	0.000316637	0.00248893	0.00205735	0.014881	0.0211122
TSNAX-DISC1	0.00955644	0.00773701	0.00491085	0.00217707	0.0166188	0.0410002
DISC1	0.00853111	0.000254379	0.00178932	0.00640816	0.000173403	0.0171564
SIPA1L2	0.00727225	0.0220688	0.000214657	0.000862927	0.00354253	0.0339612
MAP10	0.0149758	9.1822e-05	0.00842728	6.51548e-05	0.0105842	0.0341443
NTPCR	0.00064773	0.0115984	0.000153944	0.00403503	0.000336541	0.0167716
PCNX2	0.00524834	0.00975058	0.000234739	0.000911233	0.000571335	0.0167162
MAP3K21	0.00146246	0.000993028	0.0105166	0.00762851	0.00694596	0.0275466
KCNK1	0.000161644	0.00549589	0.0264259	0.00175051	0.0124035	0.0462374
MIR4427	3.66835e-05	0.00571871	0.00860459	0.00136033	0.00524049	0.0209608
SLC35F3	0.00118086	0.00187625	0.00278124	0.00322949	0.000530771	0.00959862
MIR4671	0.0366912	0.00735044	0.0116323	0.0412445	0.00522313	0.102142
COA6	6.77521e-05	9.23915e-05	0.000313887	0.00261247	0.0007329	0.0038194
TARBP1	0.00268838	1.37455e-05	0.0307659	0.000355442	0.00392868	0.0377521
U8	0.00426114	0.00189077	0.0295475	0.00332552	0.000520225	0.0395451
IRF2BP2	0.00328287	0.000440237	0.0045731	0.000437803	0.00114576	0.00987977
RN7SL668P	0.00107849	0.00505785	0.0131672	0.0240427	0.00854291	0.0518891
TOMM20	0.00189722	0.0021108	0.00523929	0.000233359	0.0156438	0.0251245
SNORA14B	0.00476773	3.39281e-05	0.00180092	0.00356303	0.00479161	0.0149572
[truncated: 19,368 more rows]

## Sheet: S4
Supplementary Table S4
Positive enrichment results of the gene-set enrichment analysis (fgsea) using the differential expression results stat-column (Table S1)
ID	Description	setSize	enrichmentScore	NES	pvalue	p.adjust	qvalue	rank	leading_edge	core_enrichment
GO:0099003	vesicle-mediated transport in synapse	209	0.480655	2.63475	3.42975e-18	7.23449e-15	5.31311e-15	4546	tags=53%, list=21%, signal=42%	BRSK1/PPFIA3/GRIN3A/BSN/ADCY1/ERC2/SNCG/PRKCB/CPLX1/CHRM2/AP3B2/UNC13A/SYN2/CDK5/TOR1A/CALM3/PCLO/STX1B/DNM1/PIP5K1C/SYT7/SYNDIG1/GRIPAP1/STX1A/NAPA/CADPS/AP2A1/SH3GL2/APBA2/DRD3/ITSN2/SLC17A7/SLC4A8/SYN1/STXBP1/PACSIN1/AMPH/RIMS4/SYT1/SV2A/SYP/APBA1/SNAP25/SYNJ1/DOC2A/SNCB/SLC32A1/HPCA/RAB27B/AP2M1/BRSK2/RAB3A/PPP3CC/SNAP91/AP3D1/DNM3/SLC18A2/PREPL/SYT4/DNAJC5/PRKAR1B/RIMS3/AP2A2/PPP3CB/SYT12/NS…
GO:0099504	synaptic vesicle cycle	189	0.482594	2.58742	8.43298e-17	1.3341e-13	9.79779e-14	4411	tags=52%, list=21%, signal=42%	BRSK1/PPFIA3/GRIN3A/BSN/ADCY1/ERC2/SNCG/PRKCB/CPLX1/CHRM2/AP3B2/UNC13A/SYN2/CDK5/TOR1A/CALM3/PCLO/STX1B/DNM1/PIP5K1C/SYT7/SYNDIG1/GRIPAP1/STX1A/NAPA/CADPS/SH3GL2/APBA2/ITSN2/SLC17A7/SLC4A8/SYN1/STXBP1/PACSIN1/AMPH/RIMS4/SYT1/SV2A/SYP/APBA1/SNAP25/SYNJ1/DOC2A/SNCB/SLC32A1/RAB27B/AP2M1/BRSK2/RAB3A/PPP3CC/SNAP91/AP3D1/DNM3/SLC18A2/PREPL/SYT4/DNAJC5/PRKAR1B/RIMS3/PPP3CB/SYT12/CPLX2/AP3M2/BLOC1S6/NAPB…
GO:0007269	neurotransmitter secretion	148	0.486137	2.52909	4.25979e-13	3.85085e-10	2.82811e-10	4065	tags=49%, list=19%, signal=40%	BRSK1/PPFIA3/GRIN3A/ADCY1/ERC2/SNCG/PRKCB/CPLX1/CHRM2/UNC13A/SYN2/CDK5/CALM3/PCLO/STX1B/PIP5K1C/TACR2/SYT7/STX1A/NAPA/CADPS/APBA2/SLC4A8/SYN1/STXBP1/RIMS4/NF1/SYT1/PRKN/SV2A/SYP/APBA1/SNAP25/SYNJ1/DOC2A/SLC32A1/RPH3A/NRXN2/RAB3A/PREPL/SYT4/MCTP1/DNAJC5/RIMS3/SYT12/CPLX2/BLOC1S6/NAPB/SNPH/PFN2/GSK3B/CASK/RIMS1/SEPTIN5/FBXL20/SNCA/BRAF/HTR2A/LIN7A/CAMK2A/NR4A1/NLGN1/LRRK2/STXBP5/PNKD/SYN3/RAB3GAP1/…
GO:0099643	signal release from synapse	148	0.486137	2.52909	4.25979e-13	3.85085e-10	2.82811e-10	4065	tags=49%, list=19%, signal=40%	BRSK1/PPFIA3/GRIN3A/ADCY1/ERC2/SNCG/PRKCB/CPLX1/CHRM2/UNC13A/SYN2/CDK5/CALM3/PCLO/STX1B/PIP5K1C/TACR2/SYT7/STX1A/NAPA/CADPS/APBA2/SLC4A8/SYN1/STXBP1/RIMS4/NF1/SYT1/PRKN/SV2A/SYP/APBA1/SNAP25/SYNJ1/DOC2A/SLC32A1/RPH3A/NRXN2/RAB3A/PREPL/SYT4/MCTP1/DNAJC5/RIMS3/SYT12/CPLX2/BLOC1S6/NAPB/SNPH/PFN2/GSK3B/CASK/RIMS1/SEPTIN5/FBXL20/SNCA/BRAF/HTR2A/LIN7A/CAMK2A/NR4A1/NLGN1/LRRK2/STXBP5/PNKD/SYN3/RAB3GAP1/…
GO:0046928	regulation of neurotransmitter secretion	89	0.509764	2.45699	8.34482e-10	2.29591e-07	1.68615e-07	4065	tags=52%, list=19%, signal=42%	GRIN3A/ADCY1/SNCG/PRKCB/CPLX1/CHRM2/CDK5/CALM3/STX1B/TACR2/STX1A/APBA2/SLC4A8/SYN1/STXBP1/RIMS4/NF1/SYT1/PRKN/SYP/APBA1/RAB3A/PREPL/SYT4/MCTP1/RIMS3/SYT12/CPLX2/PFN2/GSK3B/CASK/RIMS1/SEPTIN5/FBXL20/SNCA/BRAF/HTR2A/CAMK2A/NLGN1/LRRK2/STXBP5/PNKD/RAB3GAP1/KMO/MEF2C/RAB5A
GO:0048488	synaptic vesicle endocytosis	65	0.543952	2.45694	7.22323e-09	1.26968e-06	9.32473e-07	4399	tags=62%, list=21%, signal=49%	SNCG/AP3B2/CDK5/TOR1A/CALM3/DNM1/PIP5K1C/STX1A/SH3GL2/ITSN2/SLC17A7/PACSIN1/AMPH/SYT1/SYP/SYNJ1/SNCB/RAB27B/AP2M1/PPP3CC/SNAP91/AP3D1/DNM3/PPP3CB/AP3M2/DGKQ/BLTP1/DNAJC6/SNCA/GAK/BTBD8/NLGN1/LRRK2/AP3S1/TBC1D24/NLGN4X/VAMP2/SYT5/ITSN1/NLGN2
GO:0140238	presynaptic endocytosis	65	0.543952	2.45694	7.22323e-09	1.26968e-06	9.32473e-07	4399	tags=62%, list=21%, signal=49%	SNCG/AP3B2/CDK5/TOR1A/CALM3/DNM1/PIP5K1C/STX1A/SH3GL2/ITSN2/SLC17A7/PACSIN1/AMPH/SYT1/SYP/SYNJ1/SNCB/RAB27B/AP2M1/PPP3CC/SNAP91/AP3D1/DNM3/PPP3CB/AP3M2/DGKQ/BLTP1/DNAJC6/SNCA/GAK/BTBD8/NLGN1/LRRK2/AP3S1/TBC1D24/NLGN4X/VAMP2/SYT5/ITSN1/NLGN2
GO:0016079	synaptic vesicle exocytosis	108	0.491399	2.42275	7.02381e-10	2.13025e-07	1.56449e-07	4065	tags=51%, list=19%, signal=41%	PPFIA3/GRIN3A/ADCY1/ERC2/PRKCB/CPLX1/CHRM2/UNC13A/CDK5/CALM3/PCLO/STX1B/PIP5K1C/SYT7/STX1A/NAPA/CADPS/APBA2/SLC4A8/SYN1/STXBP1/RIMS4/SYT1/SV2A/SYP/APBA1/SNAP25/SYNJ1/DOC2A/RAB3A/PREPL/SYT4/DNAJC5/RIMS3/SYT12/CPLX2/BLOC1S6/NAPB/SNPH/PFN2/GSK3B/CASK/RIMS1/SEPTIN5/FBXL20/SNCA/BRAF/HTR2A/NLGN1/LRRK2/STXBP5/RAB3GAP1/VAMP2/SYT5/RAB5A
GO:0016082	synaptic vesicle priming	19	0.713199	2.41936	9.22113e-06	0.000353644	0.000259721	3542	tags=68%, list=17%, signal=57%	ERC2/UNC13A/STX1B/STX1A/NAPA/STXBP1/SV2A/SNAP25/SYNJ1/RAB3A/NAPB/SNCA/STXBP5
GO:0036465	synaptic vesicle recycling	78	0.514999	2.4062	6.78785e-09	1.26334e-06	9.27813e-07	4399	tags=59%, list=21%, signal=47%	SNCG/AP3B2/CDK5/TOR1A/CALM3/STX1B/DNM1/PIP5K1C/SYT7/GRIPAP1/STX1A/SH3GL2/ITSN2/SLC17A7/PACSIN1/AMPH/SYT1/SYP/SYNJ1/SNCB/RAB27B/AP2M1/RAB3A/PPP3CC/SNAP91/AP3D1/DNM3/PPP3CB/AP3M2/DGKQ/BLTP1/DNAJC6/SNCA/GAK/BTBD8/NLGN1/LRRK2/AP3S1/TBC1D24/NLGN4X/VAMP2/SYT5/RAB5A/ITSN1/WNT3A/NLGN2
GO:0050804	modulation of chemical synaptic transmission	437	0.398394	2.38715	7.21503e-21	2.28283e-17	1.67654e-17	4920	tags=46%, list=23%, signal=36%	KISS1/BRSK1/PPFIA3/PTGS2/GRIN3A/MAP1A/ADCY1/ERC2/PHF24/SNCG/MIR320D1/CACNG8/PRKCB/CPLX1/CHRM2/NPTXR/UNC13A/PRKCZ/CDK5/GRM8/CELF4/CACNG2/TMEM25/SYNGR1/CALM3/ABR/STX1B/DNM1/CPEB3/CA7/CACNG5/EPHB2/DLGAP4/GRIA1/TACR2/CLSTN3/SYT7/STX1A/SHANK2/DLG4/TSHZ3/APBA2/SRC/DRD3/SLC4A8/SYN1/PRKCE/NPTX2/STXBP1/CLSTN2/SHISA7/RASGRF1/MAPT/KCNB1/NRGN/DGKZ/S1PR2/SORCS3/MIR320B2/RIMS4/NEUROD2/NF1/SYT1/RAPGEF2/DKK1/MEC…
GO:0045956	positive regulation of calcium ion-dependent exocytosis	17	0.72552	2.38634	7.41119e-06	0.000298713	0.000219379	3077	tags=76%, list=14%, signal=66%	CDK5/SYT7/STX1A/STXBP1/ZP3/KCNB1/SYT1/SCAMP5/SYT4/CACNA1H/CACNA1G/CDK5R2/HYAL3
GO:0099177	regulation of trans-synaptic signaling	438	0.396272	2.37753	3.37866e-21	2.13802e-17	1.57019e-17	4920	tags=46%, list=23%, signal=36%	KISS1/BRSK1/PPFIA3/PTGS2/GRIN3A/MAP1A/ADCY1/ERC2/PHF24/SNCG/MIR320D1/CACNG8/PRKCB/CPLX1/CHRM2/NPTXR/UNC13A/PRKCZ/CDK5/GRM8/CELF4/CACNG2/TMEM25/SYNGR1/CALM3/ABR/STX1B/DNM1/CPEB3/CA7/CACNG5/EPHB2/DLGAP4/GRIA1/TACR2/CLSTN3/SYT7/STX1A/SHANK2/DLG4/TSHZ3/APBA2/SRC/DRD3/SLC4A8/SYN1/PRKCE/NPTX2/STXBP1/CLSTN2/SHISA7/RASGRF1/MAPT/KCNB1/NRGN/DGKZ/S1PR2/SORCS3/MIR320B2/RIMS4/NEUROD2/NF1/SYT1/RAPGEF2/DKK1/MEC…
GO:0099601	regulation of neurotransmitter receptor activity	62	0.527771	2.36972	1.47171e-07	1.41105e-05	1.0363e-05	4612	tags=56%, list=22%, signal=44%	CACNG8/NPTXR/CACNG2/CACNG5/EPHB2/DLGAP4/DLG4/IFNGR2/SRC/NPTX2/SHISA7/RASGRF1/DLGAP1/MAPK8IP2/HOMER1/OPRM1/CAPN1/PTK2B/CRH/SHISA8/CNIH2/CACNG3/DAPK1/CRHBP/BEGAIN/LYNX1/SHANK1/NLGN1/MEF2C/DLGAP2/IFNG/PINK1/NLGN2/PRRT1/CNIH3
GO:0060078	regulation of postsynaptic membrane potential	143	0.449112	2.3404	2.61981e-10	9.75186e-08	7.16189e-08	4075	tags=43%, list=19%, signal=35%	GRIN3A/SEZ6/PRKCZ/CDK5/CELF4/TMEM25/HTR3B/STX1B/GABRA5/GRIA1/STX1A/GRIA3/DLG4/GSK3A/GABRG3/GLRA2/S1PR2/CHRND/CHRNG/MECP2/RGS7BP/MAPK8IP2/CHRNB2/GRIN2A/GLRA1/HTR3D/OPRM1/PRKAR1B/CHRNE/P2RX6/ARRB2/PTK2B/GRIN1/GABRQ/GABRA1/GLRB/RGS4/GSK3B/GRM5/GABRG2/GRIN2B/RIMS1/KCNA1/CHRNA2/GABRD/P2RX5/GRM1/CHRM1/SNCA/GABRB3/SHANK1/NLGN1/LRRK2/PPP3CA/TBC1D24/HTR3C/CHRNA9/RAB3GAP1/NLGN4X/MEF2C/GABRB2/GABRA3
GO:1903421	regulation of synaptic vesicle recycling	20	0.665503	2.3117	3.19376e-05	0.000859936	0.000631548	3469	tags=70%, list=16%, signal=59%	CDK5/TOR1A/CALM3/STX1B/GRIPAP1/SLC17A7/AP2M1/PPP3CC/DNM3/PPP3CB/DGKQ/SNCA/NLGN1/LRRK2
GO:0035249	synaptic transmission, glutamatergic	101	0.468662	2.30405	1.16244e-08	1.75142e-06	1.28626e-06	4709	tags=48%, list=22%, signal=37%	PTGS2/CACNG8/UNC13A/CDK5/GRM8/CACNG2/CACNG5/CLSTN3/NAPA/TSHZ3/DRD3/SLC17A7/STXBP1/DGKZ/NF1/SYT1/DKK1/PRKN/MAPK8IP2/GRIN2A/HOMER1/PLPPR4/TPRG1L/PTK2B/GRIN1/HCN1/NAPB/EXT1/CNIH2/CACNG3/GRM5/GRIN2B/CDH8/GRM1/HTR2A/NLGN1/LRRK2/DGKI/RAB3GAP1/KMO/FRRS1L/MEF2C/GRM7/NLGN2/GRIK5/GRM2/CACNB4/ROR2
GO:0048167	regulation of synaptic plasticity	200	0.423229	2.30363	4.95892e-12	3.48667e-09	2.56066e-09	4228	tags=44%, list=20%, signal=36%	BRSK1/PPFIA3/PTGS2/MAP1A/ADCY1/ERC2/MIR320D1/PRKCZ/CDK5/SYNGR1/CPEB3/EPHB2/GRIA1/SYT7/SHANK2/DLG4/TSHZ3/STXBP1/SHISA7/RASGRF1/MAPT/KCNB1/NRGN/SORCS3/MIR320B2/NEUROD2/NF1/RAPGEF2/MECP2/SYP/CNTN4/NEURL1/JPH3/SNAP25/MAP1B/GRIN2A/PAIP2/RAB3A/ATF4/PLK2/SYT4/MCTP1/PRKAR1B/RIMS3/NPTN/MIR545/PPP3CB/SYT12/VGF/PTK2B/NSG1/YWHAG/GRIN1/CPLX2/CX3CL1/MME/SHISA8/GSK3B/KMT2A/GRM5/GRIN2B/JPH4/RIMS1/LRRTM1/STAU2/SN…
GO:0031111	negative regulation of microtubule polymerization or depolymerization	40	0.559453	2.30258	1.01567e-05	0.000378069	0.000277659	4365	tags=62%, list=20%, signal=50%	SPEF1/MAP2/FKBP4/INPP5J/CLIP3/CAMSAP3/CLASP1/NAV3/CKAP2/TRIM54/DYRK1A/TPX2/MAP1B/STMN2/KATNB1/BMERB1/TBCD/ARHGEF7/CAMSAP1/SNCA/STMN1/CAMSAP2/HDGFL3/TTBK2/FGF13
GO:0007339	binding of sperm to zona pellucida	33	0.588245	2.28941	1.41169e-05	0.000477223	0.000350479	6311	tags=70%, list=30%, signal=49%	CLGN/TMPRSS12/ZP3/FETUB/ASTL/ZPBP/LY6K/ADAM32/VDAC2/HSPA1L/CCT5/UBAP2L/TCP1/CCT8/TEX101/ZP1/PRSS55/ALDOA/CCT2/OVGP1/ADAM5/CCT4/ACR
GO:0035418	protein localization to synapse	69	0.50026	2.28546	3.543e-07	2.83799e-05	2.08426e-05	4546	tags=55%, list=21%, signal=43%	MAP1A/BSN/ARHGAP44/CPLX1/PRKCZ/CDK5/ASIC2/CACNG2/PCLO/STX1B/CLSTN3/GRIPAP1/DLG4/MAPT/SLITRK3/SNAP25/GRIN2A/HOMER1/RAB27B/NRXN2/GRIP1/MAPK8IP3/DLG2/IQSEC2/ZDHHC15/NSG1/CACNG3/LRRTM1/STAU2/CLSTN1/SHANK1/NLGN1/VPS35/HSPB1/TAMALIN/RAB11A/NLGN2/GRIP2
GO:0060079	excitatory postsynaptic potential	122	0.451624	2.27833	7.2981e-10	2.13025e-07	1.56449e-07	4790	tags=48%, list=22%, signal=38%	SEZ6/PRKCZ/CDK5/CELF4/TMEM25/HTR3B/STX1B/GABRA5/STX1A/DLG4/GSK3A/GABRG3/GLRA2/S1PR2/CHRND/CHRNG/MECP2/MAPK8IP2/CHRNB2/GRIN2A/GLRA1/HTR3D/OPRM1/PRKAR1B/CHRNE/P2RX6/ARRB2/PTK2B/GRIN1/GABRQ/GABRA1/GLRB/RGS4/GSK3B/GABRG2/GRIN2B/RIMS1/CHRNA2/GABRD/P2RX5/SNCA/GABRB3/SHANK1/NLGN1/LRRK2/PPP3CA/TBC1D24/HTR3C/CHRNA9/RAB3GAP1/NLGN4X/MEF2C/GABRB2/GABRA3/NLGN2/GRIK5/SLC8A3/HCRT/ZACN
GO:0006836	neurotransmitter transport	209	0.410721	2.2514	1.70156e-11	9.78859e-09	7.18887e-09	4065	tags=42%, list=19%, signal=34%	BRSK1/PPFIA3/GRIN3A/ADCY1/ERC2/SNCG/PRKCB/CPLX1/CHRM2/UNC13A/SYN2/CDK5/TOR1A/SLC6A17/SYNGR3/CALM3/SLC6A7/PCLO/STX1B/PIP5K1C/TACR2/SYT7/STX1A/NAPA/CADPS/APBA2/DRD3/SLC17A7/SLC4A8/SYN1/STXBP1/RIMS4/NF1/SYT1/PRKN/SV2A/SYP/APBA1/SNAP25/SYNJ1/DOC2A/SLC32A1/RPH3A/NRXN2/RAB3A/SLC18A2/PREPL/SYT4/MCTP1/DNAJC5/RIMS3/SV2B/SYT12/CPLX2/BLOC1S6/NAPB/SNPH/PFN2/GABRQ/GSK3B/SLC6A15/CASK/RIMS1/SEPTIN5/FBXL20/SNCA/…
GO:0099565	chemical synaptic transmission, postsynaptic	128	0.438322	2.24559	4.49131e-09	9.47367e-07	6.95759e-07	4790	tags=46%, list=22%, signal=36%	SEZ6/PRKCZ/CDK5/CELF4/TMEM25/HTR3B/STX1B/GABRA5/STX1A/DLG4/GSK3A/GABRG3/GLRA2/S1PR2/CHRND/CHRNG/MECP2/MAPK8IP2/CHRNB2/GRIN2A/GLRA1/HTR3D/OPRM1/PRKAR1B/CHRNE/P2RX6/ARRB2/PTK2B/GRIN1/GABRQ/GABRA1/GLRB/RGS4/GSK3B/GABRG2/GRIN2B/RIMS1/CHRNA2/GABRD/P2RX5/SNCA/GABRB3/SHANK1/NLGN1/LRRK2/PPP3CA/TBC1D24/HTR3C/CHRNA9/RAB3GAP1/NLGN4X/MEF2C/GABRB2/GABRA3/NLGN2/GRIK5/SLC8A3/HCRT/ZACN
GO:0050432	catecholamine secretion	56	0.50477	2.20992	3.72671e-06	0.000190182	0.000139672	5146	tags=52%, list=24%, signal=39%	GRK2/SNCG/SYT7/STX1A/DRD3/KCNB1/CHGA/SYT1/MECP2/PRKN/SYT13/CHRNB2/SYT3/RAB3A/SYT4/SYT12/CRH/VIP/SNCA/HTR2A/KCNA2/ADRA2C/SYT5/PINK1/GRM2/HRH3/CARTPT/SYT10/ADRA2A
GO:0007210	serotonin receptor signaling pathway	33	0.561512	2.18536	4.97749e-05	0.00117528	0.000863143	4223	tags=48%, list=20%, signal=39%	HTR2C/HTR4/CHRM2/HTR1F/HRH2/HTR3B/HRH4/HTR3D/HTR7/CHRM1/HTR6/HTR2A/HTR3C/CHRM4/OR10H5/CHRM3
GO:0051588	regulation of neurotransmitter transport	103	0.446638	2.18475	6.56902e-08	7.04556e-06	5.17435e-06	3874	tags=46%, list=18%, signal=38%	GRIN3A/ADCY1/SNCG/PRKCB/CPLX1/CHRM2/CDK5/TOR1A/CALM3/STX1B/TACR2/STX1A/APBA2/DRD3/SLC4A8/SYN1/STXBP1/RIMS4/NF1/SYT1/PRKN/SYP/APBA1/RAB3A/PREPL/SYT4/MCTP1/RIMS3/SYT12/CPLX2/PFN2/GSK3B/CASK/RIMS1/SEPTIN5/FBXL20/SNCA/BRAF/HTR2A/CAMK2A/NLGN1/LRRK2/STXBP5/PNKD/RAB3GAP1/KMO/MEF2C
GO:0050433	regulation of catecholamine secretion	55	0.496847	2.18422	6.99736e-06	0.000287528	0.000211164	5146	tags=51%, list=24%, signal=39%	GRK2/SNCG/SYT7/STX1A/DRD3/KCNB1/CHGA/SYT1/PRKN/SYT13/CHRNB2/SYT3/RAB3A/SYT4/SYT12/CRH/VIP/SNCA/HTR2A/KCNA2/ADRA2C/SYT5/PINK1/GRM2/HRH3/CARTPT/SYT10/ADRA2A
GO:0097120	receptor localization to synapse	56	0.498776	2.18368	5.47533e-06	0.000246979	0.000181385	4166	tags=52%, list=20%, signal=42%	ARHGAP44/CACNG8/CPLX1/PRKCZ/CACNG2/STX1B/CACNG5/GRIPAP1/DLG4/KIF17/GPHN/ANKS1B/SNAP25/DLG3/GRIP1/DLG2/NPTN/IQSEC2/NSG1/LRRC7/CNIH2/CACNG3/CLSTN1/DBN1/NLGN1/KIF3B/VPS35/TAMALIN/RAB11A
GO:1901387	positive regulation of voltage-gated calcium channel activity	18	0.655296	2.17444	0.000239016	0.0038611	0.00283564	5257	tags=67%, list=25%, signal=50%	CACNB3/CDK5/PPP3CC/STAC2/PPP3CB/EHD3/PPP3CA/PPP3R1/AKAP5/PPP3R2/CACNB4/STAC
GO:0031115	negative regulation of microtubule polymerization	14	0.704307	2.17409	0.000219494	0.0036648	0.00269148	3194	tags=71%, list=15%, signal=61%	MAP2/FKBP4/INPP5J/CLIP3/DYRK1A/STMN2/TBCD/ARHGEF7/SNCA/STMN1
GO:0017158	regulation of calcium ion-dependent exocytosis	40	0.527841	2.17247	5.1036e-05	0.00120058	0.000881722	2495	tags=48%, list=12%, signal=42%	TRPV6/CDK5/SYT7/STX1A/STXBP1/ZP3/KCNB1/SYT1/SYT13/DOC2A/RPH3A/SYT3/SCAMP5/SYT4/CBARP/CACNA1H/SYT12/CACNA1G/CDK5R2
GO:0099072	regulation of postsynaptic membrane neurotransmitter receptor levels	63	0.484782	2.17172	2.27407e-06	0.000134489	9.87706e-05	5417	tags=62%, list=25%, signal=46%	ARHGAP44/CACNG8/CPLX1/PRKCZ/CACNG2/STX1B/CACNG5/CPT1C/GRIPAP1/DLG4/AP2A1/DRD3/GPHN/SNAP25/DLG3/HPCA/GRIP1/AP2M1/DNM3/AP2A2/IQSEC2/NSG1/AP2B1/FLOT2/CACNG3/CLSTN1/CTNND1/VPS35/PPP3R1/TAMALIN/FRRS1L/CALY/RAB11A/ITGB3/GRIP2/STX3/NUMB/PORCN/PRKCI
GO:0009190	cyclic nucleotide biosynthetic process	22	0.608726	2.15783	0.000153046	0.00286532	0.00210433	2605	tags=32%, list=12%, signal=28%	NPPC/ADCY9/ADCY1/ADCY3/AMPD2/GUCY1B1/GUCY1A1
GO:0052652	cyclic purine nucleotide metabolic process	22	0.608726	2.15783	0.000153046	0.00286532	0.00210433	2605	tags=32%, list=12%, signal=28%	NPPC/ADCY9/ADCY1/ADCY3/AMPD2/GUCY1B1/GUCY1A1
GO:0048791	calcium ion-regulated exocytosis of neurotransmitter	16	0.667905	2.15324	0.000160054	0.00296146	0.00217493	5621	tags=75%, list=26%, signal=55%	UNC13A/STX1B/SYT7/STXBP1/SYT1/SYT4/RIMS3/RIMS1/RAB3GAP1/SYT5/ATP2A2/DOC2B
GO:0051966	regulation of synaptic transmission, glutamatergic	77	0.462482	2.15064	1.28502e-06	8.29754e-05	6.09383e-05	3878	tags=44%, list=18%, signal=36%	PTGS2/CACNG8/UNC13A/CDK5/GRM8/CACNG2/CACNG5/TSHZ3/DRD3/STXBP1/DGKZ/SYT1/DKK1/MAPK8IP2/GRIN2A/HOMER1/PLPPR4/TPRG1L/PTK2B/GRIN1/HCN1/CACNG3/GRM5/GRIN2B/GRM1/HTR2A/NLGN1/LRRK2/DGKI/RAB3GAP1/KMO/FRRS1L/MEF2C/GRM7
GO:0098962	regulation of postsynaptic neurotransmitter receptor activity	18	0.646592	2.14556	0.000329785	0.00483074	0.00354776	3996	tags=61%, list=19%, signal=50%	NPTXR/CACNG5/DLGAP4/SRC/NPTX2/SHISA7/DLGAP1/HOMER1/CNIH2/BEGAIN/DLGAP2
GO:1903861	positive regulation of dendrite extension	23	0.599262	2.1425	0.00029546	0.00445238	0.00326989	2748	tags=48%, list=13%, signal=42%	RNF157/UNC13A/CPNE9/ITSN2/SYT1/PRKN/SYT3/SYT4/CPNE5/NEDD4L/RIMS1
GO:0048172	regulation of short-term neuronal synaptic plasticity	16	0.663701	2.13969	0.000187779	0.00330073	0.0024241	3839	tags=62%, list=18%, signal=51%	PPFIA3/SYNGR1/SHISA7/SYP/RAB3A/SYT4/SHISA8/KMT2A/SLC4A10/RAB3GAP1
GO:0048168	regulation of neuronal synaptic plasticity	57	0.487803	2.13574	1.06392e-05	0.000391422	0.000287466	4151	tags=54%, list=19%, signal=44%	PPFIA3/SYNGR1/EPHB2/DLG4/SHISA7/RASGRF1/NF1/SYP/NEURL1/JPH3/GRIN2A/RAB3A/SYT4/MCTP1/NPTN/VGF/GRIN1/SHISA8/KMT2A/GRM5/GRIN2B/SNCA/SLC4A10/SYNGAP1/DBN1/CAMK2A/RAB3GAP1/KRAS/RAB5A/ACP4/NSMF
GO:0016081	synaptic vesicle docking	10	0.770744	2.12914	0.000457526	0.00618637	0.00454336	2248	tags=70%, list=11%, signal=63%	PPFIA3/UNC13A/STX1B/STX1A/SNAP25/BLOC1S6/SNPH
GO:0014046	dopamine secretion	36	0.535688	2.12657	0.000124047	0.00244538	0.00179592	5017	tags=50%, list=23%, signal=38%	SNCG/SYT7/DRD3/SYT1/PRKN/SYT13/CHRNB2/SYT3/RAB3A/SYT4/SYT12/SNCA/HTR2A/KCNA2/SYT5/PINK1/GRM2/SYT10
GO:0014059	regulation of dopamine secretion	36	0.535688	2.12657	0.000124047	0.00244538	0.00179592	5017	tags=50%, list=23%, signal=38%	SNCG/SYT7/DRD3/SYT1/PRKN/SYT13/CHRNB2/SYT3/RAB3A/SYT4/SYT12/SNCA/HTR2A/KCNA2/SYT5/PINK1/GRM2/SYT10
GO:0001956	positive regulation of neurotransmitter secretion	18	0.640767	2.12624	0.000392106	0.00553849	0.00406754	4673	tags=67%, list=22%, signal=52%	CDK5/STX1B/TACR2/STX1A/SLC4A8/STXBP1/SYT1/SNCA/NLGN1/RAB3GAP1/KMO/CACNB4
GO:0086010	membrane depolarization during action potential	35	0.539236	2.12532	0.000108803	0.00218163	0.00160222	4030	tags=57%, list=19%, signal=46%	PTPN3/KCNH2/SCN2B/ANK2/SCN8A/SCN4B/SCN1B/CACNA1H/SCN7A/CACNA1G/TRPM4/CACNA1C/CACNA1D/ANK3/SCN5A/SCN2A/SCN1A/HCN2/YWHAH/SLC8A1
GO:2000300	regulation of synaptic vesicle exocytosis	59	0.47982	2.11907	1.87898e-05	0.000591551	0.000434443	4065	tags=49%, list=19%, signal=40%	GRIN3A/ADCY1/PRKCB/CHRM2/CDK5/CALM3/APBA2/SLC4A8/SYN1/RIMS4/SYT1/SYP/APBA1/RAB3A/PREPL/SYT4/RIMS3/PFN2/GSK3B/CASK/SEPTIN5/FBXL20/BRAF/HTR2A/NLGN1/LRRK2/STXBP5/RAB3GAP1/RAB5A
GO:0097091	synaptic vesicle clustering	14	0.685849	2.11711	0.000344256	0.00498502	0.00366107	4399	tags=71%, list=21%, signal=57%	BRSK1/SYN2/PCLO/SYNDIG1/SYN1/BRSK2/RAB3A/NLGN1/SYN3/NLGN2
GO:2000310	regulation of NMDA receptor activity	22	0.59457	2.10765	0.000250788	0.00400754	0.00294319	4221	tags=73%, list=20%, signal=58%	EPHB2/DLG4/IFNGR2/RASGRF1/MAPK8IP2/OPRM1/CAPN1/PTK2B/CRH/CNIH2/DAPK1/CRHBP/NLGN1/MEF2C/IFNG/PINK1
GO:2000344	positive regulation of acrosome reaction	10	0.760412	2.1006	0.000690979	0.00857356	0.00629654	3338	tags=50%, list=16%, signal=42%	ZP3/GLRA1/CACNA1H/PLCB1/IQCF1
GO:0099637	neurotransmitter receptor transport	24	0.586087	2.10033	0.000303143	0.00452427	0.00332269	4850	tags=79%, list=23%, signal=61%	ARHGAP44/CACNG8/CPLX1/CACNG2/STX1B/CACNG5/GRIPAP1/SNAP25/GRIP1/AP3D1/NSG1/CACNG3/CLSTN1/VPS35/TAMALIN/RAB11A/SLC1A1/GRIP2/STX3
GO:0099550	trans-synaptic signaling, modulating synaptic transmission	13	0.693651	2.09477	0.000484878	0.00640565	0.0047044	2605	tags=54%, list=12%, signal=47%	EPHB2/EFNB3/SYT4/NPTN/GUCY1B1/GRM5/GUCY1A1
GO:1903859	regulation of dendrite extension	26	0.56828	2.08852	0.000449067	0.00609318	0.00447491	3141	tags=50%, list=15%, signal=43%	RNF157/UNC13A/CPNE9/BCL11A/ITSN2/SYT1/PRKN/SYT3/SYT4/CPNE5/NEDD4L/RIMS1/OSTN
GO:0001508	action potential	141	0.401258	2.07423	1.79911e-07	1.60349e-05	1.17762e-05	4403	tags=43%, list=21%, signal=35%	KCNA5/SLC9A1/NOS1AP/CACNB3/CNTNAP1/PTPN3/DMD/CALM3/KCNH2/CAMK2D/GBA1/HCN3/KCNC2/RYR2/KCNB1/SCN2B/ATP1B1/ANK2/CHRNB2/SCN8A/GNA15/ATP1A1/SCN4B/DSG2/SCN1B/GLRA1/CACNA1H/KCNAB2/MTOR/CLCN1/SCN7A/CACNA1G/KCNH7/FGF12/TRPM4/HCN1/KCND3/AKAP6/CACNA1C/NEDD4L/NRCAM/CACNA1D/CALM1/ANK3/KCNA1/SCN5A/SCN2A/SCN1A/SUMO1/SLC4A3/HCN2/KCNA2/GJD2/YWHAH/TACR1/CD36/SLC8A1/FKBP1B/FGF13/KCNJ3/MIR133A1
GO:0042391	regulation of membrane potential	420	0.345839	2.07168	1.36388e-13	1.72613e-10	1.26769e-10	4411	tags=38%, list=21%, signal=31%	KCNA5/GRIN3A/SEZ6/KCNH3/SLC9A1/NOS1AP/PID1/CACNB3/PRKCZ/CDK5/ASIC2/CNTNAP1/PIP5KL1/CELF4/KCNQ3/PTPN3/CACNG2/TMEM25/DMD/CALM3/KCNH2/HTR3B/STX1B/CAMK2D/KCNJ11/GABRA5/GRIA1/GBA1/HCN3/STX1A/GRIA3/DLG4/OPRD1/GSK3A/KCNC2/SRC/RYR2/SLC4A8/GABRG3/MAPT/GLRA2/KCNB1/S1PR2/SCN2B/ATP1B3/RIMS4/CHRND/CHRNG/ATP1B1/MECP2/PRKN/ANK2/RGS7BP/MAPK8IP2/GLRX/CHRNB2/SCN8A/GRIN2A/GNA15/ATP1A1/SCN4B/DSG2/SCN1B/STOML2/KCNMA1…
GO:0031110	regulation of microtubule polymerization or depolymerization	87	0.432759	2.06814	2.53858e-06	0.000147377	0.000108236	5033	tags=52%, list=24%, signal=40%	SPEF1/MAP1A/HSPA1A/MAP2/FKBP4/INPP5J/CLIP3/CAMSAP3/CLASP1/HSPA1B/NAV3/CKAP2/TRIM54/MAPT/DYRK1A/TPX2/PAK1/MECP2/MAP1B/MAPRE2/STMN2/KATNB1/GBA2/BMERB1/STMN3/MAPRE3/TBCD/ARHGEF7/CAMSAP1/GAS2L2/SNCA/STMN1/CDK5R1/DRG1/CAMSAP2/HDGFL3/TTBK2/FGF13/DCTN1/TRPV4/SKA1/GIT1/CLASP2/CKAP5/TOGARAM1
GO:0097484	dendrite extension	36	0.518802	2.05954	0.00026251	0.00410164	0.0030123	4170	tags=50%, list=20%, signal=40%	RNF157/UNC13A/CPNE9/SH3GL2/BCL11A/ITSN2/SYT1/PRKN/SYT3/SYT4/CYFIP2/CPNE5/NEDD4L/RIMS1/WASF1/OSTN/SMURF1/SLC9A6
GO:1905145	cellular response to acetylcholine	30	0.540375	2.05898	0.000161127	0.00297001	0.00218122	4911	tags=53%, list=23%, signal=41%	GRK2/CHRM2/HRH4/CHRND/CHRNB2/GNA15/OPRM1/GNB1/PLCB1/CHRM1/ROCK2/CDK5R1/CHRM4/CHRM3/HRH3/ACHE
GO:0001505	regulation of neurotransmitter levels	215	0.372202	2.0571	2.95371e-09	6.92261e-07	5.08406e-07	4065	tags=39%, list=19%, signal=32%	BRSK1/PPFIA3/DAGLA/GRIN3A/ADCY1/ERC2/SNCG/PRKCB/CPLX1/CHRM2/UNC13A/SYN2/CDK5/TOR1A/SYNGR3/CALM3/PCLO/GAD1/STX1B/PIP5K1C/TACR2/SYT7/STX1A/NAPA/CADPS/APBA2/DRD3/SLC4A8/SYN1/STXBP1/RIMS4/NF1/SYT1/PRKN/GAD2/SV2A/SYP/APBA1/SNAP25/SYNJ1/DOC2A/SLC32A1/RPH3A/NRXN2/RAB3A/SLC18A2/PREPL/SYT4/MCTP1/DNAJC5/RIMS3/SYT12/PDE1B/CPLX2/BLOC1S6/NAPB/SNPH/PFN2/GSK3B/CASK/RIMS1/SEPTIN5/FBXL20/SNCA/SLC6A13/BRAF/HTR2A/L…
GO:0098926	postsynaptic signal transduction	37	0.514665	2.0536	0.000235362	0.00385446	0.00283077	4911	tags=54%, list=23%, signal=42%	GRK2/CHRM2/HRH4/CHRND/CHRNB2/GNA15/NRG1/OPRM1/GNB1/PLCB1/RNF10/CHRM1/KPNA1/KPNA2/CDK5R1/CHRM4/CHRM3/WNT3A/HRH3/ACHE
GO:0017156	calcium-ion regulated exocytosis	63	0.456616	2.04555	2.15693e-05	0.000644957	0.000473665	4038	tags=51%, list=19%, signal=41%	TRPV6/UNC13A/SYN2/CDK5/STX1B/SYT7/STX1A/CADPS/STXBP1/ZP3/KCNB1/SYT1/SYT13/DOC2A/RPH3A/SYT3/RAB3A/SCAMP5/SYT4/CBARP/RIMS3/CACNA1H/PPP3CB/SYT12/CACNA1G/CDK5R2/RIMS1/HYAL3/RAPGEF4/RAB3GAP1/VAMP2/SYT5
GO:0098664	G protein-coupled serotonin receptor signaling pathway	28	0.54123	2.04261	0.000644903	0.00809711	0.00594663	4810	tags=50%, list=23%, signal=39%	HTR2C/HTR4/CHRM2/HTR1F/HRH2/HRH4/HTR7/CHRM1/HTR6/HTR2A/CHRM4/OR10H5/CHRM3/HRH3
GO:0031114	regulation of microtubule depolymerization	31	0.529306	2.03356	0.000460752	0.00618791	0.00454449	4864	tags=61%, list=23%, signal=47%	SPEF1/MAP1A/CAMSAP3/CLASP1/NAV3/CKAP2/TRIM54/TPX2/MAP1B/STMN2/KATNB1/BMERB1/CAMSAP1/CAMSAP2/HDGFL3/TTBK2/FGF13/TRPV4/CLASP2
GO:0006607	NLS-bearing protein import into nucleus	20	0.58522	2.03282	0.000944288	0.0106325	0.00780864	3678	tags=50%, list=17%, signal=41%	RGPD6/RGPD5/KPNA7/KPNA3/IPO5/KPNA4/KPNA6/KPNA1/RANBP2/KPNA2
GO:0051952	regulation of amine transport	96	0.416864	2.03144	4.09035e-06	0.000197586	0.00014511	5146	tags=44%, list=24%, signal=33%	RGS2/GRK2/SNCG/SLC43A2/TOR1A/TACR2/SYT7/STX1A/DRD3/STXBP1/AVP/KCNB1/CHGA/SYT1/PRKN/SV2A/SYT13/CHRNB2/SYT3/RAB3A/SYT4/SYT12/CRH/ARG1/RGS4/VIP/SNCA/HTR2A/KCNA2/RAB3GAP1/KMO/GRM7/SLC38A1/ADRA2C/SYT5/PINK1/ARL6IP1/GRM2/HRH3/CARTPT/SYT10/ADRA2A
GO:1900242	regulation of synaptic vesicle endocytosis	13	0.667915	2.01705	0.00115883	0.0123245	0.00905127	3469	tags=69%, list=16%, signal=58%	TOR1A/CALM3/SLC17A7/AP2M1/PPP3CC/PPP3CB/DGKQ/NLGN1/LRRK2
GO:0095500	acetylcholine receptor signaling pathway	28	0.534009	2.01536	0.000844137	0.00991039	0.00727833	4911	tags=54%, list=23%, signal=41%	GRK2/CHRM2/HRH4/CHRND/CHRNB2/GNA15/OPRM1/GNB1/PLCB1/CHRM1/CDK5R1/CHRM4/CHRM3/HRH3/ACHE
GO:0098877	neurotransmitter receptor transport to plasma membrane	16	0.624405	2.013	0.000890915	0.0102318	0.00751435	4850	tags=88%, list=23%, signal=68%	ARHGAP44/CPLX1/STX1B/GRIPAP1/SNAP25/GRIP1/NSG1/CLSTN1/VPS35/TAMALIN/RAB11A/SLC1A1/GRIP2/STX3
GO:0071868	cellular response to monoamine stimulus	98	0.410758	2.0061	5.76892e-06	0.000251763	0.000184898	5117	tags=51%, list=24%, signal=39%	HTR2C/SLC9A1/HTR4/CHRM2/HTR1F/HRH2/HTR3B/HCN3/NR4A3/HRH4/GSK3A/DRD3/RYR2/PRKN/GNA15/PRKACA/HTR3D/ATF4/GNAS/HTR7/GNB1/ARRB2/NSG1/NSG2/RGS4/GSK3B/CHRM1/HTR6/SNCA/DRD5/HTR2A/GNB5/LRRK2/PKLR/VPS35/HTR3C/CHRM4/OR10H5/CALY/ALK/CHRM3/SLC1A1/SRD5A1/ADIPOQ/MAPK1/GNAL/GNG2/HRH3/ADCY5/PALM
GO:0071870	cellular response to catecholamine stimulus	98	0.410758	2.0061	5.76892e-06	0.000251763	0.000184898	5117	tags=51%, list=24%, signal=39%	HTR2C/SLC9A1/HTR4/CHRM2/HTR1F/HRH2/HTR3B/HCN3/NR4A3/HRH4/GSK3A/DRD3/RYR2/PRKN/GNA15/PRKACA/HTR3D/ATF4/GNAS/HTR7/GNB1/ARRB2/NSG1/NSG2/RGS4/GSK3B/CHRM1/HTR6/SNCA/DRD5/HTR2A/GNB5/LRRK2/PKLR/VPS35/HTR3C/CHRM4/OR10H5/CALY/ALK/CHRM3/SLC1A1/SRD5A1/ADIPOQ/MAPK1/GNAL/GNG2/HRH3/ADCY5/PALM
GO:0050806	positive regulation of synaptic transmission	162	0.381486	2.00107	2.10926e-07	1.85381e-05	1.36146e-05	4709	tags=44%, list=22%, signal=34%	KISS1/PTGS2/ADCY1/MIR320D1/CACNG8/PRKCZ/CDK5/CACNG2/STX1B/CA7/CACNG5/EPHB2/TACR2/CLSTN3/STX1A/SHANK2/DLG4/TSHZ3/SLC4A8/PRKCE/STXBP1/CLSTN2/SHISA7/NRGN/MIR320B2/NF1/SYT1/MECP2/RETN/SNAP25/GRIN2A/PAIP2/PLK2/PRKAR1B/RIMS3/NPTN/MIR545/SYT12/ARRB2/PTK2B/NSG1/GRIN1/MME/GSK3B/CACNG3/NALCN/GRIN2B/RIMS1/LRRTM1/SNCA/CLSTN1/MIR342/BRAF/NLGN1/LRRTM2/TACR1/RAB3GAP1/KMO/EPHA4/VAMP2/MIR337/SLC24A2/AKAP5/PINK1/S…
GO:0051937	catecholamine transport	71	0.435796	1.99752	5.18312e-05	0.00121045	0.00088897	5146	tags=44%, list=24%, signal=33%	GRK2/SNCG/TOR1A/SYT7/STX1A/DRD3/KCNB1/CHGA/SYT1/MECP2/PRKN/SYT13/CHRNB2/SYT3/RAB3A/SLC18A2/SYT4/SYT12/CRH/VIP/SNCA/HTR2A/KCNA2/ADRA2C/SYT5/PINK1/GRM2/HRH3/CARTPT/SYT10/ADRA2A
GO:0097479	synaptic vesicle localization	52	0.460031	1.99183	0.000203648	0.00346635	0.00254573	4512	tags=56%, list=21%, signal=44%	BRSK1/MAP2/AP3B2/SYN2/CDK5/TOR1A/PCLO/DNM1/SYNDIG1/SYN1/PRKN/SYNJ1/BRSK2/RAB3A/SNAP91/AP3D1/AP3M2/BLOC1S6/BLOC1S2/CNIH2/SNCA/LIN7A/NLGN1/LRRK2/AP3S1/SYN3/PINK1/NLGN2/TRIM46
GO:0035640	exploration behavior	27	0.53269	1.99076	0.00057019	0.00731879	0.00537502	4399	tags=59%, list=21%, signal=47%	GAD1/DLG4/PRKCE/JPH3/CRBN/MYG1/CRH/DPP4/KMT2A/LRRTM1/SLC4A10/ITGA3/LRRK2/CHL1/UBE3A/NLGN2
GO:0051648	vesicle localization	210	0.362791	1.98387	3.58198e-08	4.35899e-06	3.2013e-06	4679	tags=44%, list=22%, signal=35%	BRSK1/BICDL1/MAP2/MYO7A/AP3B2/SYN2/PRKCZ/CDK5/TOR1A/IRAG2/PCLO/MYO5B/DNM1/TFG/NDEL1/RAB17/CLASP1/SYNDIG1/TESK1/SYN1/TRAPPC13/ATP9A/RASGRP1/PRKN/TRAPPC1/MYO5A/HTT/SYNJ1/KIFAP3/STAM/BICDL2/BRSK2/RAB3A/GBF1/SNAP91/AP3D1/SYT4/DYNC1H1/MYO15A/AP1AR/VPS33B/SMPD3/TRAPPC2B/AP3M2/BLOC1S6/MKKS/ATP13A2/PPFIA2/SDC1/DYNC1I1/MAP4K2/BLOC1S2/CNIH2/KIF3A/CUL3/SEPTIN5/DCTN2/SNCA/VPS33A/TSG101/LIN7A/TRAPPC2L/NLGN1/E…
GO:0033605	positive regulation of catecholamine secretion	13	0.654746	1.97728	0.00187667	0.0173874	0.0127695	4968	tags=62%, list=23%, signal=47%	GRK2/STX1A/KCNB1/SYT1/CHRNB2/VIP/PINK1/CARTPT
GO:0001963	synaptic transmission, dopaminergic	27	0.528424	1.97482	0.00067481	0.00838938	0.00616128	4221	tags=56%, list=20%, signal=45%	PTGS2/CDK5/TOR1A/DRD3/PRKN/CHRNB2/RASD2/ARRB2/CRH/CRHBP/SNCA/DRD5/PNKD/TH/PINK1
GO:0086015	SA node cell action potential	12	0.672287	1.97004	0.00283651	0.023591	0.0173256	5318	tags=92%, list=25%, signal=69%	KCNA5/HCN3/RYR2/ANK2/CACNA1G/HCN1/CACNA1D/SCN5A/HCN2/SCN3B/HCN4
GO:0086018	SA node cell to atrial cardiac muscle cell signaling	12	0.672287	1.97004	0.00283651	0.023591	0.0173256	5318	tags=92%, list=25%, signal=69%	KCNA5/HCN3/RYR2/ANK2/CACNA1G/HCN1/CACNA1D/SCN5A/HCN2/SCN3B/HCN4
GO:0048388	endosomal lumen acidification	13	0.649674	1.96197	0.0023291	0.020609	0.0151355	7058	tags=77%, list=33%, signal=52%	ATP6V0A1/ATP6V1A/ATP6V1F/ATP6V1D/ATP6V1H/ATP6AP1/ATP6AP2/RNASEK/TMEM9/ATP6V0B
GO:0051932	synaptic transmission, GABAergic	56	0.447907	1.96097	0.000159467	0.00295926	0.00217332	5533	tags=52%, list=26%, signal=38%	PHF24/CA7/GABRA5/CLSTN3/PRKCE/GABBR2/STXBP1/GABRG3/SLITRK3/NF1/PLCL2/GABRA1/RAC3/NALCN/GABRG2/GABRB3/NLGN1/TACR1/SYN3/SLC38A1/KRAS/GABRB2/GABRA3/HAPLN4/NLGN2/GABRE/TPBG/PTEN/GABRA4
GO:0098969	neurotransmitter receptor transport to postsynaptic membrane	15	0.617876	1.95085	0.00327537	0.026203	0.0192438	4850	tags=87%, list=23%, signal=67%	ARHGAP44/CPLX1/STX1B/GRIPAP1/SNAP25/GRIP1/NSG1/CLSTN1/VPS35/TAMALIN/RAB11A/GRIP2/STX3
GO:0051590	positive regulation of neurotransmitter transport	24	0.543203	1.94665	0.00124625	0.0129072	0.0094792	3864	tags=50%, list=18%, signal=41%	CDK5/STX1B/TACR2/STX1A/SLC4A8/STXBP1/SYT1/PRKN/SNCA/NLGN1/RAB3GAP1/KMO
GO:0022898	regulation of transmembrane transporter activity	276	0.339439	1.94659	8.46196e-09	1.40821e-06	1.03421e-06	4539	tags=41%, list=21%, signal=33%	KCNAB1/WNK2/SLC9A1/NOS1AP/CACNG8/SPHK2/CACNB3/CDK5/PTPN3/CACNG2/DMD/PIM1/CABP1/CALM3/CAMK2D/CACNG5/EPHB2/AMIGO1/HCN3/FXYD7/LRRC38/JSRP1/DLG4/IFNGR2/KCNC2/DRD3/RYR2/PRKCE/SHISA7/RASGRF1/OSR1/TCAF1/MMP9/SCN2B/ATP1B3/ATP1B1/ANK2/CACNB1/JPH3/MAPK8IP2/MRLN/HTT/GLRX/PRKACA/SCN4B/SCN1B/HPCA/HOMER1/PPP3CC/STAC2/OPRM1/HECW1/KCNS2/CBARP/CRBN/CAPN1/PPP3CB/ACTN2/PTK2B/CRH/KCNC1/FGF12/HCN1/CHP1/AKAP6/SHISA8/P…
GO:0015837	amine transport	104	0.396972	1.94591	1.00634e-05	0.000376813	0.000276737	5146	tags=42%, list=24%, signal=32%	RGS2/GRK2/SNCG/SLC43A2/TOR1A/TACR2/SYT7/STX1A/DRD3/STXBP1/AVP/KCNB1/CHGA/SYT1/PRKN/SV2A/SYT13/CHRNB2/SYT3/RAB3A/SLC18A2/SYT4/SYT12/CRH/ARG1/RGS4/VIP/SNCA/HTR2A/KCNA2/TH/RAB3GAP1/KMO/GRM7/SLC38A1/ADRA2C/SYT5/PINK1/ARL6IP1/GRM2/HRH3/CARTPT/SYT10/ADRA2A
GO:0099590	neurotransmitter receptor internalization	26	0.528001	1.94048	0.00181405	0.0170071	0.0124902	4488	tags=58%, list=21%, signal=46%	CACNG8/CACNG2/CACNG5/AP2A1/DRD3/SNAP25/HPCA/AP2M1/DNM3/AP2A2/AP2B1/CACNG3/PPP3R1/CALY/ITGB3
GO:0007026	negative regulation of microtubule depolymerization	27	0.518614	1.93816	0.000936359	0.010562	0.00775687	4864	tags=63%, list=23%, signal=49%	SPEF1/CAMSAP3/CLASP1/NAV3/CKAP2/TRIM54/TPX2/MAP1B/STMN2/KATNB1/BMERB1/CAMSAP1/CAMSAP2/HDGFL3/TTBK2/FGF13/CLASP2
GO:0071867	response to monoamine	101	0.394116	1.93757	1.68293e-05	0.000543345	0.00039904	5117	tags=50%, list=24%, signal=38%	HTR2C/SLC9A1/HTR4/CHRM2/HTR1F/HRH2/HTR3B/HCN3/NR4A3/HRH4/GSK3A/DRD3/RYR2/PRKN/GNA15/PRKACA/HTR3D/ATF4/GNAS/HTR7/GNB1/ARRB2/NSG1/NSG2/RGS4/GSK3B/CHRM1/HTR6/SNCA/DRD5/HTR2A/GNB5/LRRK2/PKLR/VPS35/HTR3C/CHRM4/OR10H5/CALY/ALK/CHRM3/SLC1A1/SRD5A1/ADIPOQ/MAPK1/GNAL/GNG2/HRH3/ADCY5/PALM
GO:0071869	response to catecholamine	101	0.394116	1.93757	1.68293e-05	0.000543345	0.00039904	5117	tags=50%, list=24%, signal=38%	HTR2C/SLC9A1/HTR4/CHRM2/HTR1F/HRH2/HTR3B/HCN3/NR4A3/HRH4/GSK3A/DRD3/RYR2/PRKN/GNA15/PRKACA/HTR3D/ATF4/GNAS/HTR7/GNB1/ARRB2/NSG1/NSG2/RGS4/GSK3B/CHRM1/HTR6/SNCA/DRD5/HTR2A/GNB5/LRRK2/PKLR/VPS35/HTR3C/CHRM4/OR10H5/CALY/ALK/CHRM3/SLC1A1/SRD5A1/ADIPOQ/MAPK1/GNAL/GNG2/HRH3/ADCY5/PALM
GO:0032412	regulation of ion transmembrane transporter activity	267	0.340983	1.93747	1.07278e-08	1.65575e-06	1.21601e-06	4539	tags=42%, list=21%, signal=33%	KCNAB1/WNK2/SLC9A1/NOS1AP/CACNG8/SPHK2/CACNB3/CDK5/PTPN3/CACNG2/DMD/CABP1/CALM3/CAMK2D/CACNG5/EPHB2/AMIGO1/HCN3/FXYD7/LRRC38/JSRP1/DLG4/IFNGR2/KCNC2/DRD3/RYR2/PRKCE/SHISA7/RASGRF1/OSR1/TCAF1/MMP9/SCN2B/ATP1B3/ATP1B1/ANK2/CACNB1/JPH3/MAPK8IP2/MRLN/HTT/GLRX/PRKACA/SCN4B/SCN1B/HPCA/HOMER1/PPP3CC/STAC2/OPRM1/HECW1/KCNS2/CBARP/CRBN/CAPN1/PPP3CB/ACTN2/PTK2B/CRH/KCNC1/FGF12/HCN1/CHP1/AKAP6/SHISA8/PHB2/N…
GO:0034765	regulation of ion transmembrane transport	498	0.317672	1.93572	3.3758e-12	2.67026e-09	1.96107e-09	4488	tags=39%, list=21%, signal=31%	RGS2/KCNAB1/KCNA5/WNK2/KCNS3/KCNH3/SLC9A1/NOS1AP/KCNAB3/CACNG8/SLC43A2/SPHK2/CACNA2D2/CACNB3/CDK5/ASIC2/KCNQ3/PTPN3/CACNG2/DMD/CABP1/CALM3/KCNH2/CAMK2D/KCNJ11/CACNG5/EPHB2/PDPK1/AMIGO1/HCN3/THY1/KCNA6/FXYD7/LRRC38/JSRP1/LHCGR/DLG4/IFNGR2/KCNC2/DRD3/NPSR1/RYR2/KCNIP3/PRKCE/SHISA7/RASGRF1/KCNA4/KCNB1/OSR1/TCAF1/MMP9/KCNB2/SCN2B/ATP1B3/KCNQ2/ATP1B1/ANK2/CACNB1/JPH3/MAPK8IP2/MRLN/HTT/GLRX/SCN8A/GRIN2…
GO:2001257	regulation of cation channel activity	186	0.36056	1.93113	1.01555e-07	1.05351e-05	7.73714e-06	4481	tags=43%, list=21%, signal=34%	KCNAB1/NOS1AP/CACNG8/CACNB3/CDK5/CACNG2/DMD/CABP1/CALM3/CAMK2D/CACNG5/EPHB2/AMIGO1/HCN3/LRRC38/JSRP1/DLG4/IFNGR2/KCNC2/DRD3/SHISA7/RASGRF1/MMP9/ANK2/CACNB1/JPH3/MAPK8IP2/HTT/PRKACA/HPCA/HOMER1/PPP3CC/STAC2/OPRM1/KCNS2/CBARP/CRBN/CAPN1/PPP3CB/ACTN2/PTK2B/CRH/KCNC1/FGF12/HCN1/AKAP6/SHISA8/CNIH2/CACNG3/JPH4/DAPK1/CRHBP/UBQLN1/CALM1/ANK3/KCNA1/EHD3/FGF14/GNB5/SHANK1/SUMO1/NLGN1/HCN2/PPP3CA/KCNK3/GSTO…
GO:0006171	cAMP biosynthetic process	10	0.697257	1.92613	0.00586321	0.0393841	0.0289242	1083	tags=30%, list=5%, signal=28%	ADCY9/ADCY1/ADCY3
GO:0032482	Rab protein signal transduction	21	0.550174	1.92578	0.00149661	0.0148209	0.0108847	5637	tags=52%, list=26%, signal=39%	RAB15/RAB39A/DENND4B/RAB9B/DENND3/RAB39B/DENND4A/MADD/GDI1/RAB12/SGSM3
GO:0021955	central nervous system neuron axonogenesis	36	0.484561	1.92361	0.00112459	0.0121019	0.00888779	1579	tags=42%, list=7%, signal=39%	EPHB6/HSP90AA1/NDEL1/EPHB2/PLXNA4/SPTBN4/ARHGAP35/MYCBP2/HSP90AB1/DCLK1/DCC/B4GALT6/CHRNB2/ADARB1/SCN1B
GO:0031113	regulation of microtubule polymerization	54	0.440406	1.92126	0.000473766	0.00631155	0.00463529	5033	tags=54%, list=24%, signal=41%	HSPA1A/MAP2/FKBP4/INPP5J/CLIP3/CAMSAP3/CLASP1/HSPA1B/NAV3/MAPT/DYRK1A/PAK1/MECP2/MAP1B/STMN2/GBA2/MAPRE3/TBCD/ARHGEF7/CAMSAP1/SNCA/STMN1/CDK5R1/DRG1/CAMSAP2/DCTN1/GIT1/CKAP5/TOGARAM1
GO:0007416	synapse assembly	182	0.359971	1.91951	3.25482e-07	2.64057e-05	1.93927e-05	4476	tags=39%, list=21%, signal=31%	IL1RAPL2/SPTBN2/LGI2/LHFPL4/BSN/PCDHB3/CDK5/ASIC2/FLRT3/PCLO/RAB17/EPHB2/AMIGO1/ADD2/CLSTN3/SYNDIG1/SHANK2/CLSTN2/SLITRK3/GAP43/DKK1/MECP2/MYCBP2/CHRNB2/MAP1B/SPOCK2/NRXN2/ARHGEF9/IL1RAP/LRFN3/NRG1/DNM3/BDNF/NPTN/SIX4/AMIGO2/SLIT1/GABRA1/GABRG2/NRCAM/DSCAM/LRRTM1/STAU2/LRRC4/SNCA/CLSTN1/NEGR1/ROBO2/LRFN5/VSTM5/GABRB3/NLGN1/LRRTM2/VPS35/ERBB4/EFNA5/NLGN4X/MEF2C/GABRB2/HAPLN4/KIRREL3/AMIGO3/SLITRK4…
GO:0051131	chaperone-mediated protein complex assembly	22	0.541404	1.91918	0.0012426	0.0128904	0.0094669	2183	tags=36%, list=10%, signal=33%	HSPA1A/HSP90AA1/PSMG3/HSPD1/HSP90AB1/TMEM35A/HSPA4/MKKS
GO:0098815	modulation of excitatory postsynaptic potential	43	0.453843	1.91831	0.000915587	0.0104327	0.0076619	5817	tags=58%, list=27%, signal=42%	PRKCZ/CELF4/TMEM25/STX1B/STX1A/DLG4/S1PR2/GRIN2A/PRKAR1B/PTK2B/GRIN1/RGS4/GRIN2B/RIMS1/SHANK1/NLGN1/LRRK2/TBC1D24/NLGN4X/NLGN2/SLC8A3/SLC8A2/PTEN/APP/MTMR2
GO:0051085	chaperone cofactor-dependent protein refolding	31	0.494971	1.90165	0.00220181	0.0197073	0.0144733	3166	tags=48%, list=15%, signal=41%	HSPA6/DNAJB1/HSPH1/HSPA1A/TOR1A/HSPA1B/HSPA14/HSPA9/DNAJB4/DNAJC7/HSPA8/HSPA1L/DNAJC18/GAK/HSPA13
GO:0007213	G protein-coupled acetylcholine receptor signaling pathway	19	0.558142	1.89337	0.00451344	0.0330567	0.0242773	4810	tags=63%, list=23%, signal=49%	GRK2/CHRM2/HRH4/GNA15/OPRM1/GNB1/PLCB1/CHRM1/CDK5R1/CHRM4/CHRM3/HRH3
GO:0001975	response to amphetamine	30	0.496629	1.89229	0.00120185	0.0126605	0.00929804	4228	tags=47%, list=20%, signal=37%	RGS2/CALM3/GRIN2A/SLC18A2/PDE1B/RGS4/HPRT1/DRD5/NR4A1/PPP1R9B/PPP3CA/TH/RGS7/SLC1A1
GO:1903351	cellular response to dopamine	84	0.399481	1.89135	7.33134e-05	0.00162212	0.00119131	5117	tags=50%, list=24%, signal=38%	HTR2C/HTR4/CHRM2/HTR1F/HRH2/HTR3B/HCN3/HRH4/GSK3A/DRD3/PRKN/GNA15/HTR3D/ATF4/GNAS/HTR7/GNB1/ARRB2/NSG1/NSG2/RGS4/GSK3B/CHRM1/HTR6/DRD5/HTR2A/GNB5/LRRK2/VPS35/HTR3C/CHRM4/OR10H5/CALY/ALK/CHRM3/SLC1A1/MAPK1/GNAL/GNG2/HRH3/ADCY5/PALM
GO:0060081	membrane hyperpolarization	11	0.662316	1.89061	0.00622904	0.0412599	0.0303019	1765	tags=45%, list=8%, signal=42%	KCNA5/PRKCZ/KCNQ3/CACNG2/TRPC5
GO:0032409	regulation of transporter activity	303	0.326249	1.88402	2.35946e-08	2.98613e-06	2.19305e-06	5146	tags=43%, list=24%, signal=33%	KCNAB1/WNK2/SLC9A1/NOS1AP/CACNG8/SPHK2/CACNB3/CDK5/PTPN3/CACNG2/DMD/SYNGR3/PIM1/CABP1/CALM3/CAMK2D/CACNG5/EPHB2/AMIGO1/HCN3/FXYD7/LRRC38/JSRP1/DLG4/IFNGR2/KCNC2/DRD3/RYR2/PRKCE/SLC5A3/SHISA7/RASGRF1/OSR1/TCAF1/MMP9/SCN2B/ATP1B3/ATP1B1/ANK2/CACNB1/JPH3/MAPK8IP2/MRLN/HTT/GLRX/PRKACA/SCN4B/SCN1B/HPCA/HOMER1/PPP3CC/STAC2/OPRM1/HECW1/KCNS2/CBARP/CRBN/CAPN1/PPP3CB/ACTN2/PTK2B/CRH/KCNC1/FGF12/HCN1/CHP1/…
GO:0010635	regulation of mitochondrial fusion	12	0.640183	1.87596	0.00527239	0.0367037	0.0269557	2211	tags=42%, list=10%, signal=37%	ZDHHC6/PID1/HUWE1/PRKN/TFRC
GO:0071805	potassium ion transmembrane transport	216	0.340079	1.87534	4.34979e-07	3.31632e-05	2.43555e-05	5514	tags=47%, list=26%, signal=35%	KCNAB1/KCNA5/WNK2/KCNS3/KCNH3/SLC9A1/ATP12A/NOS1AP/KCNAB3/KCNQ3/KCNH2/SLC9A5/KCNJ11/AMIGO1/HCN3/KCNA6/LRRC38/PKD2L1/KCNN1/KCNC2/SLC17A7/KCNIP3/SLC9A8/KCNA4/KCNB1/KCNB2/ATP1B3/KCNQ2/ATP1B1/ANK2/SNAP25/KCNT2/ATP1A1/KCNJ12/KCNMA1/KCNS2/CRBN/KCNAB2/ACTN2/SLC9C1/KCNC1/KCNH7/SLC12A1/KCNC4/KCNQ5/HCN1/KCND3/KCNA3/KCNJ4/AKAP6/KCNT1/RGS4/SLC12A5/KCNF1/DPP6/NEDD4L/NALCN/KCNK2/DPP10/CAB39/KCNK12/CACNA1D/ANK3…
GO:0016188	synaptic vesicle maturation	12	0.639764	1.87474	0.00527239	0.0367037	0.0269557	2023	tags=50%, list=9%, signal=45%	UNC13A/DLG4/STXBP1/SYP/RAB3A/ZDHHC15
GO:0070507	regulation of microtubule cytoskeleton organization	154	0.356619	1.87174	5.26142e-06	0.000241263	0.000177186	5033	tags=42%, list=24%, signal=32%	SPEF1/MAP1A/PHLDB2/MAP6/HSPA1A/MAP2/FKBP4/CCSAP/INPP5J/FSD1/CLIP3/CAMSAP3/CLASP1/HSPA1B/NAV3/CKAP2/TRIM54/MAPT/DYRK1A/TPX2/PAK1/MECP2/SPAG5/MAP1B/MAPRE2/STMN2/KATNB1/GBA2/MARK2/BMERB1/STMN3/DYNC1H1/MAPRE3/CLTC/RAE1/TBCD/ARHGEF7/GSK3B/PKD1/CAMSAP1/GAS2L2/SNCA/RNF4/STMN1/TRIM36/BICD1/EFNA5/MAP9/CDK5R1/DRG1/PAFAH1B1/CAMSAP2/HDGFL3/WNT3A/TTBK2/FGF13/CHMP3/DCTN1/TRPV4/SKA1/GIT1/CLASP2/PRKAA2/CKAP5/TOG…
GO:1901018	positive regulation of potassium ion transmembrane transporter activity	28	0.494677	1.86692	0.00260515	0.0220984	0.0162294	5600	tags=57%, list=26%, signal=42%	NOS1AP/AMIGO1/LRRC38/KCNC2/ATP1B3/ATP1B1/ANK2/ACTN2/KCNC1/AKAP6/KCNA1/KCNK3/RNF207/LRRC26/GAL/KCNIP2
GO:0007612	learning	147	0.356636	1.85699	5.83795e-06	0.000253031	0.00018583	4040	tags=39%, list=19%, signal=32%	BRSK1/PTGS2/MAP1A/CDK5/EPHB2/GABRA5/TACR2/CNTNAP2/SHANK2/NRXN3/DLG4/DRD3/NDRG4/NPTX2/ADCY3/NRGN/SORCS3/NEUROD2/NF1/ATXN1/DKK1/MECP2/PRKN/JPH3/SNAP25/MAPK8IP2/HTT/SYNJ1/CHRNB2/GRIN2A/NRXN2/NPTN/PPP3CB/PDE1B/ABCA7/GRIN1/VDAC1/PLCB1/ELAVL4/SLC12A5/KMT2A/GRM5/CHST10/JPH4/DDHD2/PAK5/RAG1/SYNGAP1/DRD5/BRAF/SHANK1/PPP1R9B/TACR1/HMGCR/TH/NLGN4X/KRAS/UBE3A
GO:0000338	protein deneddylation	11	0.650355	1.85646	0.00826298	0.0495622	0.0363992	4152	tags=55%, list=19%, signal=44%	TOR1A/COPS6/COPS3/COPS4/COPS2/COPS7A
GO:2000463	positive regulation of excitatory postsynaptic potential	30	0.487108	1.85602	0.00179744	0.0169259	0.0124306	3607	tags=47%, list=17%, signal=39%	PRKCZ/STX1B/STX1A/DLG4/GRIN2A/PRKAR1B/PTK2B/GRIN1/RGS4/GRIN2B/RIMS1/SHANK1/NLGN1/TBC1D24
GO:0030049	muscle filament sliding	14	0.600611	1.85399	0.00528482	0.0367492	0.0269891	3502	tags=50%, list=16%, signal=42%	MYH7/MYL6B/MYH8/MYL1/TNNC1/TNNT2/MYH3
GO:0051968	positive regulation of synaptic transmission, glutamatergic	32	0.478367	1.85166	0.00367228	0.0286185	0.0210178	4709	tags=50%, list=22%, signal=39%	PTGS2/CACNG8/CACNG2/CACNG5/TSHZ3/STXBP1/GRIN2A/PTK2B/GRIN1/CACNG3/GRIN2B/NLGN1/RAB3GAP1/KMO/NLGN2/ROR2
GO:0035641	locomotory exploration behavior	15	0.585949	1.85005	0.00709274	0.0447698	0.0328795	4399	tags=73%, list=21%, signal=58%	GAD1/DLG4/PRKCE/CRBN/MYG1/CRH/DPP4/SLC4A10/LRRK2/UBE3A/NLGN2
GO:0048499	synaptic vesicle membrane organization	25	0.505731	1.84961	0.00358653	0.0280755	0.020619	1749	tags=44%, list=8%, signal=40%	CPLX1/TOR1A/SYNGR1/STX1B/STX1A/STXBP1/SYT1/SYP/SNAP25/RAB3A/AP3D1
GO:0006813	potassium ion transport	240	0.332638	1.84891	3.88653e-07	2.99926e-05	2.2027e-05	5514	tags=47%, list=26%, signal=35%	KCNAB1/KCNA5/WNK2/KCNS3/KCNH3/SLC9A1/ATP12A/NOS1AP/KCNAB3/KCNQ3/KCNH2/SLC9A5/KCNJ11/AMIGO1/HCN3/KCNA6/LRRC38/PKD2L1/KCNN1/KCNC2/DRD3/SLC17A7/KCNIP3/SLC9A8/KCNA4/KCNB1/KCNB2/ATP1B3/KCNQ2/ATP1B1/ANK2/ATP1B4/SNAP25/KCNT2/ATP1A1/KCNJ12/KCNMA1/ATF4/KCNS2/CRBN/KCNAB2/ACTN2/PTK2B/SLC9C1/KCNC1/KCNH7/SLC12A1/KCNC4/KCNQ5/HCN1/KCND3/KCNA3/KCNJ4/CHP1/AKAP6/KCNT1/RGS4/SLC12A5/KCNF1/DPP6/NEDD4L/NALCN/KCNK2/NSF…
GO:0033275	actin-myosin filament sliding	16	0.572867	1.84685	0.00384572	0.0296416	0.0217692	3502	tags=44%, list=16%, signal=37%	MYH7/MYL6B/MYH8/MYL1/TNNC1/TNNT2/MYH3
GO:1903350	response to dopamine	85	0.387005	1.84248	0.000140096	0.00268645	0.00197296	5117	tags=49%, list=24%, signal=38%	HTR2C/HTR4/CHRM2/HTR1F/HRH2/HTR3B/HCN3/HRH4/GSK3A/DRD3/PRKN/GNA15/HTR3D/ATF4/GNAS/HTR7/GNB1/ARRB2/NSG1/NSG2/RGS4/GSK3B/CHRM1/HTR6/DRD5/HTR2A/GNB5/LRRK2/VPS35/HTR3C/CHRM4/OR10H5/CALY/ALK/CHRM3/SLC1A1/MAPK1/GNAL/GNG2/HRH3/ADCY5/PALM
GO:0007007	inner mitochondrial membrane organization	40	0.447183	1.8405	0.00141131	0.0142526	0.0104673	5820	tags=57%, list=27%, signal=42%	MTX1/MTX2/AFG3L2/HSPA9/TOMM70/IMMT/CHCHD6/OPA1/MTX3/GHITM/MICOS10/TIMM8A/AGK/CHCHD3/PINK1/APOO/SLC25A46/MAIP1/DNAJC11/SAMM50/MICOS13/TIMM10/TIMM9
GO:0034605	cellular response to heat	63	0.410725	1.83996	0.000256379	0.0040297	0.00295947	2503	tags=33%, list=12%, signal=30%	HSPA6/DNAJB1/PTGS2/HSPA1A/DNAJB6/HSP90AA1/SLU7/ST8SIA1/HSPA1B/SCARA5/MAPT/NF1/ATR/HSP90AB1/PRKACA/DNAJC7/MTOR/HSBP1L1/DNAJC2/GSK3B/THBS1
GO:0034067	protein localization to Golgi apparatus	29	0.484129	1.83866	0.00214908	0.0194	0.0142476	4339	tags=48%, list=20%, signal=39%	GCC2/RIPOR1/PAQR3/RAB6B/OPTN/GBF1/ZDHHC15/GAK/ARL5C/RAB6A/VPS13A/SORL1/ARL1/VPS13D
GO:0010469	regulation of signaling receptor activity	159	0.348989	1.83711	5.11297e-06	0.000237903	0.00017472	4623	tags=39%, list=22%, signal=31%	AREG/GREM2/CACNG8/NPTXR/CACNG2/CACNG5/EPHB2/DLGAP4/DLG4/IFNGR2/SRC/NPTX2/SHISA7/RASGRF1/DKK1/NEURL1/DLGAP1/MAPK8IP2/LY6E/BTC/HOMER1/BUD31/OPRM1/CAPN1/ZFYVE28/PTK2B/CRH/CNRIP1/SHISA8/NCOA3/CNIH2/CGA/LRPAP1/NCK2/CACNG3/DAPK1/DKK4/CRHBP/EGF/DKK3/SOCS5/MIRLET7E/PPP2R5B/TSG101/BEGAIN/ANKRD13C/LYNX1/SHANK1/NLGN1/ERRFI1/ESR2/BICD1/MEF2C/DLGAP2/ADRA2C/IFNG/PINK1/NLGN2/GPRC5A/PRRT1/CNIH3/PPARG
GO:0042407	cristae formation	18	0.553406	1.83635	0.00639853	0.0419585	0.0308149	5250	tags=61%, list=25%, signal=46%	AFG3L2/IMMT/CHCHD6/MICOS10/CHCHD3/PINK1/APOO/SLC25A46/DNAJC11/SAMM50/MICOS13
GO:1903540	establishment of protein localization to postsynaptic membrane	16	0.569228	1.83512	0.00396911	0.0303077	0.0222584	4850	tags=81%, list=23%, signal=63%	ARHGAP44/CPLX1/STX1B/GRIPAP1/SNAP25/GRIP1/NSG1/CLSTN1/VPS35/TAMALIN/RAB11A/GRIP2/STX3
GO:0015872	dopamine transport	50	0.427445	1.83432	0.000808578	0.00955569	0.00701783	5017	tags=40%, list=23%, signal=31%	SNCG/TOR1A/SYT7/DRD3/SYT1/PRKN/SYT13/CHRNB2/SYT3/RAB3A/SLC18A2/SYT4/SYT12/SNCA/HTR2A/KCNA2/SYT5/PINK1/GRM2/SYT10
GO:0061001	regulation of dendritic spine morphogenesis	44	0.434645	1.83214	0.00163313	0.0158747	0.0116586	6257	tags=64%, list=29%, signal=45%	ARHGAP44/CDK5/EPHB2/LRP8/NGEF/DNM3/PAK3/ZDHHC15/PPFIA2/STAU2/DBN1/NLGN1/LRRK2/TANC2/CDK5R1/EPHA4/UBE3A/PAFAH1B1/CAMK2B/CAPRIN2/LZTS3/PTEN/GPRASP3/SIPA1L1/DHX36/ABI2/ACTR2/SHANK3
GO:0051953	negative regulation of amine transport	27	0.48989	1.83081	0.00238787	0.0209867	0.0154129	6325	tags=48%, list=30%, signal=34%	RGS2/SLC43A2/CHGA/SYT4/CRH/RGS4/SNCA/GRM7/ADRA2C/HRH3/ADRA2A/DRD2/GHSR
GO:2000311	regulation of AMPA receptor activity	25	0.499822	1.828	0.00418785	0.0315042	0.0231371	4612	tags=56%, list=22%, signal=44%	CACNG8/CACNG2/CACNG5/SHISA7/MAPK8IP2/SHISA8/CNIH2/CACNG3/SHANK1/NLGN1/MEF2C/NLGN2/PRRT1/CNIH3
GO:0051650	establishment of vesicle localization	194	0.337403	1.82447	2.29874e-06	0.000134689	9.89173e-05	4679	tags=42%, list=22%, signal=33%	BICDL1/MAP2/MYO7A/AP3B2/PRKCZ/CDK5/TOR1A/IRAG2/MYO5B/DNM1/TFG/NDEL1/RAB17/CLASP1/TESK1/TRAPPC13/ATP9A/RASGRP1/PRKN/TRAPPC1/MYO5A/HTT/SYNJ1/KIFAP3/STAM/BICDL2/RAB3A/GBF1/SNAP91/AP3D1/SYT4/DYNC1H1/MYO15A/AP1AR/SMPD3/TRAPPC2B/AP3M2/BLOC1S6/MKKS/ATP13A2/PPFIA2/SDC1/DYNC1I1/MAP4K2/BLOC1S2/CNIH2/KIF3A/CUL3/SEPTIN5/DCTN2/SNCA/TSG101/LIN7A/TRAPPC2L/NLGN1/EXOC3/LRRK2/AP3S1/SHROOM2/KIF3B/CDH3/TANC2/CEP19/E…
GO:0019228	neuronal action potential	38	0.451937	1.82389	0.00173419	0.0165271	0.0121377	3599	tags=39%, list=17%, signal=33%	GBA1/SCN8A/GLRA1/CACNA1H/MTOR/SCN7A/CACNA1G/FGF12/ANK3/KCNA1/SCN5A/SCN2A/SCN1A/KCNA2/GJD2
GO:0098703	calcium ion import across plasma membrane	38	0.451383	1.82166	0.00175628	0.0166623	0.012237	5206	tags=53%, list=24%, signal=40%	TRPV6/TRPV2/PPP3CC/CACNA1B/PPP3CB/CACNA1C/CACNA1A/CACNA1D/NALF1/TRPM2/CACNA1F/PPP3CA/PPP3R1/SLC8A1/SLC24A2/AKAP5/PPP3R2/SLC8A3/TRPV4/SLC8A2
GO:0061577	calcium ion transmembrane transport via high voltage-gated calcium channel	16	0.5648	1.82084	0.00450543	0.0330567	0.0242773	4880	tags=56%, list=23%, signal=43%	NOS1AP/CACNB3/CAMK2D/CACNB1/CACNG1/CACNA1C/G6PD/CACNG6/UBR3
GO:0061077	chaperone-mediated protein folding	68	0.401091	1.82028	0.000284441	0.00434507	0.00319108	5550	tags=54%, list=26%, signal=40%	HSPA6/DNAJB1/HSPH1/HSPA1A/FKBP4/DNAJB6/TOR1A/DNAJB7/HSPA1B/HSPA14/FKBP11/PPID/HSPA9/DNAJB4/DNAJC5/DNAJC7/CCT6A/HSPA8/HSPA1L/DNAJC18/CCT5/TCP1/GAK/CCT8/HSPA13/UNC45B/HSPB1/DNAJB14/FKBP1B/FKBP1A/TRAP1/HSPE1/PTGES3/CCT2/DNAJB5/CSNK2A1/CHORDC1
GO:1901385	regulation of voltage-gated calcium channel activity	45	0.428588	1.8193	0.00217489	0.019542	0.0143519	4673	tags=47%, list=22%, signal=37%	NOS1AP/CACNB3/CDK5/DMD/CABP1/CALM3/DRD3/CACNB1/HPCA/PPP3CC/STAC2/CBARP/PPP3CB/CALM1/EHD3/GNB5/PPP3CA/PPP3R1/AKAP5/PPP3R2/CACNB4
GO:0048169	regulation of long-term neuronal synaptic plasticity	23	0.508736	1.81885	0.0052481	0.0367037	0.0269557	6257	tags=70%, list=29%, signal=49%	SYNGR1/EPHB2/DLG4/NF1/SYP/NEURL1/NPTN/GRM5/SNCA/SYNGAP1/KRAS/RAB5A/CAMK2B/APP/DRD2/SHANK3
GO:0021954	central nervous system neuron development	84	0.382917	1.81293	0.00019987	0.00342759	0.00251727	1652	tags=30%, list=8%, signal=28%	SECISBP2/LHX6/MAP2/CDK5/EPHB6/HSP90AA1/NDEL1/EPHB2/PLXNA4/NOVA2/PLXNA1/SPTBN4/MAPT/ARHGAP35/RAPGEF2/MYCBP2/HSP90AB1/DCLK1/DCC/B4GALT6/CHRNB2/ADARB1/SCN1B/GBX2/GBA2
GO:0000422	autophagy of mitochondrion	93	0.372434	1.8123	0.000384214	0.00545136	0.00400355	5628	tags=49%, list=26%, signal=37%	FUNDC1/HUWE1/GBA1/ULK1/GSK3A/TSC2/CSNK2A2/MAP1LC3B/PRKN/HTT/SPATA18/OPTN/MARK2/ATG5/RNF41/VDAC1/ATP13A2/PHB2/ATG9A/MAP1LC3A/DNM1L/CDC37/ARFIP2/GABARAPL1/CTSK/ATG9B/ATG2B/BECN1/SLC25A5/PINK1/SLC25A46/VPS13D/AMBRA1/ATG12/SNX30/SLC25A4/CAMKK2/BNIP3/MAP1LC3B2/TIGAR/SREBF2/MAP1LC3C/ATG13/HAX1/FBXW7/ATG4D
GO:0061726	mitochondrion disassembly	93	0.372434	1.8123	0.000384214	0.00545136	0.00400355	5628	tags=49%, list=26%, signal=37%	FUNDC1/HUWE1/GBA1/ULK1/GSK3A/TSC2/CSNK2A2/MAP1LC3B/PRKN/HTT/SPATA18/OPTN/MARK2/ATG5/RNF41/VDAC1/ATP13A2/PHB2/ATG9A/MAP1LC3A/DNM1L/CDC37/ARFIP2/GABARAPL1/CTSK/ATG9B/ATG2B/BECN1/SLC25A5/PINK1/SLC25A46/VPS13D/AMBRA1/ATG12/SNX30/SLC25A4/CAMKK2/BNIP3/MAP1LC3B2/TIGAR/SREBF2/MAP1LC3C/ATG13/HAX1/FBXW7/ATG4D
GO:1905144	response to acetylcholine	33	0.465643	1.81225	0.00249891	0.0216617	0.0159087	4911	tags=52%, list=23%, signal=40%	GRK2/CHRM2/HRH4/CHRND/CHRNB2/GNA15/OPRM1/GNB1/PLCB1/CHRNA2/CHRM1/ROCK2/CDK5R1/CHRM4/CHRM3/HRH3/ACHE
GO:0006458	'de novo' protein folding	40	0.440013	1.81099	0.00180516	0.0169733	0.0124654	5438	tags=62%, list=25%, signal=47%	HSPA6/DNAJB1/HSPH1/HSPA1A/TOR1A/HSPA1B/HSPA14/HSPD1/HSPA9/DNAJB4/DNAJC7/DNAJC2/HSPA8/HSPA1L/DNAJC18/GAK/HSPA13/DNAJB14/FKBP1B/FKBP1A/HSPE1/CHCHD4/PTGES3/CCT2/DNAJB5
GO:1903818	positive regulation of voltage-gated potassium channel activity	18	0.544232	1.80591	0.00783924	0.0479121	0.0351873	5600	tags=61%, list=26%, signal=45%	NOS1AP/AMIGO1/LRRC38/KCNC2/KCNC1/AKAP6/KCNA1/KCNK3/RNF207/LRRC26/KCNIP2
GO:0051592	response to calcium ion	141	0.349005	1.80412	4.63247e-05	0.00111039	0.000815485	3703	tags=36%, list=17%, signal=30%	TRPV6/GUCA1A/ALOX15/ADCY1/DMTN/ACER1/CPNE7/CACNG2/CALM3/CPNE4/CAMK2D/SYT7/CPNE9/SLC25A12/RYR2/PCSK1/KCNB1/NEUROD2/SYT1/SYT13/MTTP/ITPKC/SYT3/HPCA/HOMER1/GPLD1/KCNMA1/SYT4/ENTPD6/SYT12/MEF2A/CPNE5/PTK2B/TPH2/MNAT1/SDC1/THBS1/RASGRP2/RASA4/CRHBP/CALM1/KCNH1/SCN5A/TRPM2/BRAF/TNNT2/NLGN1/PPP3CA/ECT2/TRPC1/DPEP1
GO:0007626	locomotory behavior	186	0.335251	1.79558	2.65989e-06	0.000151638	0.000111365	4261	tags=37%, list=20%, signal=30%	HTR2C/SEZ6/NTAN1/NCOA2/SNCG/GAD1/SHANK2/DLG4/APBA2/OPRD1/DRD3/PRKCE/AVP/SPTBN4/EFNB3/MECP2/PRKN/ALDH1A3/APBA1/SNAP25/CHRNB2/RASD2/GLRA1/NRG1/SLC18A2/CRBN/MYG1/PPP3CB/MYO15A/PDE1B/ARRB2/MTOR/NPY2R/CRH/FGF12/ELAVL4/UCHL1/GLRB/OXR1/DPP4/ASTN1/GRM5/HPRT1/DDHD2/DSCAM/LRRTM1/PAK5/PITX3/GRM1/SNCA/SLC4A10/NEGR1/CEND1/INPP5F/SCN1A/LRRK2/VPS13A/VPS35/TH/CHL1/EPHA4/USP2/FEZF2/UBE3A/ALK/PAFAH1B1/SLC1A1/SLC25…
GO:0046785	microtubule polymerization	85	0.376896	1.79435	0.00026136	0.00409378	0.00300652	5033	tags=47%, list=24%, signal=36%	HSPA1A/MAP2/FKBP4/INPP5J/CLIP3/CAMSAP3/NDEL1/CLASP1/TUBGCP5/HSPA1B/NAV3/MAPT/DYRK1A/TPX2/TUBG2/PAK1/MECP2/MAP1B/STMN2/TUBG1/GBA2/MAPRE3/TBCD/ARHGEF7/HAUS2/CAMSAP1/SNCA/RANBP9/STMN1/CDK5R1/DRG1/CAMSAP2/HDGFL3/FGF13/DCTN1/TRPV4/GIT1/CLASP2/CKAP5/TOGARAM1
GO:0008038	neuron recognition	48	0.419169	1.79386	0.00162659	0.0158355	0.0116298	3979	tags=48%, list=19%, signal=39%	EPHB2/AMIGO1/CNTNAP2/EFNB3/ARHGAP35/GAP43/CNTN4/OPCML/TNFRSF21/NPTN/EXT1/NEXN/TNN/NRCAM/MYPN/DSCAM/YWHAZ/ROBO2/VSTM2L/CDK5R1/EPHA4/FEZF2/EMB
GO:0042026	protein refolding	25	0.489261	1.78938	0.00582723	0.0392386	0.0288173	4467	tags=64%, list=21%, signal=51%	HSPA6/HSPA1A/DNAJA4/HSP90AA1/HSPA1B/HSPA14/HSPD1/HSPA9/HSPA8/HSPA1L/HSPA13/DNAJA1/HSPB1/DNAJA2/FKBP1B/FKBP1A
GO:0072384	organelle transport along microtubule	88	0.373362	1.78935	0.000237801	0.0038611	0.00283564	4512	tags=45%, list=21%, signal=36%	BICDL1/MAP2/AP3B2/PRKCZ/NDEL1/MAPT/RASGRP1/HTT/MAP1B/SYBU/KIFAP3/NEFL/BICDL2/AP3D1/COPG2/DYNC1H1/AP3M2/BLOC1S6/PEX14/NEFH/UCHL1/DYNC1I1/BLOC1S2/CNIH2/TMEM201/KIF3A/OPA1/AGBL4/WASF1/COPG1/RAB6A/AP3S1/KIF3B/KIF28P/BICD1/LRPPRC/PAFAH1B1/RAB1A/TRAK1/TRIM46
GO:0086012	membrane depolarization during cardiac muscle cell action potential	21	0.511053	1.78884	0.00579205	0.0391582	0.0287583	5318	tags=67%, list=25%, signal=50%	SCN2B/ANK2/SCN4B/SCN1B/CACNA1G/TRPM4/CACNA1C/CACNA1D/ANK3/SCN5A/HCN2/SLC8A1/SCN3B/HCN4
GO:0019226	transmission of nerve impulse	75	0.38546	1.78837	0.000416082	0.00573632	0.00421283	3599	tags=37%, list=17%, signal=31%	CACNG8/CNTNAP1/CACNG2/CACNG5/GBA1/CNTNAP2/AVP/SPTBN4/SCN8A/SCN1B/GLRA1/CACNA1H/MTOR/CLCN1/SCN7A/OTOA/CACNA1G/FGF12/CACNG3/NRCAM/ANK3/KCNA1/DRD5/SCN5A/SCN2A/SCN1A/KCNA2/GJD2
GO:0050808	synapse organization	425	0.298234	1.78728	3.36727e-09	7.61002e-07	5.5889e-07	4737	tags=38%, list=22%, signal=30%	IL1RAPL2/PPFIA3/SPTBN2/LGI2/LHFPL4/SEZ6/BSN/NOS1AP/ERC2/SEZ6L2/SNCG/PCDHB3/ARHGAP44/FRMPD4/CACNB3/UNC13A/CDK5/ASIC2/CNTNAP1/CACNG2/FLRT3/PCLO/DAB2IP/RAB17/EPHB2/AMIGO1/ADD2/CLSTN3/SYNDIG1/GRIPAP1/SHANK2/DLG4/SYN1/CLSTN2/SHISA7/MAPT/SYNPO/SLITRK3/GPHN/GAP43/NEUROD2/DKK1/MECP2/LRP8/MYCBP2/NEURL1/CACNB1/CDKL5/CHRNB2/PCDHGC5/MAP1B/SYBU/PIN1/AFG3L2/SNCB/SPOCK2/NEFL/HOMER1/NRXN2/CAMKV/ARHGEF9/RAB3A/NGE…
GO:0007214	gamma-aminobutyric acid signaling pathway	28	0.473533	1.78712	0.00429953	0.0319247	0.023446	4996	tags=54%, list=23%, signal=41%	PHF24/GABRA5/GABBR2/SHISA7/GABRG3/PLCL2/ATF4/GABRA1/GPR156/GABRG2/GABRB3/GABRB2/GABRA3/CACNB4/GABRE
GO:1904062	regulation of cation transmembrane transport	376	0.30235	1.78686	4.1405e-08	4.898e-06	3.59716e-06	4488	tags=38%, list=21%, signal=30%	RGS2/KCNAB1/WNK2/SLC9A1/NOS1AP/KCNAB3/CACNG8/SLC43A2/SPHK2/CACNB3/CDK5/PTPN3/CACNG2/DMD/CABP1/CALM3/KCNH2/CAMK2D/CACNG5/EPHB2/PDPK1/AMIGO1/HCN3/THY1/FXYD7/LRRC38/JSRP1/LHCGR/DLG4/IFNGR2/KCNC2/DRD3/NPSR1/RYR2/KCNIP3/PRKCE/SHISA7/RASGRF1/OSR1/MMP9/SCN2B/ATP1B3/ATP1B1/ANK2/CACNB1/JPH3/MAPK8IP2/MRLN/HTT/GLRX/GRIN2A/PRKACA/SCN4B/SCN1B/HPCA/HOMER1/DIAPH1/CACNG1/PPP3CC/STAC2/OPRM1/ATG5/HECW1/KCNS2/CBARP…
GO:0016358	dendrite development	235	0.321977	1.78149	1.14166e-06	7.60469e-05	5.58498e-05	4431	tags=38%, list=21%, signal=31%	GRIN3A/MAP1A/KHDC3L/SEZ6/IQSEC1/CARM1/MAP6/MAP2/ARHGAP44/CDK5/DAB2IP/RAB17/CPEB3/EPHB2/FSTL4/DLG4/GSK3A/BCL11A/MAPKAPK5/PACSIN1/KNDC1/RTN4IP1/PHACTR1/RAPGEF2/MECP2/CAMK1D/LRP8/KIAA0319/NEURL1/DCLK1/DCC/MAPK8IP2/CDKL5/CHRNB2/MAP1B/ASAP1/GRIP1/NGEF/DNM3/TRPC5/HECW1/ACTL6B/MARK1/PAK3/SULT4A1/MEF2A/ZDHHC15/CELSR2/PARP6/PPFIA2/ELAVL4/FLRT1/GSK3B/SLC12A5/NCK2/NEDD4L/SS18L2/HPRT1/DSCAM/MCF2/STAU2/SYNGAP…
GO:0035036	sperm-egg recognition	40	0.432747	1.78108	0.0023968	0.0210094	0.0154296	6386	tags=60%, list=30%, signal=42%	CLGN/TMPRSS12/ZP3/FETUB/ASTL/ZPBP/LY6K/ADAM32/VDAC2/HSPA1L/CCT5/UBAP2L/TCP1/CCT8/TEX101/ZP1/PRSS55/ALDOA/CCT2/OVGP1/ADAM5/CCT4/ACR/IZUMO1
GO:1903792	negative regulation of anion transport	24	0.49569	1.77638	0.00468416	0.0339924	0.0249645	4996	tags=38%, list=23%, signal=29%	RGS2/SLC43A2/CYP4F2/RGS4/GOPC/GRM7/TCAF2/HRH3/GABRE
GO:0062237	protein localization to postsynapse	36	0.447314	1.77575	0.00506208	0.0356713	0.0261975	4850	tags=56%, list=23%, signal=43%	ARHGAP44/CPLX1/PRKCZ/CACNG2/STX1B/GRIPAP1/DLG4/SNAP25/GRIN2A/GRIP1/IQSEC2/ZDHHC15/NSG1/CACNG3/CLSTN1/VPS35/TAMALIN/RAB11A/GRIP2/STX3
GO:0035637	multicellular organismal signaling	163	0.337268	1.7753	2.16776e-05	0.000644957	0.000473665	3687	tags=36%, list=17%, signal=30%	KCNA5/SLC9A1/CACNG8/CNTNAP1/CACNG2/CALM3/KCNH2/ATP2B3/CAMK2D/CACNG5/GBA1/HCN3/CNTNAP2/RYR2/AVP/SPTBN4/SCN2B/ATP1B1/ANK2/SCN8A/CORIN/PRKACA/ATP1A1/SCN4B/DSG2/SCN1B/GLRA1/ATP2B2/CACNA1H/MEF2A/MTOR/CLCN1/SCN7A/OTOA/CACNA1G/FGF12/TRPM4/HCN1/KCND3/CACNA1C/CACNG3/NRCAM/CACNA1D/CALM1/ANK3/KCNA1/DRD5/EHD3/SCN5A/SCN2A/SCN1A/SLC4A3/HCN2/ATP1A3/KCNA2/GJD3/GJD2/TRPC1
GO:0070841	inclusion body assembly	23	0.495837	1.77273	0.0080641	0.0486924	0.0357603	1430	tags=35%, list=7%, signal=32%	DNAJB1/HSPA1A/DNAJB6/DNAJA4/HSPA1B/MAPT/PRKN/TRIM37
GO:1901021	positive regulation of calcium ion transmembrane transporter activity	45	0.417364	1.77166	0.0037436	0.0289603	0.0212688	4673	tags=49%, list=22%, signal=38%	SLC9A1/CACNB3/CDK5/CALM3/RYR2/ATP1B1/ANK2/HTT/PPP3CC/STAC2/PPP3CB/AKAP6/CALM1/EHD3/SUMO1/PPP3CA/GSTO1/PPP3R1/CRACR2A/AKAP5/PPP3R2/CACNB4
GO:0071277	cellular response to calcium ion	84	0.373644	1.76903	0.000366529	0.00523565	0.00384513	4038	tags=40%, list=19%, signal=33%	GUCA1A/ALOX15/ADCY1/DMTN/ACER1/CPNE7/CPNE4/CAMK2D/SYT7/CPNE9/KCNB1/NEUROD2/SYT1/SYT13/ITPKC/SYT3/HPCA/GPLD1/SYT4/SYT12/MEF2A/CPNE5/RASGRP2/RASA4/CRHBP/KCNH1/SCN5A/TRPM2/BRAF/NLGN1/ECT2/DPEP1/MEF2C/SYT5
GO:0017157	regulation of exocytosis	207	0.321267	1.76301	8.00028e-06	0.000318401	0.000233838	4139	tags=37%, list=19%, signal=30%	TRPV6/RAB15/GRIN3A/ADCY1/PRKCB/CPLX1/CHRM2/SPHK2/CDK5/CALM3/PCLO/STX1B/CLASP1/PDPK1/SYT7/IL4/STX1A/SMCR8/CADPS/APBA2/SLC4A8/SYN1/STXBP1/ATP9A/ZP3/KCNB1/RIMS4/SYT1/PRKN/SYP/SYT13/APBA1/DOC2A/RPH3A/SYT3/STAM/RAB27B/RAB3A/SCAMP5/PREPL/SYT4/CBARP/RIMS3/CACNA1H/RAB3C/SYT12/CACNA1G/SMPD3/CPLX2/ATP13A2/PFN2/SDC1/IL13RA2/GSK3B/CDK5R2/NSF/CASK/SEPTIN5/FBXL20/VSNL1/STXBP5L/SNCA/HYAL3/TSG101/RAPGEF4/BRAF/HT…
GO:0000423	mitophagy	36	0.441979	1.75457	0.00532167	0.0368441	0.0270588	5628	tags=53%, list=26%, signal=39%	HUWE1/TSC2/MAP1LC3B/PRKN/OPTN/RNF41/VDAC1/PHB2/CDC37/ARFIP2/BECN1/SLC25A5/PINK1/VPS13D/AMBRA1/SLC25A4/TIGAR/ATG13/ATG4D
GO:0008088	axo-dendritic transport	77	0.37674	1.75192	0.000353886	0.00508952	0.00373781	5287	tags=49%, list=25%, signal=37%	MAP1A/MAP2/AP3B2/NDEL1/KIF17/MAPT/APBA1/SYBU/NEFL/RAB27B/AP3D1/MAPK8IP3/DLG2/DYNC1H1/AP3M2/BLOC1S6/UCHL1/BLOC1S2/CNIH2/FLOT2/KIF3A/OPA1/HSPA8/AGBL4/STAU2/TERF2/WASF1/AP3S1/KIF3B/HSPB1/CALY/PAFAH1B1/TRAK1/TRIM46/KIF5C/ARL8B/HSBP1/AGTPBP1
GO:0007340	acrosome reaction	34	0.447149	1.75163	0.00663511	0.0426238	0.0313035	4470	tags=47%, list=21%, signal=37%	STXBP1/ZP3/ADCY3/PLCD4/RAB3A/GLRA1/CACNA1H/PLCB1/GLRB/RIMS1/HYAL3/IQCF1/IFTAP/TRIM36/GARIN1B/ROPN1B
GO:0019646	aerobic electron transport chain	79	0.373798	1.75149	0.000461551	0.00618791	0.00454449	7574	tags=59%, list=35%, signal=39%	NDUFA6/NDUFB4/COX7B/NDUFB5/NDUFC2-KCTD14/COX6B1/UQCRFS1/NDUFA5/NDUFA4/NDUFA10/UQCRB/COX6C/UQCRC1/COX7A2L/NDUFV2/COX5A/SNCA/CYCS/ISCU/NDUFAB1/PINK1/UQCRH/COX7A2/UQCRC2/NDUFS8/NDUFS1/COX5B/NDUFA8/COX7C/NDUFB8/NDUFB10/COX6A1/SLC25A51/NDUFS4/COX7A1/SDHB/DLD/NDUFA9/UQCRQ/CYC1/NDUFA3/NDUFS2/NDUFB6/NDUFS3/UQCR10/NDUFV1/NDUFAF1
GO:0023061	signal release	451	0.289456	1.74789	1.63884e-08	2.30457e-06	1.6925e-06	4411	tags=34%, list=21%, signal=27%	KISS1/TRPV6/BRSK1/KCNA5/PPFIA3/PTGS2/HTR2C/GRIN3A/IL11/ADCY1/PTPRN/MYRIP/ERC2/SNCG/CDK16/MC4R/PRKCB/CPLX1/CHRM2/UNC13A/SYN2/CDK5/C2CD2L/CALM3/PCLO/STX1B/RAB11FIP5/INHA/KCNJ11/BMP8A/PIP5K1C/TACR2/SYT7/PPARD/STX1A/NAPA/CADPS/APBA2/DRD3/SLC4A8/SYN1/PRKCE/STXBP1/KCNB1/CHGA/RIMS4/NF1/SYT1/CRY2/NNAT/NR1D1/PRKN/FGF23/SV2A/SYP/EXOC3L1/SYT13/APBA1/RETN/SNAP25/SYNJ1/CHRNB2/CAMK2G/MCU/DOC2A/SLC32A1/RPH3A/SY…
GO:2001259	positive regulation of cation channel activity	79	0.371617	1.74127	0.000532106	0.00692832	0.00508825	5600	tags=49%, list=26%, signal=37%	NOS1AP/CACNB3/CDK5/CACNG2/CALM3/EPHB2/AMIGO1/LRRC38/IFNGR2/KCNC2/ANK2/HTT/PPP3CC/STAC2/PPP3CB/ACTN2/KCNC1/AKAP6/CACNG3/CALM1/ANK3/KCNA1/EHD3/PPP3CA/KCNK3/GSTO1/PPP3R1/CRACR2A/IFNG/AKAP5/PINK1/PPP3R2/CACNB4/RNF207/STAC/LRRC26/CALM2/GAL/KCNIP2
GO:0032414	positive regulation of ion transmembrane transporter activity	114	0.349301	1.74016	0.00021574	0.00361165	0.00265245	5600	tags=48%, list=26%, signal=36%	WNK2/SLC9A1/NOS1AP/CACNB3/CDK5/CACNG2/DMD/CALM3/EPHB2/AMIGO1/LRRC38/IFNGR2/KCNC2/RYR2/TCAF1/ATP1B3/ATP1B1/ANK2/HTT/GLRX/PPP3CC/STAC2/PPP3CB/ACTN2/KCNC1/CHP1/AKAP6/NDUFA4/CACNG3/CALM1/ANK3/KCNA1/TESC/EHD3/SUMO1/PPP3CA/KCNK3/GSTO1/PPP3R1/CRACR2A/IFNG/COX17/AKAP5/PINK1/PPP3R2/STK39/CACNB4/WNK3/RNF207/STAC/PDZK1/LRRC26/CALM2/GAL/KCNIP2
GO:0032886	regulation of microtubule-based process	247	0.311696	1.73921	3.97437e-06	0.000196483	0.0001443	5033	tags=38%, list=24%, signal=29%	FBXW5/SPEF1/MAP1A/PHLDB2/MAP6/HSPA1A/MAP2/FKBP4/MAP10/CCSAP/CCNF/INPP5J/FSD1/MARK4/CLIP3/CAMSAP3/CLASP1/TACR2/HSPA1B/NAV3/CKAP2/TRIM54/MAPT/DYRK1A/TPX2/EPPIN/PAK1/MECP2/SPAG5/TRIM37/MAP1B/MAPRE2/STMN2/KATNB1/DIAPH1/GBA2/MARK2/CATSPER1/BMERB1/PLK2/STMN3/DYNC1H1/MAPRE3/CLTC/RAE1/TBCD/ARHGEF7/IGBP1/MKKS/NEFH/DNAAF1/GSK3B/CNIH2/PKD1/CCDC65/CEP120/CAMSAP1/GAS2L2/SNCA/RNF4/STMN1/KLHL42/IQCF1/TRIM36/ROC…
GO:1902414	protein localization to cell junction	98	0.35599	1.73862	0.000343779	0.00498502	0.00366107	4850	tags=44%, list=23%, signal=34%	MAP1A/BSN/ARHGAP44/CPLX1/PRKCZ/CDK5/ASIC2/CACNG2/PCLO/STX1B/CLSTN3/GRIPAP1/DLG4/MAPT/SLITRK3/MAPK9/SNAP25/GRIN2A/HOMER1/RAB27B/NRXN2/GRIP1/MAPK8IP3/DLG2/IQSEC2/ZDHHC15/NSG1/CACNG3/KIF3A/LRRTM1/STAU2/CLSTN1/SHANK1/NLGN1/VPS35/HSPB1/TAMALIN/RAB11A/JAK1/NLGN2/GRIP2/NECTIN1/STX3
GO:0006887	exocytosis	356	0.296786	1.73523	1.50321e-07	1.41975e-05	1.04268e-05	3260	tags=29%, list=15%, signal=25%	TRPV6/PPFIA3/RAB15/GRIN3A/NKD2/ADCY1/ERC2/CDK16/ARHGAP44/PRKCB/CPLX1/CHRM2/SPHK2/MIA3/DMTN/UNC13A/SYN2/CDK5/SYNGR3/SYNGR1/CALM3/PCLO/STX1B/RAB11FIP5/CLASP1/PIP5K1C/PDPK1/NR4A3/SYT7/IL4/STX1A/NAPA/SMCR8/CADPS/APBA2/SLC4A8/SYN1/STXBP1/ATP9A/ZP3/KCNB1/CHGA/ARFGEF2/PAK1/RIMS4/SYT1/RASGRP1/PRKN/ANK1/SV2A/PRSS12/SYP/EXOC3L1/SYT13/APBA1/SNAP25/TPH1/SYNJ1/DOC2A/RPH3A/SYT3/STAM/RAB27B/BRSK2/RAB3A/SCAMP5/P…
GO:0050773	regulation of dendrite development	103	0.353983	1.73152	0.000231832	0.00382039	0.00280575	4175	tags=39%, list=20%, signal=31%	KHDC3L/SEZ6/CARM1/DAB2IP/RAB17/EPHB2/GSK3A/BCL11A/PACSIN1/KNDC1/RTN4IP1/RAPGEF2/CAMK1D/LRP8/KIAA0319/DCC/CDKL5/CHRNB2/TRPC5/HECW1/MARK1/PAK3/ZDHHC15/PARP6/ELAVL4/GSK3B/NEDD4L/SS18L2/STAU2/FAT3/DBN1/PPP3CA/TBC1D24/YWHAH/CUL7/EPHA4/ALK/PAFAH1B1/NSMF/CAMSAP2
GO:0007019	microtubule depolymerization	46	0.407061	1.72735	0.00323154	0.0259178	0.0190344	5274	tags=52%, list=25%, signal=39%	SPEF1/MAP1A/CCSAP/CAMSAP3/CLASP1/NAV3/CKAP2/TRIM54/TPX2/MAP1B/STMN2/KATNB1/BMERB1/STMN3/CAMSAP1/STMN1/CAMSAP2/HDGFL3/TTBK2/FGF13/TRPV4/CLASP2/CKAP5/STMN4
GO:0051963	regulation of synapse assembly	103	0.352941	1.72643	0.000244448	0.00393605	0.00289069	5770	tags=46%, list=27%, signal=33%	IL1RAPL2/LHFPL4/ASIC2/FLRT3/RAB17/EPHB2/AMIGO1/CLSTN3/SYNDIG1/CLSTN2/SLITRK3/DKK1/MYCBP2/CHRNB2/IL1RAP/LRFN3/BDNF/SIX4/AMIGO2/SLIT1/LRRTM1/STAU2/SNCA/CLSTN1/NEGR1/ROBO2/LRFN5/VSTM5/NLGN1/LRRTM2/VPS35/EFNA5/MEF2C/AMIGO3/SLITRK4/WNT3A/LRTM2/NLGN2/NECTIN1/LRRTM3/ST8SIA2/TPBG/SLITRK5/ADGRB3/GPRASP3/SETD5/APP
GO:0098930	axonal transport	64	0.385685	1.72223	0.00112006	0.0121019	0.00888779	5287	tags=50%, list=25%, signal=38%	MAP1A/MAP2/AP3B2/NDEL1/MAPT/SYBU/NEFL/RAB27B/AP3D1/MAPK8IP3/DLG2/DYNC1H1/AP3M2/BLOC1S6/UCHL1/BLOC1S2/CNIH2/KIF3A/OPA1/AGBL4/TERF2/AP3S1/KIF3B/HSPB1/CALY/PAFAH1B1/TRAK1/TRIM46/KIF5C/ARL8B/HSBP1/AGTPBP1
GO:0045055	regulated exocytosis	235	0.311215	1.72194	4.61187e-06	0.00021779	0.000159948	3258	tags=33%, list=15%, signal=28%	TRPV6/PPFIA3/RAB15/GRIN3A/ADCY1/ERC2/PRKCB/CPLX1/CHRM2/SPHK2/DMTN/UNC13A/SYN2/CDK5/SYNGR3/SYNGR1/CALM3/PCLO/STX1B/RAB11FIP5/PIP5K1C/PDPK1/NR4A3/SYT7/IL4/STX1A/NAPA/CADPS/APBA2/SLC4A8/SYN1/STXBP1/ZP3/KCNB1/CHGA/RIMS4/SYT1/RASGRP1/SV2A/SYP/SYT13/APBA1/SNAP25/TPH1/SYNJ1/DOC2A/RPH3A/SYT3/RAB3A/SCAMP5/PREPL/SYT4/CBARP/DNAJC5/RIMS3/CACNA1H/PPP3CB/SYT12/CACNA1G/CPLX2/BLOC1S6/NAPB/SNPH/PFN2/IL13RA2/GSK3B…
GO:1903539	protein localization to postsynaptic membrane	35	0.436701	1.72119	0.00708537	0.0447698	0.0328795	4850	tags=54%, list=23%, signal=42%	ARHGAP44/CPLX1/PRKCZ/CACNG2/STX1B/GRIPAP1/DLG4/SNAP25/GRIN2A/GRIP1/IQSEC2/NSG1/CACNG3/CLSTN1/VPS35/TAMALIN/RAB11A/GRIP2/STX3
GO:0035725	sodium ion transmembrane transport	175	0.324775	1.71644	2.05634e-05	0.000626565	0.000460158	4170	tags=37%, list=20%, signal=30%	WNK2/SLC9A1/ATP12A/ASIC2/SLC6A17/PTPN3/DMD/SLC6A7/SLC9A5/CAMK2D/HCN3/FXYD7/PKD2L1/DRD3/SLC17A7/SLC4A8/PRKCE/SLC9A8/OSR1/SCN2B/ATP1B3/ATP1B1/GLRX/SCN8A/ATP1A1/SCN4B/SCN1B/HECW1/CACNA1H/SCN7A/SLC9C1/CACNA1G/SLC12A1/FGF12/TRPM4/HCN1/CHP1/NEDD4L/NALCN/SLC6A15/ANK3/SLC4A7/TESC/SLC4A10/SCN5A/TRPM2/SLC6A13/FGF14/SCN2A/FXYD6/SCN1A/ATP4A/SLC5A1/SLC9A4/HCN2/ATP1A3/SHROOM2/YWHAH/SLC9A7/SLC9B2/SLC5A5/SLC4A5/…
GO:0050805	negative regulation of synaptic transmission	71	0.373084	1.71008	0.00207511	0.0189212	0.013896	4481	tags=39%, list=21%, signal=31%	PTGS2/CELF4/TMEM25/GRIA1/SHANK2/DRD3/STXBP1/MAPT/KCNB1/S1PR2/SORCS3/NF1/PRKN/PLK2/SYT4/PTK2B/HCN1/STAU2/DRD5/ARF1/BRAF/HTR2A/LRRK2/PNKD/NLGN4X/SLC24A2/ADIPOQ/PRRT1
GO:0007020	microtubule nucleation	38	0.423718	1.71001	0.00477445	0.0342937	0.0251857	4982	tags=45%, list=23%, signal=34%	HSPA1A/NDEL1/CLASP1/TUBGCP5/HSPA1B/TPX2/TUBG2/PAK1/MECP2/TUBG1/ARHGEF7/HAUS2/RANBP9/DCTN1/GIT1/CLASP2/CKAP5
GO:0060292	long-term synaptic depression	30	0.447518	1.70517	0.00691724	0.0439923	0.0323085	4481	tags=43%, list=21%, signal=34%	GRIA1/SHANK2/STXBP1/MAPT/KCNB1/SORCS3/PLK2/PTK2B/STAU2/DRD5/ARF1/SLC24A2/PRRT1
GO:0044380	protein localization to cytoskeleton	58	0.384798	1.70038	0.0035893	0.0280755	0.020619	3787	tags=38%, list=18%, signal=31%	MAP1A/MARK4/FAM83D/SPAG5/MAPRE2/DIAPH1/PARD6A/CCDC14/MAPRE3/GSK3B/UBXN2B/MID2/C2CD3/SNX10/GOLGB1/GAS2L2/DCTN2/KIAA0753/HTR2A/PPP1R9B/BICD1/NUDCD3
GO:0086001	cardiac muscle cell action potential	75	0.366424	1.70005	0.00111698	0.0121019	0.00888779	4403	tags=44%, list=21%, signal=35%	KCNA5/NOS1AP/DMD/CALM3/KCNH2/CAMK2D/HCN3/RYR2/SCN2B/ATP1B1/ANK2/ATP1A1/SCN4B/DSG2/SCN1B/CACNA1G/FGF12/TRPM4/HCN1/KCND3/CACNA1C/NEDD4L/CACNA1D/CALM1/ANK3/SCN5A/SCN1A/SLC4A3/HCN2/SLC8A1/FGF13/KCNJ3/MIR133A1
GO:0007611	learning or memory	263	0.298554	1.6959	3.13429e-06	0.000169519	0.000124497	6370	tags=49%, list=30%, signal=35%	BRSK1/PTGS2/MAP1A/ADCY1/NTAN1/PRKCZ/CDK5/TTBK1/CPEB3/EPHB2/GABRA5/GRIA1/TACR2/CNTNAP2/SHANK2/NRXN3/DLG4/SRC/DRD3/NDRG4/NPTX2/SHISA7/RASGRF1/MAPT/ADCY3/NRGN/SORCS3/NEUROD2/NF1/ATXN1/DKK1/MECP2/PRKN/JPH3/SNAP25/MAPK8IP2/HTT/SYNJ1/CHRNB2/GRIN2A/AFF2/PAIP2/NRXN2/GPI/PLK2/SYT4/BDNF/PRKAR1B/NPTN/PPP3CB/PDE1B/CRH/ABCA7/GRIN1/VDAC1/PLCB1/ELAVL4/MME/SLC12A5/KMT2A/GRM5/KCNK2/GRIN2B/CHST10/JPH4/DDHD2/VIP/CR…
GO:0014075	response to amine	44	0.401111	1.69079	0.00614221	0.0408277	0.0299844	4228	tags=43%, list=20%, signal=35%	RGS2/UROS/CALM3/KCNC2/GRIN2A/SLC18A2/PDE1B/KCNC1/ARG1/RGS4/HPRT1/ASS1/DRD5/NR4A1/PPP1R9B/PPP3CA/TH/RGS7/SLC1A1
GO:1990138	neuron projection extension	170	0.317983	1.68956	5.58211e-05	0.00129178	0.000948703	4253	tags=38%, list=20%, signal=30%	TRPV2/SEMA6C/RNF157/MAP2/UNC13A/PRKCZ/CDK5/LIMK1/FLRT3/HSP90AA1/NDEL1/NRN1/SEMA6B/WNT3/CPNE9/ULK1/SH3GL2/BCL11A/OLFM1/PLXNA4/ITSN2/PLXNA1/MAPT/SPAG6/SYT1/PRKN/HSP90AB1/KIAA0319/DCLK1/CDKL5/SEMA4F/MAP1B/EMX1/SYT3/C9orf72/TRPC5/SYT4/CYFIP2/PPP3CB/CPNE5/SLIT1/FLRT1/RNF6/GSK3B/NEDD4L/TNN/NRCAM/RIMS1/DSCAM/L1CAM/WASF1/OSTN/DBN1/SLIT3/SLIT2/MAP3K13/ZFYVE27/SMURF1/BMPR2/RTN4R/IFRD1/PAFAH1B1/SLC9A6/WNT3A
GO:0031109	microtubule polymerization or depolymerization	124	0.33438	1.6859	0.000204609	0.00347122	0.00254931	2031	tags=27%, list=10%, signal=24%	SPEF1/MAP1A/HSPA1A/MAP2/FKBP4/CCSAP/INPP5J/CLIP3/CAMSAP3/NDEL1/CLASP1/TUBGCP5/HSPA1B/NAV3/CKAP2/TRIM54/MAPT/DYRK1A/TPX2/TUBG2/PAK1/MECP2/MAP1B/MAPRE2/STMN2/KATNB1/TUBG1/GBA2/BMERB1/STMN3/MAPRE3/TBCD/ARHGEF7
GO:0048813	dendrite morphogenesis	139	0.329026	1.68588	0.000164337	0.00300555	0.00220732	5808	tags=47%, list=27%, signal=34%	MAP6/MAP2/ARHGAP44/CDK5/EPHB2/DLG4/KNDC1/PHACTR1/RAPGEF2/LRP8/DCLK1/MAPK8IP2/CDKL5/CHRNB2/NGEF/DNM3/TRPC5/HECW1/PAK3/SULT4A1/MEF2A/ZDHHC15/CELSR2/PARP6/PPFIA2/ELAVL4/GSK3B/NEDD4L/SS18L2/HPRT1/DSCAM/STAU2/DBN1/SHANK1/NLGN1/LRRK2/PPP3CA/TBC1D24/YWHAH/TANC2/KIDINS220/CUL7/CDK5R1/EPHA4/UBE3A/RERE/PAFAH1B1/NSMF/WASL/ZNF365/CAMK2B/CAPRIN2/BTBD3/TAOK2/LZTS3/RAP2A/TPBG/CTNND2/PTEN/HECW2/SLITRK5/ADGRB3/GP…
GO:0035773	insulin secretion involved in cellular response to glucose stimulus	55	0.383127	1.68429	0.00457218	0.0334402	0.024559	6086	tags=49%, list=28%, signal=35%	PTPRN/CDK16/C2CD2L/RAB11FIP5/PPARD/PRKCE/NR1D1/GPLD1/BRSK2/PPP3CB/TRPM4/NDUFAF2/OXCT1/VSNL1/RAB11FIP2/SLC9B2/EFNA5/FKBP1B/OSBP/ADCY5/ADRA2A/PTPRN2/GPR27/EPHA5/CCDC186/MPC2/CFTR
GO:0042773	ATP synthesis coupled electron transport	87	0.351398	1.67932	0.000922879	0.0104472	0.00767255	7574	tags=56%, list=35%, signal=37%	NDUFA6/NDUFB4/COX7B/NDUFB5/NDUFC2-KCTD14/COX6B1/UQCRFS1/NDUFA5/NDUFA4/NDUFA10/UQCRB/COX6C/UQCRC1/NDUFA12/COX7A2L/NDUFV2/COX5A/SNCA/GHITM/CYCS/ISCU/NDUFAB1/PINK1/UQCRH/COX7A2/UQCRC2/NDUFS8/NDUFS1/COX5B/NDUFA8/COX7C/NDUFB8/NDUFB10/COX6A1/NDUFS4/COX7A1/DGUOK/SDHB/DLD/NDUFA9/UQCRQ/CYC1/NDUFA3/NDUFS2/NDUFB6/NDUFS3/UQCR10/NDUFV1/NDUFAF1
GO:0042775	mitochondrial ATP synthesis coupled electron transport	87	0.351398	1.67932	0.000922879	0.0104472	0.00767255	7574	tags=56%, list=35%, signal=37%	NDUFA6/NDUFB4/COX7B/NDUFB5/NDUFC2-KCTD14/COX6B1/UQCRFS1/NDUFA5/NDUFA4/NDUFA10/UQCRB/COX6C/UQCRC1/NDUFA12/COX7A2L/NDUFV2/COX5A/SNCA/GHITM/CYCS/ISCU/NDUFAB1/PINK1/UQCRH/COX7A2/UQCRC2/NDUFS8/NDUFS1/COX5B/NDUFA8/COX7C/NDUFB8/NDUFB10/COX6A1/NDUFS4/COX7A1/DGUOK/SDHB/DLD/NDUFA9/UQCRQ/CYC1/NDUFA3/NDUFS2/NDUFB6/NDUFS3/UQCR10/NDUFV1/NDUFAF1
GO:0086091	regulation of heart rate by cardiac conduction	40	0.407573	1.67748	0.00631986	0.041615	0.0305626	3461	tags=42%, list=16%, signal=36%	KCNA5/KCNH2/CAMK2D/HCN3/SCN2B/ANK2/SCN4B/DSG2/SCN1B/CACNA1G/TRPM4/HCN1/KCND3/CACNA1C/CACNA1D/SCN5A/HCN2
GO:0008542	visual learning	44	0.397916	1.67732	0.00714315	0.0449166	0.0329873	3970	tags=41%, list=19%, signal=33%	CDK5/DRD3/NDRG4/NF1/MECP2/CHRNB2/GRIN2A/NPTN/PDE1B/ABCA7/GRIN1/KMT2A/DDHD2/RAG1/SYNGAP1/BRAF/HMGCR/KRAS
GO:0098900	regulation of action potential	57	0.382495	1.67467	0.00292523	0.0240401	0.0176554	5318	tags=51%, list=25%, signal=38%	SLC9A1/NOS1AP/CACNB3/CALM3/CAMK2D/GBA1/HCN3/RYR2/KCNB1/ANK2/CHRNB2/DSG2/KCNAB2/FGF12/TRPM4/HCN1/CACNA1C/CALM1/SCN5A/SUMO1/HCN2/TACR1/CD36/FGF13/MIR133A1/RNF207/SLC8A2/ATP2A2/HCN4
GO:0000266	mitochondrial fission	40	0.406625	1.67357	0.00631986	0.041615	0.0305626	7477	tags=65%, list=35%, signal=42%	COX10/MAPT/PRKN/MCU/DDHD1/DNM1L/OPA1/GDAP1/DDHD2/CYRIB/LRRK2/VPS35/PINK1/SLC25A46/MTFP1/PPARG/BNIP3/GGNBP1/PGAM5/MARCHF5/MFF/TMEM135/MIEF2/MTFR1L/RALBP1/AURKA
GO:1901019	regulation of calcium ion transmembrane transporter activity	96	0.343292	1.67291	0.000884617	0.0101779	0.0074748	4467	tags=41%, list=21%, signal=32%	SLC9A1/NOS1AP/CACNB3/CDK5/DMD/CABP1/CALM3/CAMK2D/JSRP1/DRD3/RYR2/ATP1B1/ANK2/CACNB1/JPH3/MRLN/HTT/PRKACA/HPCA/PPP3CC/STAC2/CBARP/PPP3CB/AKAP6/JPH4/UBQLN1/CALM1/EHD3/GNB5/SUMO1/PPP3CA/GSTO1/PPP3R1/CRACR2A/AKAP5/FKBP1B/MIR133A1/PPP3R2/FKBP1A
GO:0050803	regulation of synapse structure or activity	211	0.305152	1.67	8.24022e-05	0.0017676	0.00129815	6384	tags=48%, list=30%, signal=34%	IL1RAPL2/LHFPL4/ARHGAP44/FRMPD4/CDK5/ASIC2/FLRT3/STX1B/DAB2IP/RAB17/EPHB2/AMIGO1/CLSTN3/SYNDIG1/GRIPAP1/SHANK2/SLC17A7/CLSTN2/SLITRK3/NEUROD2/DKK1/LRP8/MYCBP2/NEURL1/CDKL5/CHRNB2/HOMER1/CAMKV/NGEF/IL1RAP/LRFN3/DNM3/BDNF/PAK3/SIX4/ZDHHC15/AMIGO2/PPFIA2/SLIT1/ADGRL1/GRIN2B/NRCAM/HSPA8/LRRTM1/CDH8/STAU2/SNCA/CLSTN1/YWHAZ/NEGR1/ROBO2/SYNGAP1/LRFN5/DBN1/TUBB/VSTM5/ZNF804A/NLGN1/LRRK2/C1QL3/LRRTM2/VPS3…
GO:0032411	positive regulation of transporter activity	125	0.329019	1.66879	0.000330724	0.0048333	0.00354964	5600	tags=46%, list=26%, signal=34%	WNK2/SLC9A1/NOS1AP/CACNB3/CDK5/CACNG2/DMD/SYNGR3/CALM3/EPHB2/AMIGO1/LRRC38/IFNGR2/KCNC2/RYR2/TCAF1/ATP1B3/ATP1B1/ANK2/HTT/GLRX/PPP3CC/STAC2/PPP3CB/ACTN2/KCNC1/CHP1/AKAP6/NDUFA4/KMT2A/CACNG3/CALM1/ANK3/KCNA1/TESC/EHD3/SUMO1/PPP3CA/KCNK3/GSTO1/PPP3R1/CRACR2A/IFNG/COX17/AKAP5/PINK1/ADIPOQ/PPP3R2/STK39/CACNB4/WNK3/RNF207/STAC/PDZK1/LRRC26/CALM2/GAL/KCNIP2
GO:0050770	regulation of axonogenesis	155	0.316256	1.65672	0.000210441	0.00355113	0.002608	4512	tags=43%, list=21%, signal=34%	BRSK1/TRPV2/SEMA6C/MAP6/MAP2/PLXNC1/CDK5/LIMK1/STK25/NDEL1/EPHB2/AMIGO1/THY1/FSTL4/SEMA6B/WNT3/ULK1/PLXNA4/PLXNA1/MAPT/EFNB3/PAK1/ARHGAP35/KIAA0319/DCC/CDKL5/SEMA4F/MAP1B/NEFL/BRSK2/MARK2/TRPC5/BDNF/PAK3/SKIL/XK/SLIT1/RNF6/GSK3B/LRRC4C/PLXNA2/DSCAM/L1CAM/MCF2/CHN1/MAP2K1/ROBO2/SYNGAP1/BRAF/DBN1/SLIT2/MAP3K13/EFNA5/ZFYVE27/SMURF1/EPHA4/BMPR2/RTN4R/IFRD1/PAFAH1B1/WNT3A/FGF13/MAP2K2/GDI1/RET/TRIM46
GO:0015844	monoamine transport	82	0.350848	1.6515	0.00126416	0.0130499	0.00958403	5146	tags=39%, list=24%, signal=30%	GRK2/SNCG/TOR1A/SYT7/STX1A/DRD3/KCNB1/CHGA/SYT1/MECP2/PRKN/SYT13/CHRNB2/SYT3/RAB3A/SLC18A2/SYT4/SYT12/CRH/VIP/SNCA/HTR2A/KCNA2/ADRA2C/SYT5/PINK1/ITGB3/GRM2/HRH3/CARTPT/SYT10/ADRA2A
GO:0016241	regulation of macroautophagy	158	0.313981	1.65077	0.000253388	0.00401951	0.00295198	5002	tags=42%, list=23%, signal=33%	PIP4K2B/CDK5/RUBCN/VPS26B/GBA1/IL4/SMCR8/ULK1/TSC2/SESN2/HTT/ATP6V0A1/ATP6V0D1/PRKACA/OPTN/TBC1D25/C9orf72/UBQLN2/SMG1/ATG5/SUPT5H/ATP6V1E1/CAPN1/MOAP1/RNF41/MTOR/LARP1/ATP6V1A/VDAC1/ATP13A2/ATP6V1C1/ATP6V1D/UCHL1/RAB3GAP2/POLDIP2/UBQLN1/CAPNS1/ATP6V1B2/MAPK8/ELAPOR1/ATP6V1H/SCOC/LRRK2/VPS35/ATP6V1G1/BECN1/RAB3GAP1/SLC25A5/CDK5R1/TECPR1/EXOC7/SCFD1/PIK3R4/WAC/RALB/PINK1/VPS13D/AMBRA1/ATG12/SNX30/…
GO:1903305	regulation of regulated secretory pathway	142	0.316468	1.64592	0.000411196	0.00569375	0.00418157	3542	tags=35%, list=17%, signal=29%	TRPV6/RAB15/GRIN3A/ADCY1/PRKCB/CHRM2/SPHK2/CDK5/CALM3/PDPK1/SYT7/IL4/STX1A/APBA2/SLC4A8/SYN1/STXBP1/ZP3/KCNB1/RIMS4/SYT1/SYP/SYT13/APBA1/DOC2A/RPH3A/SYT3/RAB3A/SCAMP5/PREPL/SYT4/CBARP/RIMS3/CACNA1H/SYT12/CACNA1G/PFN2/IL13RA2/GSK3B/CDK5R2/CASK/SEPTIN5/FBXL20/HYAL3/BRAF/HTR2A/NLGN1/LRRK2/STXBP5
GO:0050905	neuromuscular process	146	0.31497	1.64383	0.000191417	0.00333687	0.00245065	3668	tags=32%, list=17%, signal=27%	MYH7/GRIN3A/MAP1A/MYH8/MYO7A/CNTNAP1/DMD/HSP90AA1/CAMTA1/GBA1/JSRP1/DLG4/DRD3/VTI1A/CHRND/MECP2/PRKN/MYCBP2/RBFOX1/ALDH1A3/JPH3/GRIN2A/ADARB1/NEFL/HOMER1/GLRA1/TNNC1/STAC2/MTOR/FGF12/ATP8A2/UCHL1/GLRB/RAC3/JPH4/HERC1/KCNA1/KCNH1/GCH1/ITPR1/NR4A1/SCN1A/SHANK1/MYH3/GSTO1/VPS35/PNKD
GO:0010970	transport along microtubule	168	0.310036	1.64114	0.000195705	0.00337444	0.00247824	3786	tags=33%, list=18%, signal=27%	MAP1A/BICDL1/MAP2/AP3B2/PRKCZ/CLIP3/CAMSAP3/NDEL1/IFT74/KIF17/MAPT/RASGRP1/APBA1/HTT/MAP1B/SYBU/KIFAP3/NEFL/RAB27B/BICDL2/AP3D1/MAPK8IP3/DLG2/COPG2/DYNC1H1/ARL3/AP3M2/BLOC1S6/PEX14/NEFH/UCHL1/DYNC1I1/BLOC1S2/CNIH2/FLOT2/TUB/TMEM201/KIF3A/OPA1/HSPA8/AGBL4/STAU2/TERF2/WASF1/COPG1/RAB6A/DYNC2LI1/AP3S1/KIF3B/KIF28P/BICD1/HSPB1/IFT81/LRPPRC/SPAG17
GO:0030705	cytoskeleton-dependent intracellular transport	207	0.298502	1.63808	0.000108944	0.00218163	0.00160222	4512	tags=35%, list=21%, signal=28%	MAP1A/BICDL1/MAP6/MAP2/MYO7A/AP3B2/PRKCZ/CLIP3/MYO5B/CAMSAP3/NDEL1/IFT74/KIF17/MAPT/HOOK1/RASGRP1/MYO5A/APBA1/HTT/MAP1B/SYBU/KIFAP3/NEFL/RAB27B/BICDL2/AP3D1/MAPK8IP3/DLG2/SYT4/COPG2/DYNC1H1/ARL3/MYO15A/AP3M2/BLOC1S6/PEX14/NEFH/PPFIA2/UCHL1/DYNC1I1/BLOC1S2/CNIH2/FLOT2/TUB/TMEM201/KIF3A/OPA1/HSPA8/AGBL4/STAU2/TERF2/WASF1/COPG1/TUBB/RAB6A/DYNC2LI1/AP3S1/KIF3B/KIF28P/TANC2/BICD1/HSPB1/IFT81/LRPPRC/SP…
GO:0050807	regulation of synapse organization	205	0.29872	1.63647	0.000107143	0.00217049	0.00159404	6384	tags=48%, list=30%, signal=34%	IL1RAPL2/LHFPL4/ARHGAP44/FRMPD4/CDK5/ASIC2/FLRT3/DAB2IP/RAB17/EPHB2/AMIGO1/CLSTN3/SYNDIG1/GRIPAP1/SHANK2/CLSTN2/SLITRK3/NEUROD2/DKK1/LRP8/MYCBP2/NEURL1/CDKL5/CHRNB2/HOMER1/CAMKV/NGEF/IL1RAP/LRFN3/DNM3/BDNF/PAK3/SIX4/ZDHHC15/AMIGO2/PPFIA2/SLIT1/ADGRL1/GRIN2B/NRCAM/HSPA8/LRRTM1/CDH8/STAU2/SNCA/CLSTN1/YWHAZ/NEGR1/ROBO2/LRFN5/DBN1/TUBB/VSTM5/ZNF804A/NLGN1/LRRK2/C1QL3/LRRTM2/VPS35/TANC2/EFNA5/CDK5R1/M…
GO:0045921	positive regulation of exocytosis	82	0.346448	1.63079	0.00157133	0.01544	0.0113394	3542	tags=37%, list=17%, signal=31%	RAB15/SPHK2/CDK5/CLASP1/SYT7/IL4/STX1A/CADPS/SLC4A8/STXBP1/ZP3/KCNB1/SYT1/STAM/RAB27B/RAB3A/SCAMP5/SYT4/CACNA1H/CACNA1G/SMPD3/ATP13A2/SDC1/CDK5R2/VSNL1/SNCA/HYAL3/TSG101/NLGN1/STXBP5
GO:0072698	protein localization to microtubule cytoskeleton	54	0.373716	1.63033	0.00791626	0.0481674	0.0353748	3787	tags=37%, list=18%, signal=31%	MAP1A/MARK4/FAM83D/SPAG5/MAPRE2/DIAPH1/PARD6A/CCDC14/MAPRE3/GSK3B/UBXN2B/MID2/C2CD3/SNX10/GOLGB1/GAS2L2/DCTN2/KIAA0753/BICD1/NUDCD3
GO:0007187	G protein-coupled receptor signaling pathway, coupled to cyclic nucleotide second messenger	60	0.36598	1.62683	0.00460664	0.0335452	0.0246361	5101	tags=38%, list=24%, signal=29%	HTR2C/PTGIR/HTR4/CHRM2/HTR1F/HRH2/HRH4/LHCGR/OPRD1/VIPR1/OPRM1/HTR7/CHRM1/HTR6/MC1R/HTR2A/CHRM4/OR10H5/CHRM3/MTNR1A/HRH3/NPY1R/SSTR3
GO:0007613	memory	116	0.323183	1.62194	0.00120957	0.0126605	0.00929804	6346	tags=46%, list=30%, signal=32%	PTGS2/MAP1A/ADCY1/NTAN1/PRKCZ/CPEB3/GRIA1/SHISA7/RASGRF1/MAPT/SORCS3/ATXN1/MECP2/JPH3/CHRNB2/GRIN2A/PAIP2/PLK2/SYT4/BDNF/PPP3CB/ABCA7/PLCB1/KCNK2/CHST10/PAK5/ITGA3/PJA2/SERPINF1/HTR2A/SCN2A/SHANK1/TACR1/TH/SLC1A1/FGF13/SLC8A3/TAFA2/SLC8A2/PAK6/TTC36/CAMK4/CSMD1/KCNK4/KAT2A/YTHDF1/ATAD1/RPS6KB1/LDLR/DRD2/SHANK3/ADNP/BTBD9
GO:0060998	regulation of dendritic spine development	55	0.367072	1.61371	0.0083583	0.0499918	0.0367147	4809	tags=44%, list=23%, signal=34%	GRIN3A/CPEB3/EPHB2/FSTL4/MAPKAPK5/LRP8/NEURL1/ASAP1/NGEF/DNM3/PAK3/PPFIA2/STAU2/DBN1/SHANK1/NLGN1/TANC2/MEF2C/UBE3A/PAFAH1B1/NLGN2/SDK1/CAMK2B/CAPRIN2
GO:0098659	inorganic cation import across plasma membrane	120	0.319172	1.60532	0.0011373	0.0121568	0.0089281	5318	tags=46%, list=25%, signal=35%	TRPV6/TRPV2/WNK2/SLC9A1/ATP12A/KCNH2/SLC9A5/KCNJ11/ATP1B3/ATP1B1/ATP1A1/KCNJ12/PPP3CC/CACNA1B/PPP3CB/SLC9C1/SLC12A1/TRPM4/KCNJ4/CACNA1C/CACNA1A/SLC39A10/SLC12A5/CACNA1D/NALF1/KCNJ15/TRPM2/ATP4A/SLC5A1/CACNA1F/SLC9A4/HCN2/ATP1A3/PPP3CA/PPP3R1/SLC9A7/ISCU/KCNJ9/SLC8A1/IFNG/SLC24A2/SLC9A6/AKAP5/KCNJ3/SLC39A14/PPP3R2/SLC12A8/SLC8A3/TRPV4/WNK3/ATP4B/KCNJ6/SLC8A2/KCNJ1/HCN4
GO:0099587	inorganic ion import across plasma membrane	120	0.319172	1.60532	0.0011373	0.0121568	0.0089281	5318	tags=46%, list=25%, signal=35%	TRPV6/TRPV2/WNK2/SLC9A1/ATP12A/KCNH2/SLC9A5/KCNJ11/ATP1B3/ATP1B1/ATP1A1/KCNJ12/PPP3CC/CACNA1B/PPP3CB/SLC9C1/SLC12A1/TRPM4/KCNJ4/CACNA1C/CACNA1A/SLC39A10/SLC12A5/CACNA1D/NALF1/KCNJ15/TRPM2/ATP4A/SLC5A1/CACNA1F/SLC9A4/HCN2/ATP1A3/PPP3CA/PPP3R1/SLC9A7/ISCU/KCNJ9/SLC8A1/IFNG/SLC24A2/SLC9A6/AKAP5/KCNJ3/SLC39A14/PPP3R2/SLC12A8/SLC8A3/TRPV4/WNK3/ATP4B/KCNJ6/SLC8A2/KCNJ1/HCN4
GO:0018107	peptidyl-threonine phosphorylation	106	0.327852	1.60467	0.00124118	0.0128904	0.0094669	5067	tags=43%, list=24%, signal=33%	GRK2/DMTN/CDK5/CALM3/TTBK1/CAMK2D/PDPK1/MAP3K10/SBK1/ULK1/GSK3A/LMTK2/CSNK2A2/DYRK1A/S1PR2/PRKAG2/PRKACA/MARK2/TRPC5/MTOR/MAP3K12/ACVR1B/DGKQ/CDK10/GSK3B/INPP5K/CAB39/CALM1/EGF/CDC42BPA/MAPK8/CAMK2A/CIT/LRRK2/ROCK2/CEMIP/UBE2K/CDK5R1/ATF2/MAPK1/STK39/TSSK4/DYRK1B/WNK3/NLK/CSNK2B
GO:0060997	dendritic spine morphogenesis	58	0.363066	1.60435	0.00831682	0.0497908	0.036567	6257	tags=57%, list=29%, signal=40%	ARHGAP44/CDK5/EPHB2/DLG4/LRP8/NGEF/DNM3/PAK3/ZDHHC15/PPFIA2/STAU2/DBN1/SHANK1/NLGN1/LRRK2/TANC2/CDK5R1/EPHA4/UBE3A/PAFAH1B1/WASL/ZNF365/CAMK2B/CAPRIN2/LZTS3/CTNND2/PTEN/GPRASP3/SIPA1L1/DHX36/ABI2/ACTR2/SHANK3
GO:0050890	cognition	298	0.278967	1.60424	2.7868e-05	0.000780304	0.000573066	6370	tags=47%, list=30%, signal=33%	BRSK1/PTGS2/MAP1A/ADCY1/NTAN1/PRKCZ/CDK5/TTBK1/CPEB3/EPHB2/GABRA5/GRIA1/TACR2/CNTNAP2/SHANK2/NRXN3/LHCGR/DLG4/SRC/DRD3/NDRG4/NPTX2/SHISA7/RASGRF1/MAPT/DOP1B/ADCY3/NRGN/SORCS3/NEUROD2/NF1/ATXN1/DKK1/MECP2/PRKN/JPH3/SNAP25/MAPK8IP2/HTT/SYNJ1/CHRNB2/GRIN2A/AFF2/PAIP2/NRXN2/GPI/PLK2/SYT4/BDNF/PRKAR1B/NPTN/PPP3CB/PDE1B/CRH/ABCA7/TUSC3/GRIN1/VDAC1/PLCB1/ELAVL4/MME/SLC12A5/KMT2A/GRM5/KCNK2/GRIN2B/CHST10…
GO:1902600	proton transmembrane transport	142	0.307717	1.6004	0.000813639	0.00957479	0.00703186	4997	tags=42%, list=23%, signal=33%	SLC9A1/ATP12A/SPHK2/SLC47A1/SLC9A5/ATP5F1C/DRD3/SLC9A8/SLC36A2/ATP1B1/COX7B/ATP6V0A1/ATP6V0D1/ATP1A1/COX6B1/ATP5PF/SLC33A1/ATP6V1E1/UQCRFS1/NNT/SLC9C1/ATP6V1A/ATP6V1F/ATP6V1C1/CHP1/ATP6V1D/PHB2/NDUFA4/ATP5F1B/SLC25A3/UQCRC1/COX7A2L/COX5A/ATP6V1B2/TESC/SLC4A10/ATP5PD/ATP6V1H/ATP6AP1/ATP4A/SLC25A22/SLC9A4/ATP1A3/ATP6V1G1/SLC9A7/SLC9B2/SLC25A5/ATP6AP2/ATP5MC3/SLC9A6/COX17/ATP5F1A/UCP3/UQCRH/CLCN5/CO…
GO:0061337	cardiac conduction	95	0.328168	1.59825	0.00284776	0.0236181	0.0173455	5318	tags=47%, list=25%, signal=36%	KCNA5/SLC9A1/CALM3/KCNH2/ATP2B3/CAMK2D/HCN3/RYR2/SPTBN4/SCN2B/ATP1B1/ANK2/CORIN/PRKACA/ATP1A1/SCN4B/DSG2/SCN1B/ATP2B2/MEF2A/CACNA1G/TRPM4/HCN1/KCND3/CACNA1C/CACNA1D/CALM1/EHD3/SCN5A/SLC4A3/HCN2/ATP1A3/GJD3/TRPC1/SLC8A1/FKBP1B/KCNJ3/SLC8A3/SCN3B/NKX2-5/RNF207/PDE4D/SLC8A2/ATP2A2/HCN4
GO:0050772	positive regulation of axonogenesis	77	0.342962	1.59484	0.00273076	0.0228878	0.0168091	4410	tags=44%, list=21%, signal=35%	TRPV2/MAP6/PLXNC1/LIMK1/STK25/NDEL1/AMIGO1/WNT3/PLXNA4/PLXNA1/MAPT/CDKL5/MAP1B/NEFL/TRPC5/BDNF/SKIL/PLXNA2/DSCAM/L1CAM/MAP2K1/ROBO2/BRAF/DBN1/SLIT2/MAP3K13/EFNA5/ZFYVE27/SMURF1/BMPR2/PAFAH1B1/WNT3A/MAP2K2/GDI1
GO:0099518	vesicle cytoskeletal trafficking	70	0.344675	1.58362	0.00493493	0.034853	0.0255965	4512	tags=46%, list=21%, signal=36%	BICDL1/MAP2/MYO7A/AP3B2/PRKCZ/MYO5B/NDEL1/RASGRP1/MYO5A/HTT/KIFAP3/BICDL2/AP3D1/SYT4/DYNC1H1/MYO15A/AP3M2/BLOC1S6/PPFIA2/DYNC1I1/BLOC1S2/CNIH2/KIF3A/AP3S1/KIF3B/TANC2/PAFAH1B1/RAB1A/WASL/MYO5C/TRAK1/TRIM46
GO:0048588	developmental cell growth	221	0.286617	1.57861	8.68934e-05	0.00183624	0.00134856	4414	tags=37%, list=21%, signal=29%	RGS2/TRPV2/SEMA6C/RNF157/MAP2/UNC13A/PRKCZ/CDK5/LIMK1/FLRT3/HSP90AA1/NDEL1/NRN1/FSTL4/SORBS2/SEMA6B/WNT3/CPNE9/ULK1/SH3GL2/GSK3A/BCL11A/OLFM1/PLXNA4/ITSN2/MAP2K4/PLXNA1/MAPT/SPAG6/SYT1/PRKN/HSP90AB1/KIAA0319/DCLK1/DCC/CDKL5/SEMA4F/MAP1B/EMX1/SYT3/C9orf72/TRPC5/SYT4/BDNF/CYFIP2/PPP3CB/CPNE5/TOMM70/EXT1/AKAP6/SLIT1/RGS4/FLRT1/RNF6/GSK3B/NEDD4L/TNN/NRCAM/RIMS1/DSCAM/L1CAM/WASF1/OSTN/KMT2D/DBN1/SLIT3…
GO:0018210	peptidyl-threonine modification	115	0.315598	1.57857	0.0020032	0.018398	0.0135118	5488	tags=44%, list=26%, signal=33%	GRK2/DMTN/CDK5/CALM3/TTBK1/CAMK2D/PDPK1/MAP3K10/SBK1/ULK1/GSK3A/LMTK2/CSNK2A2/DYRK1A/S1PR2/PRKAG2/PRKACA/MARK2/TRPC5/MTOR/MAP3K12/ACVR1B/DGKQ/CDK10/GSK3B/INPP5K/CAB39/CALM1/EGF/CDC42BPA/GALNT16/MAPK8/CAMK2A/CIT/LRRK2/ROCK2/CEMIP/UBE2K/CDK5R1/ATF2/MAPK1/STK39/TSSK4/DYRK1B/WNK3/NLK/CSNK2B/GALNT11/TTC36/CSNK2A1/CALM2
GO:0015986	proton motive force-driven ATP synthesis	66	0.349655	1.57748	0.00639022	0.0419474	0.0308067	7272	tags=55%, list=34%, signal=36%	ATP5F1C/NDUFA6/ATP5MK/NDUFB4/NDUFB5/STOML2/ATP5PF/VPS9D1/NDUFA5/ATP6V1A/ATP5F1B/NDUFA10/NDUFA12/NDUFV2/ATP5PD/NDUFAB1/ATP5MC3/ATP5F1A/ATP5MJ/NDUFS8/NDUFS1/NDUFA8/ATP5PB/NDUFB8/NDUFB10/ATP5MG/NDUFB11/ATP5MC1/NDUFS4/SDHB/ATP5PO/NDUFA9/NDUFA3/NDUFS2/NDUFB6/NDUFS3
GO:0008306	associative learning	82	0.334963	1.57673	0.00292072	0.0240343	0.0176511	3733	tags=37%, list=17%, signal=30%	BRSK1/MAP1A/CDK5/GABRA5/SHANK2/DRD3/NDRG4/NPTX2/ADCY3/NRGN/NEUROD2/NF1/MECP2/SNAP25/CHRNB2/GRIN2A/NPTN/PDE1B/ABCA7/GRIN1/ELAVL4/KMT2A/DDHD2/RAG1/SYNGAP1/DRD5/BRAF/SHANK1/TACR1/HMGCR
GO:1902305	regulation of sodium ion transmembrane transport	64	0.352714	1.575	0.0055129	0.037878	0.0278181	3272	tags=38%, list=15%, signal=32%	WNK2/SLC9A1/PTPN3/DMD/CAMK2D/FXYD7/DRD3/PRKCE/OSR1/SCN2B/ATP1B3/ATP1B1/GLRX/SCN4B/SCN1B/HECW1/FGF12/CHP1/NEDD4L/ANK3/TESC/SCN5A/FGF14/FXYD6
GO:0051965	positive regulation of synapse assembly	63	0.350467	1.57002	0.00574369	0.0390818	0.0287022	5746	tags=44%, list=27%, signal=33%	ASIC2/FLRT3/EPHB2/AMIGO1/CLSTN3/SYNDIG1/CLSTN2/SLITRK3/IL1RAP/BDNF/AMIGO2/LRRTM1/STAU2/CLSTN1/VSTM5/NLGN1/LRRTM2/EFNA5/AMIGO3/SLITRK4/LRTM2/NLGN2/LRRTM3/ST8SIA2/TPBG/SLITRK5/ADGRB3/GPRASP3
GO:0018105	peptidyl-serine phosphorylation	302	0.269986	1.56473	7.51052e-05	0.00164678	0.00120942	4560	tags=35%, list=21%, signal=28%	SH2D3C/BRSK1/PTGS2/MASTL/IL11/GRK2/PRKCB/DMTN/CSNK1G2/INPP5J/PRKCZ/CDK5/DMD/HSP90AA1/TTBK1/TENM1/CAMK2D/PDPK1/MAP3K10/PAQR3/SBK1/CAMK1G/CDC7/ULK1/OPRD1/MAST1/GSK3A/MAPKAPK5/LMTK2/SRC/BDKRB2/PRKCE/AVP/SPTBN4/CSNK2A2/DYRK1A/MLXIPL/MAPK9/PAK1/MAPK13/DKK1/ATR/CAMK1D/HSP90AB1/DCLK1/MAST2/SMYD3/PRKACA/IFNA1/CAMKV/BRSK2/SMG1/MARK2/MIR132/MARK1/PLK2/BDNF/MAST3/BAG4/ARRB2/MTOR/MAP3K12/TFRC/DGKQ/PFN2/RPS6K…
GO:0099175	regulation of postsynapse organization	85	0.328407	1.5635	0.00407647	0.0309675	0.0227429	7053	tags=58%, list=33%, signal=39%	ARHGAP44/CDK5/EPHB2/LRP8/CDKL5/HOMER1/NGEF/IL1RAP/DNM3/PAK3/ZDHHC15/PPFIA2/GRIN2B/NRCAM/HSPA8/STAU2/DBN1/ZNF804A/NLGN1/LRRK2/LRRTM2/VPS35/TANC2/CDK5R1/EPHA4/UBE3A/PAFAH1B1/CAMK2B/CAPRIN2/LRFN2/LZTS3/PTEN/GPRASP3/ARF4/SIPA1L1/DHX36/ABI2/LRFN4/ACTR2/SHANK3/GHSR/NEDD9/NPTX1/KIF1A/CBLN1/PRNP/NTRK3/DBNL/ARC
GO:0051899	membrane depolarization	80	0.332627	1.55594	0.00471546	0.0341412	0.0250738	3796	tags=40%, list=18%, signal=33%	PRKCZ/PTPN3/CACNG2/KCNH2/CAMK2D/HCN3/SRC/SCN2B/ANK2/CHRNB2/SCN8A/SCN4B/SCN1B/MLLT11/CACNA1H/SCN7A/CACNA1G/TRPM4/HCN1/CACNA1C/KMT2A/NEDD4L/CACNA1D/ANK3/SCN5A/SCN2A/SCN1A/HCN2/LRRK2/PPP2R3C/YWHAH/CHRNA9
GO:0050795	regulation of behavior	70	0.336942	1.54809	0.00709685	0.0447698	0.0328795	3900	tags=33%, list=18%, signal=27%	MC4R/EPHB2/NPAS2/NR4A3/DLG4/DRD3/NPSR1/MBD5/NR1D1/RETN/CHRNB2/MTOR/CRH/SGIP1/GHRH/RAG1/RXFP4/MC1R/NLGN1/KCNA2/VPS35/MEF2C/CFAP20
GO:0031644	regulation of nervous system process	140	0.300198	1.53979	0.00109814	0.0119399	0.0087688	3996	tags=34%, list=19%, signal=28%	HTR2C/SLC9A1/NPTXR/PRKCZ/CELF4/TMEM25/TENM4/STX1B/CACNG5/DLGAP4/GBA1/STX1A/DLG4/SLC25A12/OPRD1/SRC/NPTX2/AVP/SHISA7/S1PR2/DLGAP1/GRIN2A/HOMER1/GLRA1/OPRM1/TNFRSF21/PRKAR1B/PTK2B/FGF12/GRIN1/RGS4/CNIH2/EIF2AK3/GRIN2B/RNF10/VIP/RIMS1/GRM1/ZFHX2/BEGAIN/SHANK1/NLGN1/LRRK2/TBC1D24/ROCK2/NLGN4X/CCN3/DLGAP2
GO:0060996	dendritic spine development	91	0.317776	1.53959	0.00618854	0.0410494	0.0301472	5808	tags=48%, list=27%, signal=35%	GRIN3A/IQSEC1/ARHGAP44/CDK5/CPEB3/EPHB2/FSTL4/DLG4/MAPKAPK5/LRP8/NEURL1/ASAP1/NGEF/DNM3/PAK3/ZDHHC15/PPFIA2/SLC12A5/NCK2/STAU2/DBN1/CAMK2A/SHANK1/NLGN1/LRRK2/TANC2/CDK5R1/MEF2C/EPHA4/UBE3A/PAFAH1B1/WASL/NLGN2/ZNF365/SDK1/CAMK2B/CAPRIN2/LZTS3/CTNND2/PTEN/GPRASP3/ARF4/SIPA1L1/DHX36
GO:0006754	ATP biosynthetic process	92	0.316224	1.53462	0.00469083	0.0340018	0.0249714	5365	tags=39%, list=25%, signal=29%	SPHK2/PID1/ATP5F1C/IL4/SLC25A12/NDUFA6/ATP5MK/NDUFB4/PRKAG2/NDUFB5/STOML2/AK9/ATP5PF/VPS9D1/NDUFA5/ATP6V1A/ATP5F1B/NDUFA10/NDUFA12/NDUFV2/ATP5PD/PKLR/PPARGC1A/NDUFAB1/ATP5MC3/PINK1/ATP5F1A/ATP5MJ/NDUFS8/NDUFS1/NDUFA8/ATP5PB/NDUFB8/NDUFB10/ALDOA/ATP5MG
GO:0106027	neuron projection organization	89	0.318271	1.53402	0.00433144	0.0320577	0.0235436	6370	tags=54%, list=30%, signal=38%	MAP1A/ARHGAP44/CDK5/EPHB2/DLG4/LRP8/HOMER1/NGEF/DNM3/PAK3/ZDHHC15/PPFIA2/GSK3B/GRIN2B/KIFBP/STAU2/ITGA3/ARF1/DBN1/SHANK1/ZNF804A/NLGN1/LRRK2/PLS1/ATP1A3/VPS35/TANC2/CDK5R1/EPHA4/UBE3A/PAFAH1B1/WASL/ZNF365/DCTN1/CAMK2B/CAPRIN2/LZTS3/CTNND2/PTEN/GPRASP3/APP/SIPA1L1/DHX36/MTMR2/ABI2/ACTR2/SHANK3/NEDD9
GO:0043266	regulation of potassium ion transport	109	0.310267	1.53135	0.0017048	0.0163207	0.0119862	5146	tags=40%, list=24%, signal=31%	KCNAB1/KCNA5/WNK2/NOS1AP/KCNAB3/KCNH2/AMIGO1/LRRC38/KCNC2/DRD3/KCNIP3/ATP1B3/ATP1B1/ANK2/ATF4/KCNS2/CRBN/KCNAB2/ACTN2/PTK2B/KCNC1/AKAP6/RGS4/DPP6/NEDD4L/DPP10/CAB39/VIP/CACNA1D/ANK3/KCNA1/HTR2A/SUMO1/KCNK3/RGS7/VAMP2/MIR133A1/STK39/HCRT/WNK3/NETO2/RNF207/KCNIP4/ADRA2A
GO:0099111	microtubule-based transport	209	0.27858	1.52706	0.000742824	0.00900524	0.00661357	4158	tags=31%, list=19%, signal=25%	DAW1/MAP1A/BICDL1/NME5/MAP2/AP3B2/PRKCZ/CLIP3/CAMSAP3/NDEL1/IFT74/KIF17/MAPT/SPAG6/RASGRP1/APBA1/HTT/MAP1B/SYBU/KIFAP3/NEFL/RAB27B/BICDL2/AP3D1/MAPK8IP3/DLG2/COPG2/DYNC1H1/ARL3/AP3M2/BLOC1S6/PEX14/NEFH/DNAAF1/UCHL1/DYNC1I1/BLOC1S2/CNIH2/FLOT2/TUB/TMEM201/KIF3A/ROPN1L/OPA1/HSPA8/AGBL4/STAU2/TERF2/WASF1/COPG1/RAB6A/DYNC2LI1/AP3S1/KIF3B/KIF28P/BICD1/HSPB1/IFT81/LRPPRC/SPAG17/CFAP221/CALY/PAFAH1B1/JHY
GO:0060291	long-term synaptic potentiation	97	0.311205	1.52098	0.0048862	0.0348197	0.025572	6257	tags=51%, list=29%, signal=36%	ADCY1/MIR320D1/PRKCZ/EPHB2/SHANK2/TSHZ3/SHISA7/NRGN/MIR320B2/NF1/MECP2/SNAP25/GRIN2A/PAIP2/PLK2/PRKAR1B/NPTN/MIR545/SYT12/PTK2B/NSG1/MME/GSK3B/GRIN2B/LRRTM1/SNCA/MIR342/BRAF/LRRTM2/EPHA4/VAMP2/MIR337/SLC24A2/AKAP5/SLC1A1/MAPK1/PRRT1/SLC8A3/STX3/MIR324/SLC8A2/PTEN/APP/AGER/YTHDF1/MIR95/PRKCG/DRD2/SHANK3
GO:0031503	protein-containing complex localization	178	0.284678	1.51955	0.00105642	0.0117076	0.00859819	4546	tags=34%, list=21%, signal=27%	FKBP4/ARHGAP44/CACNG8/IPO9/CPLX1/PRKCZ/CACNG2/STX1B/CACNG5/GRIPAP1/IFT74/DLG4/AP2A1/DRD3/KIF17/GPHN/ANKS1B/ATR/EXOC3L1/SNAP25/DLG3/HPCA/GRIP1/AP2M1/AP3D1/DNM3/DLG2/AP2A2/NPTN/ARL3/IQSEC2/NSG1/LRRC7/AP2B1/CNIH2/SDAD1/CACNG3/TUB/STAU2/TERF2/CLSTN1/DBN1/DYNC2LI1/NLGN1/EXOC3/SEH1L/KIF3B/VPS35/PPP3R1/IFT81/SPAG17/EXOC3L4/TAMALIN/CALY/RAB11A/RALB/SLC1A1/WASL/ITGB3/GRIP2
GO:0140029	exocytic process	82	0.321318	1.5125	0.0052976	0.0367492	0.0269891	4850	tags=43%, list=23%, signal=33%	PPFIA3/RAB15/ERC2/CPLX1/DMTN/UNC13A/STX1B/STX1A/NAPA/STXBP1/KCNB1/SYT1/SV2A/SNAP25/SYNJ1/RAB3A/RAB3C/CPLX2/BLOC1S6/NAPB/SNPH/SEPTIN5/SNCA/NLGN1/EXOC3/STXBP5/EXOC7/RAB8B/RALB/GRIK5/EXOC6/TRARG1/VPS11/RAB3D/STX3
GO:0099173	postsynapse organization	163	0.286572	1.50845	0.00142898	0.0143533	0.0105413	4425	tags=34%, list=21%, signal=27%	SPTBN2/LHFPL4/NOS1AP/ARHGAP44/CDK5/CNTNAP1/EPHB2/SHANK2/DLG4/SHISA7/SLITRK3/GPHN/GAP43/LRP8/CDKL5/NEFL/HOMER1/NRXN2/ARHGEF9/NGEF/IL1RAP/DNM3/PAK3/ZDHHC15/NEFH/PPFIA2/GLRB/INA/GRIN2B/NRCAM/HSPA8/STAU2/LRRC4/SYNGAP1/ITGA3/ARF1/DBN1/DNAJA3/SHANK1/ZNF804A/NLGN1/LRRK2/LRRTM2/VPS35/TANC2/NLGN4X/CDK5R1/FRRS1L/EPHA4/ARHGAP39/UBE3A/PAFAH1B1/WASL/NLGN2/ZNF365
GO:0006986	response to unfolded protein	137	0.290841	1.49112	0.00369056	0.0287256	0.0210964	3700	tags=28%, list=17%, signal=24%	HSPA6/DNAJB1/PPP1R15A/HSPH1/HSPA1A/CHAC1/HSPA4L/SERPINH1/HSP90AA1/DAB2IP/AGR2/HSPA1B/HSPA14/HSPD1/PRKN/HSP90AB1/OPTN/HSPA9/RHBDD2/ATF4/EDEM1/DNAJB4/HSPA4/PIK3R1/ABCA7/MBTPS2/DDIT3/THBS1/NCK2/EIF2AK3/HSPA8/HSPA1L/ERN2/HSPB3/HSPA13/STC2/VAPB/DNAJA1/HSPB1
GO:0010975	regulation of neuron projection development	441	0.247903	1.4888	3.20709e-05	0.000859936	0.000631548	4447	tags=34%, list=21%, signal=28%	RGS2/BRSK1/TRPV2/KHDC3L/SEZ6/STK24/CARM1/SEMA6C/MAP6/MAP2/FKBP4/ARHGAP44/PLXNC1/INPP5J/CDK5/LIMK1/STK25/STX1B/NDEL1/DAB2IP/RAB17/EPHB2/AMIGO1/PAQR3/THY1/FSTL4/SEMA6B/WNT3/ULK1/RAPGEF1/GSK3A/BCL11A/PLXNA4/NOVA2/NDRG4/PLXNA1/PACSIN1/KNDC1/MAPT/EFNB3/PAK1/ARHGAP35/RTN4IP1/RAPGEF2/DKK1/CAMK1D/LRP8/MYCBP2/KIAA0319/DCC/SNAP25/CDKL5/SEMA4F/CHRNB2/CAMK2G/MAP1B/TOX/STMN2/KATNB1/NEFL/SCN1B/BRSK2/NGEF/MARK2…
GO:0035966	response to topologically incorrect protein	159	0.281876	1.48382	0.00204197	0.0186459	0.0136938	3700	tags=28%, list=17%, signal=24%	HSPA6/DNAJB1/PPP1R15A/HSPH1/HSPA1A/CHAC1/TOR1A/HSPA4L/SERPINH1/HSP90AA1/DAB2IP/AGR2/HSPA1B/BAG6/HSPA14/HSPD1/PRKN/HSP90AB1/OPTN/HSPA9/RHBDD2/ATF4/EDEM1/DNAJB4/RNF185/HSPA4/PIK3R1/ABCA7/MBTPS2/DDIT3/THBS1/NCK2/EIF2AK3/F12/CUL3/HSPA8/HSPA1L/DNAJC18/ERN2/HSPB3/HSPA13/STC2/VAPB/DNAJA1/HSPB1
GO:0051258	protein polymerization	273	0.256217	1.46745	0.000858352	0.00995689	0.00731248	5046	tags=37%, list=24%, signal=29%	SPTBN2/ALOX15/HSPA1A/MAP2/FKBP4/DMTN/INPP5J/CLIP3/HSP90AA1/CAMSAP3/TTBK1/TENM1/NDEL1/CLASP1/ADD2/SPTB/TUBGCP5/HSPA1B/EVL/NAV3/PRKCE/SSH1/SPTBN4/MAPT/ARPC5L/DYRK1A/TPX2/TUBG2/PAK1/RASA1/MECP2/IQANK1/PRKN/MAP1B/STMN2/NEFL/DIAPH1/TUBG1/GBA2/CYFIP2/BAG4/MAPRE3/GAS7/PAK3/TBCD/MTOR/ARHGEF7/PTK2B/WASHC3/MKKS/PFN2/VTN/CCL21/NCK2/HAUS2/DNM1L/PFN3/VDAC2/CAMSAP1/BAIAP2L2/WASF1/ARFGEF1/SNCA/CYRIB/NCKAP1/LMOD…
GO:0018209	peptidyl-serine modification	321	0.251844	1.46431	0.000851074	0.00993653	0.00729752	4809	tags=36%, list=23%, signal=28%	SH2D3C/BRSK1/PTGS2/MASTL/IL11/GRK2/PRKCB/DMTN/CSNK1G2/INPP5J/PRKCZ/CDK5/DMD/HSP90AA1/TTBK1/TENM1/CAMK2D/PDPK1/MAP3K10/PAQR3/SBK1/CAMK1G/CDC7/ULK1/OPRD1/MAST1/GSK3A/MAPKAPK5/LMTK2/SRC/BDKRB2/PRKCE/AVP/SPTBN4/CSNK2A2/DYRK1A/MLXIPL/MAPK9/PAK1/MAPK13/DKK1/ATR/CAMK1D/HSP90AB1/DCLK1/MAST2/SMYD3/PRKACA/SPOCK2/IFNA1/CAMKV/BRSK2/SMG1/MARK2/MIR132/MARK1/PLK2/BDNF/MAST3/BAG4/ARRB2/MTOR/MAP3K12/TFRC/DGKQ/PFN…
GO:0070588	calcium ion transmembrane transport	330	0.251949	1.46419	0.000460045	0.00618791	0.00454449	4673	tags=34%, list=22%, signal=27%	TRPV6/TRPV2/HTR2C/GRIN3A/SLC9A1/NOS1AP/CACNG8/CACNA2D2/CACNB3/CDK5/CACNG2/DMD/CABP1/CALM3/ATP2B3/CAMK2D/CACNG5/PDPK1/THY1/PKD2L1/JSRP1/LHCGR/DRD3/NPSR1/RYR2/PRKCE/PKD1L3/ORAI2/ATP1B1/SLC25A25/ANK2/CACNB1/JPH3/MRLN/HTT/MCU/GRIN2A/PKD1L1/PRKACA/AFG3L2/HPCA/STOML2/DIAPH1/CACNG1/PPP3CC/ATP2B2/CATSPER1/CACNA1B/STAC2/OPRM1/TRPC5/ATG5/ANXA6/CBARP/CACNA1H/PPP3CB/PTK2B/CACNA1G/GRIN1/TRPM4/VDAC1/CX3CL1/DDI…
GO:0032271	regulation of protein polymerization	196	0.26934	1.46169	0.00222038	0.0198175	0.0145542	4342	tags=34%, list=20%, signal=27%	SPTBN2/ALOX15/HSPA1A/MAP2/FKBP4/DMTN/INPP5J/CLIP3/HSP90AA1/CAMSAP3/TTBK1/TENM1/CLASP1/ADD2/SPTB/HSPA1B/EVL/NAV3/PRKCE/SSH1/SPTBN4/MAPT/ARPC5L/DYRK1A/PAK1/RASA1/MECP2/IQANK1/MAP1B/STMN2/GBA2/CYFIP2/BAG4/MAPRE3/PAK3/TBCD/MTOR/ARHGEF7/PTK2B/MKKS/PFN2/CCL21/NCK2/PFN3/VDAC2/CAMSAP1/BAIAP2L2/ARFGEF1/SNCA/CYRIB/NCKAP1/LMOD2/STMN1/DBN1/SPTAN1/FMN1/FHOD3/TMSB10/SLIT2/CDK5R1/DRG1/ARPC1A/CAMSAP2/PINK1/ARPC2…
GO:0070646	protein modification by small protein removal	159	0.277437	1.46046	0.00298737	0.0243923	0.0179141	6355	tags=42%, list=30%, signal=30%	USP35/USPL1/JOSD1/ATXN7L3/TOR1A/TAF2/TAF6/SPATA2/USP44/USP25/PRKN/SENP3/USP22/ZRANB1/COPS6/USP10/USP7/BAP1/COPS3/USP15/USP42/TAF9/UCHL1/USP14/HINT1/USP50/COPS4/OTUB1/OTUD5/USP6/USP9Y/USP11/USP34/SUPT7L/BABAM1/OTUD3/MYSM1/USP32/COPS2/USP33/USP43/USP2/TAF7/COPS7A/TADA1/USP5/ABRAXAS2/USP13/PSMD14/SENP5/USP8/USP12/SENP6/UCHL5/BABAM2/OTUD4/USP17L8/KAT2A/MINDY4/VCPIP1/USP17L22/SENP8/UIMC1/USP27X/USP9X/…
GO:0006119	oxidative phosphorylation	129	0.285216	1.45929	0.00578039	0.0391512	0.0287532	6825	tags=47%, list=32%, signal=32%	ATP5F1C/MLXIPL/NDUFA6/NDUFB4/COX7B/NDUFB5/NDUFC2-KCTD14/STOML2/COX6B1/ATP5PF/UQCRFS1/NDUFA5/NDUFA4/ATP5F1B/NDUFA10/UQCRB/COX6C/UQCRC1/NDUFA12/MSH2/COX7A2L/NDUFV2/COX5A/SNCA/ATP5PD/GHITM/CYCS/ISCU/NDUFAB1/PINK1/ATP5F1A/UQCRH/COX7A2/UQCRC2/C2orf69/NDUFS8/NDUFS1/COX5B/NDUFA8/COX7C/ATP5PB/NDUFB8/NDUFB10/ATP5MG/NDUFB11/FXN/COX6A1/SLC25A51/NDUFS4/COX7A1/SLC25A23/DGUOK/SDHB/UQCC2/ATP5PO/DLD/NDUFA9/UQCRQ…
GO:0009206	purine ribonucleoside triphosphate biosynthetic process	102	0.296896	1.45713	0.00635909	0.0417864	0.0306885	5365	tags=38%, list=25%, signal=29%	NME5/SPHK2/PID1/ATP5F1C/IL4/SLC25A12/IMPDH1/NDUFA6/ATP5MK/NDUFB4/PRKAG2/NDUFB5/STOML2/AK9/ATP5PF/VPS9D1/NDUFA5/ATP6V1A/NME2/ATP5F1B/NDUFA10/NDUFA12/NDUFV2/ATP5PD/PKLR/PPARGC1A/NDUFAB1/ATP5MC3/PINK1/ATP5F1A/ATP5MJ/NDUFS8/NDUFS1/NDUFA8/ATP5PB/NDUFB8/NDUFB10/ALDOA/ATP5MG
GO:0035303	regulation of dephosphorylation	130	0.28131	1.44016	0.00600158	0.040179	0.029508	4529	tags=38%, list=21%, signal=30%	PPP1R15A/MASTL/CALM3/CAMTA1/GBA1/PPP1R7/SMG7/PPP1R17/SRC/TMEM225/CRY2/HSP90AB1/MTMR4/HTT/PIN1/GPLD1/PPP2R5D/BAG4/MTOR/IGBP1/CHP1/NUAK1/GSK3B/PPP1R2B/SLC39A10/INPP5K/PPP1R2/BOD1L1/CALM1/PTPA/YWHAB/TIPRL/PPP6R1/PPP1R16B/PPP1R9B/PPP2R3C/ENSA/ROCK2/TMEM225B/PPP4R4/MEF2C/PPP1R12A/IFNG/NSMF/PPP1R11/PINK1/AMBRA1/FKBP1B/FKBP1A/PPARGC1B
GO:0007018	microtubule-based movement	400	0.241968	1.43878	0.000408171	0.00569375	0.00418157	4165	tags=28%, list=19%, signal=23%	CFAP97D1/DAW1/SPEF1/MAP1A/BICDL1/NME5/MAP2/CCSAP/AP3B2/PRKCZ/TEX43/CLIP3/CAMSAP3/TBC1D21/NDEL1/KLC2/TACR2/IFT74/KIF3C/CELF3/TCTE1/KIF17/MAPT/ADCY3/SPAG6/EPPIN/RASGRP1/NEURL1/APBA1/CFAP44/HTT/MAP1B/SYBU/KIFC2/KIFAP3/KATNB1/NEFL/RAB27B/BICDL2/KIF21B/CATSPER1/AP3D1/MAPK8IP3/DLG2/COPG2/ASH1L/TEKT5/DYNC1H1/KIF12/ARL3/CELSR2/SLC9C1/IGBP1/AP3M2/BLOC1S6/MKKS/PEX14/NEFH/DNAH8/KIF21A/UBE2B/DNAAF1/UCHL1/DYN…
GO:0007338	single fertilization	127	0.279201	1.4267	0.00769889	0.0472996	0.0347375	3366	tags=28%, list=16%, signal=23%	CLGN/IRAG2/CCDC136/NPM2/TMPRSS12/STXBP1/ZP3/ADCY3/FETUB/ASTL/ZPBP/SPATA46/PLCD4/UBXN8/LY6K/RAB3A/GLRA1/ASH1L/CACNA1H/ADAM21/PLCB1/ADAM32/GLRB/PITHD1/VDAC2/RIMS1/HSPA1L/CCT5/UBAP2L/HYAL3/TCP1/CCT8/IQCF1/IFTAP/TRIM36
GO:1901800	positive regulation of proteasomal protein catabolic process	117	0.283935	1.42252	0.00633893	0.0416972	0.030623	3469	tags=26%, list=16%, signal=22%	ZFAND2A/NKD2/HSPA1A/RFPL1/ZER1/DAB2IP/GBA1/HSPA1B/BAG6/GSK3A/DDA1/MAPK9/BAG2/PSMC1/PRKN/TRIB3/PRICKLE1/SH3RF1/UBQLN2/RNF185/CBFA2T3/RNF14/GSK3B/UBQLN1/RNFT2/SOCS5/PSMC3/SUMO1/ZYG11B/LRRK2
GO:0030534	adult behavior	135	0.277003	1.41975	0.00706662	0.0447623	0.0328741	4679	tags=33%, list=22%, signal=26%	SPTBN2/SEZ6/NTAN1/SNCG/CDK5/CNTNAP2/SHANK2/NRXN3/OPRD1/DRD3/SPTBN4/EFNB3/MECP2/PRKN/CHRNB2/HOMER1/NRXN2/GLRA1/OPRM1/ARRB2/FGF12/UCHL1/GLRB/OXR1/GABRG2/SEPTIN5/CRHBP/SNCA/ZFHX2/CEND1/HTR2A/INPP5F/SCN1A/SHANK1/NLGN4X/CHL1/EPHA4/ALK/PAFAH1B1/SLC1A1/NLGN2/SDK1/GRM2/CACNB4/BBS4
GO:0006941	striated muscle contraction	172	0.262214	1.39783	0.00434061	0.0320881	0.0235659	3554	tags=27%, list=17%, signal=23%	RGS2/MYH7/KCNA5/SLC9A1/NOS1AP/GRK2/MYH8/ARG2/ARHGEF11/DMD/CALM3/HSP90AA1/KCNH2/CAMK2D/JSRP1/RYR2/CHGA/SCN2B/CHRND/ATP1B1/ANK2/PRKACA/ATP1A1/SCN4B/DSG2/SCN1B/HOMER1/TNNC1/STAC2/MTOR/CACNA1G/FGF12/TRPM4/KCND3/ATP8A2/CACNA1C/NEDD4L/CACNA1D/CALM1/EHD3/SCN5A/NR4A1/TNNT2/SCN1A/SUMO1/MYH3/GSTO1
GO:0009060	aerobic respiration	175	0.263764	1.394	0.00373748	0.0289603	0.0212688	7324	tags=51%, list=34%, signal=34%	COX10/ATP5F1C/OGDHL/MLXIPL/NDUFA6/NDUFB4/COX7B/NDUFB5/NDUFC2-KCTD14/STOML2/IDH3G/MDH1/COX6B1/ATP5PF/CBFA2T3/UQCRFS1/NNT/NDUFA5/MDH2/IDH3A/NDUFA4/ATP5F1B/NDUFA10/UQCRB/COX6C/UQCRC1/NDUFA12/MSH2/COX7A2L/ME3/NDUFV2/COX5A/SNCA/ATP5PD/FH/GHITM/SUCLA2/CYCS/SLC25A14/SIRT3/ISCU/NDUFAB1/PINK1/ATP5F1A/IDH3B/UQCRH/COX7A2/UQCRC2/C2orf69/NDUFS8/NDUFS1/COX5B/NDUFA8/COX7C/TRPV4/BNIP3/PDHA1/ATP5PB/NDUFB8/NDUFB10…
GO:0034763	negative regulation of transmembrane transport	136	0.272134	1.39082	0.00652629	0.0425318	0.0312359	3653	tags=29%, list=17%, signal=24%	RGS2/KCNAB1/PRKCB/SLC43A2/PID1/CALM3/KCNH2/CAMK2D/EPHB2/GSK3A/DRD3/PRKCE/OSR1/MMP9/GRB10/MRLN/PPP3CC/HECW1/CBARP/CRBN/PPP3CB/ACTN2/VDAC1/OAZ1/RGS4/THBS1/NEDD4L/INPP5K/GOPC/CAB39/UBQLN1/CALM1/ANK3/OSTN/GNB5/SUMO1/PPP3CA/GSTO1/PPP3R1
GO:0006457	protein folding	207	0.251094	1.37792	0.00658804	0.0426016	0.0312872	3787	tags=27%, list=18%, signal=22%	HSPA6/NPPC/DNAJB1/HSPH1/FKBP6/HSPA1A/FKBP4/DNAJB6/TOR1A/HSPA4L/DNAJA4/CLGN/HSP90AA1/DNAJB7/HSPA1B/HSPA14/HSPD1/FKBP11/BAG2/HSP90AB1/PDRG1/PPID/HSPA9/DNAJB4/DNAJC5/DNAJC7/BAG4/TBCD/HSPA4/CCT6B/STIP1/MKKS/DNAJC2/PFDN1/TTC1/CCT6A/HSPA8/CDC37/SACS/HSPA1L/DNAJC18/PFDN4/CCT5/TCP1/GAK/CCT8/NFYC/HSPA13/DNAJA3/HYOU1/LTBP4/RANBP2/DNAJA1/UNC45B/HSPB1/NUDCD3
GO:0060560	developmental growth involved in morphogenesis	229	0.247544	1.3743	0.00356941	0.0280587	0.0206067	2819	tags=26%, list=13%, signal=23%	AREG/TRPV2/SEMA6C/RNF157/MAP2/SHH/UNC13A/PRKCZ/CDK5/LIMK1/FLRT3/HSP90AA1/NDEL1/NRN1/FSTL4/SEMA6B/WNT3/CPNE9/ULK1/SH3GL2/BCL11A/OLFM1/PLXNA4/ITSN2/PLXNA1/MAPT/SPAG6/SYT1/PRKN/HSP90AB1/KIAA0319/DCLK1/DCC/CDKL5/SEMA4F/MAP1B/EMX1/FGF10/SYT3/C9orf72/TRPC5/SYT4/BDNF/CYFIP2/PPP3CB/SIX4/CPNE5/HNF1B/EXT1/SLIT1/FLRT1/RNF6/GSK3B/NEDD4L/TNN/NRCAM/RIMS1/DSCAM/L1CAM
GO:0006814	sodium ion transport	241	0.245452	1.36368	0.00723756	0.045301	0.0332696	4170	tags=30%, list=20%, signal=25%	WNK2/SLC9A1/ATP12A/ASIC2/SLC6A17/PTPN3/DMD/SLC6A7/SLC9A5/CAMK2D/HCN3/FXYD7/PKD2L1/SLC38A7/DRD3/SLC17A7/SLC4A8/PRKCE/SLC5A3/SPTBN4/SLC9A8/OSR1/SCN2B/ATP1B3/ATP1B1/ATP1B4/GLRX/SCN8A/ATP1A1/SCN4B/SCN1B/HECW1/CACNA1H/SCN7A/SLC9C1/CACNA1G/SLC12A1/FGF12/TRPM4/HCN1/CHP1/NEDD4L/NALCN/SLC6A15/ANK3/KLHL3/SLC4A7/TESC/SLC4A10/SCN5A/TRPM2/SLC6A13/FGF14/SCN2A/FXYD6/SCN1A/ATP4A/SLC5A1/COMMD9/SLC9A4/HCN2/ATP1A3/…
GO:0006470	protein dephosphorylation	253	0.242504	1.36127	0.00343833	0.0273682	0.0200996	4467	tags=32%, list=21%, signal=26%	PPP1R15A/MASTL/CDC14C/SSU72/PTPN3/CALM3/CAMTA1/DUSP2/GBA1/PPP1R7/PTPRT/DUSP3/PPM1J/SSH1/PTPN5/PTPN22/PPP5C/CRY2/HSP90AB1/PTPRM/MTMR4/HTT/PTPRQ/PIN1/PPP2R5D/PPM1E/PPP3CC/UBLCP1/PPP2R1A/DUSP26/MTMR6/PPP3CB/MTOR/NUAK1/GSK3B/PPP1R2B/SLC39A10/PPP2CA/PPP1R2/PHLPP2/PDP1/BOD1L1/PPM1H/DUSP12/CALM1/PTP4A3/PTPA/YWHAB/PP2D1/PDPR/DUSP8/PPP2R5E/TIPRL/PPP6R1/PPP2R5B/PTPN20/PPP1R16B/BTRC/PTPRR/ACP1/MTMR7/PPP1R9B…
GO:0043270	positive regulation of ion transport	283	0.23606	1.35249	0.00582067	0.0392386	0.0288173	4255	tags=30%, list=20%, signal=25%	TRPV2/WNK2/CYP4A11/SLC9A1/NOS1AP/SPHK2/CACNB3/CDK5/CACNG2/DMD/CALM3/KCNH2/EPHB2/PDPK1/AMIGO1/TACR2/THY1/LRRC38/STX1A/LHCGR/IFNGR2/KCNC2/NPSR1/RYR2/STXBP1/AVP/KCNB1/TCAF1/ATP1B3/SYT1/ATP1B1/ANK2/HTT/GLRX/CHRNB2/SCN4B/SCN1B/HOMER1/PPP3CC/STAC2/ATF4/SYT4/CYP4F2/PPP3CB/ARRB2/ACTN2/KCNC1/FGF12/GRIN1/CX3CL1/CHP1/AKAP6/NDUFA4/CACNG3/CASK/MCHR1/CACNA1D/CALM1/ANK3/KCNA1/P2RX5/CHRM1/TESC/SNCA/EHD3/SCN5A/CA…
GO:0043161	proteasome-mediated ubiquitin-dependent protein catabolic process	442	0.224453	1.35056	0.001156	0.0123151	0.00904439	7017	tags=45%, list=33%, signal=31%	ZFAND2A/FBXW5/NKD2/MAP1A/FBXL14/HSPA1A/RFPL1/SHH/SPSB4/CCNF/CLGN/AGAP3/ZER1/HUWE1/GBA1/TRIM71/N4BP1/HSPA1B/BAG6/GSK3A/DCAF11/FBXL19/SKP1/ZNRF1/DDA1/MAPK9/USP44/PSMC1/PRKN/HSP90AB1/TRIB3/UBXN8/PRICKLE1/SH3RF1/FBXO44/AREL1/RHBDD2/UBQLN2/HECW1/RNF187/UBE4A/EDEM1/BMAL1/USP7/CRBN/ANAPC1/RNF185/ECPAS/CBFA2T3/FBXL18/ARRB2/KLHDC3/TAF9/PSMD7/CUL1/UBXN10/DDIT3/RNF14/UBE2B/UCHL1/KCTD10/GSK3B/TRIM3/USP14/UBX…
GO:0010038	response to metal ion	343	0.230763	1.3471	0.00466262	0.0338749	0.0248782	3776	tags=30%, list=18%, signal=25%	TRPV6/GUCA1A/PTGS2/ALOX15/ADCY1/UROS/SHH/DMTN/ACER1/A3GALT2/CPNE7/CACNG2/CALM3/CPNE4/SLC30A2/CAMK2D/SYT7/CPNE9/DLG4/SLC25A12/GSK3A/PAM/KCNC2/RYR2/PCSK1/MAPT/GLRA2/KCNB1/GPHN/MAPK9/MMP9/NEUROD2/PPP5C/SYT1/PRKN/FGF23/SYT13/MTTP/ITPKC/SYT3/HPCA/HOMER1/GPLD1/KCNMA1/GLRA1/TNNC1/ATF4/GPI/ATG5/DLG2/SYT4/ENTPD6/CACNA1H/SYT12/MEF2A/CPNE5/PTK2B/CACNA1G/KCNC1/SMPD3/ATP13A2/TPH2/TFRC/LIG4/MNAT1/ARG1/SDC1/THB…
GO:0051656	establishment of organelle localization	427	0.222598	1.33587	0.00153747	0.0151308	0.0111122	4630	tags=31%, list=22%, signal=25%	KHDC3L/CENPF/BICDL1/MAP2/TERB1/MYO7A/SPHK2/AP3B2/PRKCZ/CDK5/TOR1A/IRAG2/STK25/MYO5B/DNM1/TFG/FAM83D/NDEL1/RAB17/RIPOR1/CLASP1/PDPK1/NR4A3/IL4/TESK1/TRAPPC13/STXBP1/ATP9A/MAPT/CHGA/RASGRP1/SPAG5/PRKN/TRAPPC1/MYO5A/HTT/SYNJ1/MAP1B/SYBU/MEIOC/KIFAP3/FGF10/NEFL/STAM/BICDL2/RAB3A/GBF1/SNAP91/AP3D1/MARK1/SYT4/MAD2L1/COPG2/DYNC1H1/MYO15A/AP1AR/SMPD3/TRAPPC2B/CPLX2/AP3M2/BLOC1S6/MKKS/ATP13A2/PEX14/NEFH/P…
GO:0007409	axonogenesis	427	0.22183	1.33126	0.00172074	0.0164236	0.0120617	4512	tags=33%, list=21%, signal=27%	BRSK1/TRPV2/MAP1A/ADCY1/SEMA6C/MAP6/MAP2/SHH/PLXNC1/CDK5/CNTNAP1/LIMK1/FLRT3/EPHB6/HSP90AA1/STK25/NDEL1/EPHB2/AMIGO1/THY1/FSTL4/SEMA6B/WNT3/NRXN3/ULK1/OLFM1/LMTK2/PLXNA4/NOVA2/PLXNA1/STXBP1/SPTBN4/MAPT/SLITRK3/EFNB3/PAK1/ARHGAP35/GAP43/MYCBP2/HSP90AB1/KIAA0319/PTPRM/CNTN4/DCLK1/DCC/B4GALT6/CDKL5/UNC5A/SEMA4F/CHRNB2/MAP1B/ADARB1/AFG3L2/LRTM1/EFNA3/NEFL/SCN1B/GBX2/C9orf72/BRSK2/DRGX/RAB3A/MARK2/TRP…
GO:0006816	calcium ion transport	420	0.220298	1.31966	0.0026109	0.0221175	0.0162434	3687	tags=27%, list=17%, signal=23%	TRPV6/PTGS2/TRPV2/HTR2C/GRIN3A/SLC9A1/NOS1AP/CACNG8/PRKCB/SPHK2/CACNA2D2/CACNB3/CDK5/CACNG2/DMD/CABP1/CALM3/ATP2B3/CAMK2D/CACNG5/PDPK1/THY1/PKD2L1/JSRP1/LHCGR/OPRD1/DRD3/NPSR1/RYR2/PRKCE/EPPIN/PKD1L3/ORAI2/ATP1B1/SLC25A25/ANK2/CACNB1/JPH3/MRLN/HTT/CHRNB2/CAMK2G/MCU/GRIN2A/PKD1L1/PRKACA/AFG3L2/HPCA/STOML2/HOMER1/DIAPH1/CACNG1/PPP3CC/ATP2B2/CATSPER1/CACNA1B/STAC2/OPRM1/TRPC5/ATG5/ANXA6/CBARP/CACNA1…
GO:0043254	regulation of protein-containing complex assembly	400	0.221315	1.31598	0.00410813	0.0311206	0.0228554	4342	tags=30%, list=20%, signal=24%	ICE1/MEFV/SPTBN2/ALOX15/HSPA1A/TNFSF18/MAP2/FKBP4/BIK/DMTN/TRABD2A/HRK/INPP5J/PRKCZ/CLIP3/HSP90AA1/CAMSAP3/STX1B/TTBK1/TENM1/DAB2IP/CLASP1/GBA1/ADD2/SPTB/HSPA1B/STX1A/NAPA/EVL/HCFC1/NAV3/ULK1/OPRD1/SPIDR/SRC/PRKCE/STXBP1/SSH1/SPTBN4/MAPT/ARPC5L/DYRK1A/MAPK9/PAK1/AKAIN1/DKK1/RASA1/MECP2/IQANK1/ATR/MAP1B/ASAP1/STMN2/GBA2/RAB3A/NRG1/CYFIP2/CRBN/BAG4/MAPRE3/PAK3/TBCD/MTOR/ARHGEF7/PTK2B/MKKS/TFRC/NAPB…
GO:0016311	dephosphorylation	346	0.22519	1.31323	0.0071489	0.0449166	0.0329873	4577	tags=33%, list=21%, signal=26%	PPP1R15A/MASTL/INPP5E/CDC14C/SSU72/INPP5J/PTPN3/CALM3/CAMTA1/DUSP2/ACP2/GBA1/PPP1R7/PTPRT/DUSP3/SMG7/PPM1J/PPP1R17/SRC/SSH1/TMEM225/PTPN5/PTPN22/PPP5C/CRY2/HSP90AB1/PTPRM/MTMR4/HTT/SYNJ1/PTPRQ/PIN1/GPLD1/PPP2R5D/PLPPR3/PPM1E/PPP3CC/ALPP/UBLCP1/PPP2R1A/DUSP26/MTMR6/BAG4/PPP3CB/MTOR/SGPP2/IGBP1/CHP1/NUAK1/GSK3B/PPP1R2B/SLC39A10/INPP5K/PPP2CA/PPP1R2/PLPPR5/PXYLP1/PHLPP2/PDP1/BOD1L1/PPM1H/DUSP12/CALM…
GO:0031346	positive regulation of cell projection organization	346	0.224479	1.30908	0.00753119	0.0466771	0.0342803	4447	tags=32%, list=21%, signal=25%	RGS2/TRPV2/KHDC3L/STK24/MAP6/PLXNC1/MARK4/LIMK1/HSP90AA1/STK25/TENM1/NDEL1/DAB2IP/EPHB2/AMIGO1/WNT3/DLG4/RAPGEF1/SRC/PLXNA4/TENM2/NDRG4/PLXNA1/PACSIN1/MAPT/ARHGAP35/RAPGEF2/CAMK1D/LRP8/NEURL1/CDKL5/HTT/MAP1B/TOX/STMN2/KATNB1/NEFL/SCN1B/GRIP1/MARK2/DNM3/TRPC5/BDNF/PLEK2/NPTN/PAK3/BCAS3/MTOR/ZDHHC15/ARHGEF7/SKIL/PTK2B/PIK3R1/LRRC7/PARP6/CX3CL1/ATP8A2/CCL21/ELAVL4/MIR222/ATOH7/GSK3B/PLXNA2/SS18L2/TN…
GO:0061564	axon development	475	0.214462	1.30087	0.00487503	0.0348185	0.0255712	4512	tags=33%, list=21%, signal=26%	BRSK1/TRPV2/MAP1A/ADCY1/STK24/SEMA6C/MAP6/MAP2/SHH/PLXNC1/CDK5/CNTNAP1/LIMK1/FLRT3/TSPAN2/EPHB6/HSP90AA1/STK25/NDEL1/EPHB2/AMIGO1/THY1/FSTL4/SEMA6B/ZPR1/WNT3/NRXN3/ULK1/OLFM1/LMTK2/PLXNA4/NOVA2/PLXNA1/STXBP1/SPTBN4/MAPT/SLITRK3/EFNB3/PAK1/ARHGAP35/GAP43/MYCBP2/HSP90AB1/KIAA0319/PTPRM/CNTN4/DCLK1/DCC/B4GALT6/CDKL5/UNC5A/SEMA4F/CHRNB2/MAP1B/ADARB1/AFG3L2/LRTM1/EFNA3/NEFL/SCN1B/GBX2/C9orf72/BRSK2/DR…
GO:0010959	regulation of metal ion transport	401	0.218168	1.298	0.00660954	0.0426016	0.0312872	3687	tags=27%, list=17%, signal=23%	KCNAB1/KCNA5/PTGS2/TRPV2/WNK2/SLC9A1/NOS1AP/KCNAB3/SPHK2/CACNB3/CDK5/PTPN3/DMD/CABP1/CALM3/KCNH2/CAMK2D/PDPK1/AMIGO1/THY1/FXYD7/LRRC38/JSRP1/LHCGR/OPRD1/KCNC2/DRD3/NPSR1/RYR2/KCNIP3/PRKCE/SPTBN4/OSR1/EPPIN/SCN2B/ATP1B3/ATP1B1/ANK2/CACNB1/JPH3/MRLN/HTT/GLRX/CAMK2G/PRKACA/ATP1A1/SCN4B/SCN1B/HPCA/HOMER1/DIAPH1/CACNG1/PPP3CC/STAC2/ATF4/ATG5/HECW1/KCNS2/CBARP/CRBN/PPP3CB/ARRB2/KCNAB2/ACTN2/PTK2B/KCNC1…
GO:0016236	macroautophagy	312	0.223391	1.29109	0.00804808	0.0486421	0.0357234	4933	tags=32%, list=23%, signal=25%	PIP4K2B/CDK5/RUBCN/VPS26B/HUWE1/GBA1/IL4/SMCR8/ULK1/SRC/ILRUN/TSC2/LGALS8/SYNPO2/VTI1A/MAP1LC3B/SESN2/PRKN/HTT/ATP6V0A1/ATP6V0D1/PRKACA/OPTN/TBC1D25/STAM/C9orf72/UBQLN2/SMG1/ATG5/SUPT5H/ATP6V1E1/CAPN1/MOAP1/RNF41/MTOR/LARP1/ATP6V1A/VDAC1/ATP13A2/ATP6V1C1/ATP6V1D/UCHL1/PHB2/RAB3GAP2/UBXN2B/ATG9A/TBC1D5/MAP1LC3A/POLDIP2/CDC37/UBQLN1/CALM1/KLHL3/CAPNS1/ATP6V1B2/VPS33A/MAPK8/ELAPOR1/ARFIP2/TSG101/ATP…

## Sheet: S5
Supplementary Table S5
Negative enrichment results of the gene-set enrichment analysis (fgsea) using the differential expression results stat-column (Table S1)
ID	Description	setSize	enrichmentScore	NES	pvalue	p.adjust	qvalue	rank	leading_edge	core_enrichment
GO:0006801	superoxide metabolic process	64	-0.575433	-2.42639	2.19751e-08	2.83792e-06	2.08421e-06	4021	tags=55%, list=19%, signal=45%	PON3/AATF/NOX4/GNAI2/NOS3/NOX5/CCS/BST1/ITGAM/PRDX1/NFE2L2/SH3PXD2B/AGT/HVCN1/TGFB1/NQO1/CYBB/NCF1/TYROBP/ITGB2/SYK/GNAI3/CBS/SOD3/ACP5/NRROS/PREX1/NCF4/CYBA/MT3/GSTP1/ALOX12/NOX3/BMP7/MIR27B
GO:0045665	negative regulation of neuron differentiation	67	-0.539014	-2.29412	1.55993e-07	1.44183e-05	1.0589e-05	2901	tags=49%, list=14%, signal=43%	ZNF536/CALR/CNTN2/ZHX2/NR2E1/GDF11/GPR37L1/PAX6/ITGB1/HES5/MEIS1/SPAG9/GLI3/SLC6A4/ASCL1/RHOA/HES1/SIX3/SOX2/SOX3/REST/SOX8/CDK5RAP2/OLIG2/NOTCH3/ID4/DLL1/NOTCH1/BMP7/CTDSP1/MAG/NKX2-2/B2M
GO:0002507	tolerance induction	26	-0.6605	-2.28434	9.96205e-06	0.000375237	0.000275579	3441	tags=62%, list=16%, signal=52%	LYN/LILRB2/IRAK3/HLA-G/FOXJ1/HLA-E/PHLPP1/LILRB4/TGFBR2/HAVCR2/PDCD1/LGALS9/CD3E/TNFAIP3/XKR8/HLA-B
GO:1903053	regulation of extracellular matrix organization	57	-0.550093	-2.27711	4.54337e-07	3.3824e-05	2.48408e-05	5252	tags=63%, list=25%, signal=48%	LAMA2/ANGPTL7/FSCN1/NID1/MIR29B1/BMP2/LAMC1/RUNX1/TNXB/TNFRSF1B/SOX9/DDR2/TNFRSF1A/LRP1/TCF15/DAG1/AGT/CST3/SLC2A10/TGFB1/ABL1/CFLAR/TIE1/PHLDB1/EMILIN1/PDPN/ANTXR1/CPB2/EFEMP2/AEBP1/LAMB2/CHADL/DDR1/NOTCH1/RGCC/LAMA1
GO:0048002	antigen processing and presentation of peptide antigen	61	-0.545022	-2.27686	2.72518e-07	2.33039e-05	1.71147e-05	5366	tags=57%, list=25%, signal=43%	HLA-A/FCGR1A/SLC11A1/ERAP2/HLA-DRB1/FCER1G/PDIA3/PYCARD/HLA-DOA/HLA-DPA1/IKBKB/HLA-DRA/FCGR2B/CD74/CALR/HLA-DMB/HLA-G/IFI30/CTSS/ERAP1/SAR1B/TAP1/HLA-E/TREM2/DNM2/TAPBPL/CLEC4M/MARCHF8/HLA-DQA2/HFE/CD209/HLA-F/HLA-DMA/HLA-B/B2M
GO:0042554	superoxide anion generation	39	-0.60017	-2.27349	3.86808e-06	0.000194264	0.00014267	4386	tags=59%, list=21%, signal=47%	F2RL1/PON3/AATF/NOX4/GNAI2/NOX5/ITGAM/SH3PXD2B/AGT/HVCN1/TGFB1/CYBB/NCF1/TYROBP/ITGB2/SYK/GNAI3/ACP5/NCF4/CYBA/GSTP1/ALOX12/NOX3
GO:0022612	gland morphogenesis	115	-0.487141	-2.26076	6.59641e-09	1.26334e-06	9.27813e-07	4079	tags=45%, list=19%, signal=37%	MMP2/PROP1/SEMA3C/SOX9/CYP7B1/PROX1/DAG1/CSF1R/NOTCH2/KDM5B/TGFA/TBX3/NTN1/TGFB1/PAX6/EGFR/GLI3/CFLAR/PTN/TWSG1/SFRP1/LRP5/RPS6KA1/BTBD7/HPN/TGFBR2/PTCH1/LIMS2/TGM2/MSN/SNAI2/SLC9A3R1/CPB2/FGFR2/SCRIB/HGF/ID4/TNFAIP3/TGFB3/DDR1/IGFBP5/NOTCH1/BMP7/CSF1/FGF1/LAMA1/EPHA2/TBX2/FGL1/CAV1/RARG/TNC
GO:0019755	one-carbon compound transport	20	-0.701259	-2.24954	1.09357e-05	0.000397706	0.000292081	1067	tags=40%, list=5%, signal=38%	HBD/POU3F3/HBA1/CA2/SLC14A1/HBB/HBA2/AQP1
GO:0001771	immunological synapse formation	15	-0.750706	-2.23366	2.69161e-05	0.00076379	0.000560938	1444	tags=53%, list=7%, signal=50%	LGALS3/HAVCR2/MSN/CD81/DOCK2/PRF1/CCL19/DOCK8
GO:0045766	positive regulation of angiogenesis	168	-0.455604	-2.22716	5.68561e-10	1.89361e-07	1.39069e-07	4460	tags=49%, list=21%, signal=39%	KDR/FGF2/MDK/EMP2/VEGFB/RUNX1/JUP/CDH5/MIR125A/HMOX1/CMA1/IL1B/BTG1/SASH1/F3/MIR143/NOS3/IL10/EMILIN2/TEK/GREM1/ITGAX/CX3CR1/GRN/MIR99B/PRKD1/NFE2L2/BRCA1/CD40/RHOB/PLCG1/C5/NR2E1/C3/C3AR1/GATA2/HMGA2/CTSH/TLR3/ERAP1/RLN2/ABL1/CYBB/ITGB1/ANGPT2/NINJ1/TIE1/CXCR4/EMC10/GAB1/STAT3/SP1/ADM/RRAS/PGF/KLF4/ITGB8/EMILIN1/TJP1/HSPB6/HIPK2/TGFBR2/VEGFC/S100A1/ANXA3/ADAM12/SEMA5A/HGF/VEGFA/PAK4/FLT1/DLL1/HK…
GO:1904018	positive regulation of vasculature development	168	-0.455604	-2.22716	5.68561e-10	1.89361e-07	1.39069e-07	4460	tags=49%, list=21%, signal=39%	KDR/FGF2/MDK/EMP2/VEGFB/RUNX1/JUP/CDH5/MIR125A/HMOX1/CMA1/IL1B/BTG1/SASH1/F3/MIR143/NOS3/IL10/EMILIN2/TEK/GREM1/ITGAX/CX3CR1/GRN/MIR99B/PRKD1/NFE2L2/BRCA1/CD40/RHOB/PLCG1/C5/NR2E1/C3/C3AR1/GATA2/HMGA2/CTSH/TLR3/ERAP1/RLN2/ABL1/CYBB/ITGB1/ANGPT2/NINJ1/TIE1/CXCR4/EMC10/GAB1/STAT3/SP1/ADM/RRAS/PGF/KLF4/ITGB8/EMILIN1/TJP1/HSPB6/HIPK2/TGFBR2/VEGFC/S100A1/ANXA3/ADAM12/SEMA5A/HGF/VEGFA/PAK4/FLT1/DLL1/HK…
GO:0010934	macrophage cytokine production	36	-0.598695	-2.21706	1.4659e-05	0.000485387	0.000356475	2965	tags=50%, list=14%, signal=43%	LAPTM5/MAPKAPK2/CD74/TLR4/P2RX7/IRAK3/HLA-G/TGFB1/AXL/TLR3/GPRC5B/MYD88/ACP5/CARD9/LITAF/PLCG2/TGFB3/SIRT1
GO:0010935	regulation of macrophage cytokine production	36	-0.598695	-2.21706	1.4659e-05	0.000485387	0.000356475	2965	tags=50%, list=14%, signal=43%	LAPTM5/MAPKAPK2/CD74/TLR4/P2RX7/IRAK3/HLA-G/TGFB1/AXL/TLR3/GPRC5B/MYD88/ACP5/CARD9/LITAF/PLCG2/TGFB3/SIRT1
GO:0002291	T cell activation via T cell receptor contact with antigen bound to MHC molecule on antigen presenting cell	10	-0.845724	-2.21445	8.54216e-06	0.000331625	0.00024355	2958	tags=90%, list=14%, signal=78%	FGL2/HLA-DMB/LGALS3/APBB1IP/HAVCR2/ITGAL/LGALS9/CD81/ICAM1
GO:0006958	complement activation, classical pathway	31	-0.616678	-2.21283	5.99939e-06	0.000256515	0.000188388	3036	tags=48%, list=14%, signal=42%	C1S/CLU/C5/C3/C1QA/CD55/TREM2/C4A/CR1/SERPING1/C1QB/C1QC/C7/IGLL1/C4B
GO:0002643	regulation of tolerance induction	17	-0.719413	-2.20581	4.39404e-05	0.00107773	0.0007915	3157	tags=65%, list=15%, signal=55%	LILRB2/IRAK3/HLA-G/FOXJ1/PHLPP1/LILRB4/TGFBR2/HAVCR2/PDCD1/CD3E/HLA-B
GO:0009310	amine catabolic process	18	-0.702454	-2.20472	6.61261e-05	0.00149981	0.00110148	5298	tags=78%, list=25%, signal=59%	SAT1/DHPS/MOXD1/CHDH/SULT1A4/MAOA/MAOB/SULT1A3/HNMT/PAOX/SLC44A1/COMT/ALDH7A1/SMOX
GO:0042119	neutrophil activation	36	-0.593989	-2.19964	1.75666e-05	0.000558599	0.000410243	6148	tags=67%, list=29%, signal=48%	IL18/PRAM1/DNASE1/CXCL6/STXBP2/FCER1G/F2RL1/MIR125A/SPI1/ITGAM/FCGR2B/GRN/LILRA2/TYROBP/PTAFR/ITGB2/SYK/MYD88/PREX1/STXBP3/ANXA3/IL15/CD300A/ANXA1
GO:0060411	cardiac septum morphogenesis	67	-0.516435	-2.19802	1.28052e-06	8.29754e-05	6.09383e-05	3923	tags=46%, list=18%, signal=38%	BMPR1A/MDM2/SEMA3C/TGFBR3/NOS3/PROX1/DNAH11/CHD7/TGFBR1/ROBO1/NOTCH2/TP53/FZD1/DHRS3/TBX3/SMAD6/EGLN1/FGFRL1/SMAD4/HES1/CCN1/TBX5/SMO/TGFBR2/FGFR2/LRP2/NOTCH1/HEY2/BMP7/APLNR/TBX2
GO:0061437	renal system vasculature development	30	-0.615918	-2.19637	3.50026e-05	0.000907771	0.00066668	4137	tags=63%, list=19%, signal=51%	EDNRA/MIR125A/WT1/ACTA2/PKD2/TEK/NOTCH2/IL6R/ANGPT1/ANGPT2/CFLAR/HES1/PECAM1/PDGFRA/PDGFRB/NOTCH3/NOTCH1/BMP7/AQP1
GO:0061440	kidney vasculature development	30	-0.615918	-2.19637	3.50026e-05	0.000907771	0.00066668	4137	tags=63%, list=19%, signal=51%	EDNRA/MIR125A/WT1/ACTA2/PKD2/TEK/NOTCH2/IL6R/ANGPT1/ANGPT2/CFLAR/HES1/PECAM1/PDGFRA/PDGFRB/NOTCH3/NOTCH1/BMP7/AQP1
GO:0010001	glial cell differentiation	224	-0.430083	-2.18877	2.81256e-11	1.48316e-08	1.08925e-08	5051	tags=48%, list=24%, signal=37%	AKT2/CDK1/TP73/SERPINE2/IL6ST/WDR1/TLR2/NCSTN/SOX4/METTL3/FGF2/MDK/LAMC3/BMP2/CRB1/CNTF/PLPP3/MIR26A1/IL1B/LEF1/PTPN11/TNFRSF1B/SPINT1/SOX9/BIN1/KCNJ10/HDAC11/LYN/LRP1/DAG1/GPR157/ABCA2/LGI4/TLR4/CLU/GRN/PARD3/PTPRZ1/CNTN2/NR2E1/SIRT2/ID2/TGFB1/GPR37L1/PAX6/C1QA/ABL1/PSEN1/VIM/PRX/HES5/GLI3/PTN/CXCR4/LPAR1/STAT3/ASCL1/SH3TC2/RHOA/ARHGEF10/ERBB2/HES1/TREM2/TMEM98/OPALIN/IL33/SOX2/SMO/DICER1/LIF/SO…
GO:0019835	cytolysis	21	-0.671262	-2.1777	7.52085e-05	0.00164678	0.00120942	2807	tags=48%, list=13%, signal=41%	MICB/C5/TGFB1/NINJ1/GZMB/CR1/NKG7/C7/MICA/PRF1
GO:0042402	cellular biogenic amine catabolic process	17	-0.706461	-2.1661	8.63189e-05	0.00183297	0.00134616	5298	tags=82%, list=25%, signal=62%	SAT1/DHPS/MOXD1/CHDH/SULT1A4/MAOA/MAOB/SULT1A3/HNMT/PAOX/SLC44A1/COMT/ALDH7A1/SMOX
GO:0021782	glial cell development	116	-0.466112	-2.16121	8.00608e-08	8.44374e-06	6.2012e-06	4660	tags=48%, list=22%, signal=38%	TLR2/NCSTN/SOX4/MDK/LAMC3/CNTF/MIR26A1/IL1B/KCNJ10/HDAC11/LYN/LRP1/DAG1/ABCA2/LGI4/TLR4/CLU/GRN/PARD3/CNTN2/SIRT2/C1QA/PSEN1/VIM/PRX/HES5/LPAR1/ASCL1/SH3TC2/ARHGEF10/TREM2/SMO/DICER1/NRROS/NCMAP/MT3/LAMB2/NDRG1/MED12/MYRF/SOX10/OLIG1/FA2H/MAL/ID4/ASPA/DLL1/PLP1/ADGRG6/NKX6-2/MAG/NKX2-2/PHGDH/ITGB4/POU3F2/GFAP
GO:0003203	endocardial cushion morphogenesis	36	-0.58229	-2.15631	3.48196e-05	0.000907771	0.00066668	5470	tags=61%, list=26%, signal=46%	MSX2/TGFB2/ACVRL1/BMP2/BMPR1A/MDM2/SOX9/NOS3/TGFBR1/ROBO1/MDM4/TBX3/DCHS1/SMAD4/TGFBR2/SNAI2/MSX1/NOTCH1/HEY2/BMP7/APLNR/TBX2
GO:0045446	endothelial cell differentiation	114	-0.464336	-2.15584	2.81642e-07	2.3763e-05	1.74519e-05	5338	tags=51%, list=25%, signal=38%	JAG1/F11R/S1PR1/RAP1B/FZD2/ACVRL1/SETSIP/FOXJ2/SCUBE1/KDR/F2RL1/EDNRA/CDH5/IL1B/BTG1/SOX18/IKBKB/EDNRB/PROX1/TNFRSF1A/HEG1/TJP2/FSTL1/HAPLN2/CLDN1/ROCK1/MIR99B/FZD1/ACVR2B/COL15A1/EZR/COL18A1/VEZF1/TIE1/SMAD4/CXCR4/NOTCH4/MARVELD2/MYD88/PECAM1/TJP1/ARHGEF26/PDPN/RDX/ID1/MSN/PLOD3/ATOH8/VEGFA/CLDN5/SOX17/CLIC4/DLL1/ICAM1/NOTCH1/HEY2/APOLD1/RAPGEF3
GO:0003158	endothelium development	132	-0.45487	-2.15347	1.6842e-08	2.31688e-06	1.70155e-06	6277	tags=56%, list=29%, signal=40%	RAP1A/NR2F2/FOXC2/ROBO4/CXCL10/RBPJ/CTNNB1/CD34/FOXP3/JAG1/F11R/S1PR1/RAP1B/FZD2/ACVRL1/SETSIP/FOXJ2/SCUBE1/KDR/F2RL1/EDNRA/CDH5/IL1B/BTG1/SOX18/IKBKB/EDNRB/PROX1/TNFRSF1A/HEG1/TJP2/SLC40A1/FSTL1/ITGAX/HAPLN2/CLDN1/ROCK1/MIR99B/RHOB/FZD1/ACVR2B/COL15A1/EZR/COL18A1/VEZF1/TIE1/SMAD4/CXCR4/NOTCH4/RHOA/GJA5/MARVELD2/MYD88/PECAM1/TJP1/ARHGEF26/PDPN/RDX/ID1/MSN/PLOD3/ATOH8/VEGFA/CLDN5/SOX17/CLIC4/DLL1/…
GO:0006335	DNA replication-dependent chromatin assembly	31	-0.599463	-2.15105	1.69282e-05	0.000543763	0.000399347	5441	tags=68%, list=25%, signal=51%	H3C1/H3C8/H4C16/H3C10/H3C12/H4C5/HAT1/NASP/H4C3/H4C6/H4C4/H3C11/ASF1A/H3C2/H4C2/H4C15/H3C3/IPO4/ASF1B/H3C6/H4C13
GO:0072012	glomerulus vasculature development	28	-0.616189	-2.14548	3.87004e-05	0.00098352	0.00072231	4137	tags=64%, list=19%, signal=52%	EDNRA/MIR125A/WT1/ACTA2/TEK/NOTCH2/IL6R/ANGPT1/ANGPT2/CFLAR/HES1/PECAM1/PDGFRA/PDGFRB/NOTCH3/NOTCH1/BMP7/AQP1
GO:0099024	plasma membrane invagination	62	-0.514158	-2.14522	3.82223e-06	0.000193497	0.000142107	3077	tags=45%, list=14%, signal=39%	ITGAM/FCGR2B/BIN2/ANO6/APPL2/RAB31/ITGA2/C3/RAC2/GATA2/ITGB2/ABCA1/RHOA/TREM2/AIF1/NCKAP1L/SNX18/MEGF10/RHOG/SNX33/PLCG2/MFGE8/CD300A/GSN/DOCK1/XKR8/IGLL1/MARCO
GO:0090322	regulation of superoxide metabolic process	29	-0.608865	-2.13968	5.18381e-05	0.00121045	0.00088897	4386	tags=66%, list=21%, signal=52%	F2RL1/PON3/AATF/GNAI2/BST1/ITGAM/NFE2L2/AGT/HVCN1/TGFB1/TYROBP/ITGB2/SYK/GNAI3/ACP5/CYBA/GSTP1/BMP7/MIR27B
GO:0036230	granulocyte activation	42	-0.553448	-2.13178	3.30961e-05	0.000879967	0.00064626	6148	tags=64%, list=29%, signal=46%	IL18/PRAM1/DNASE1/CXCL6/STXBP2/FCER1G/F2RL1/ENPP3/MIR125A/SPI1/ITGAM/FCGR2B/GRN/CCL3/LILRA2/CCR2/TYROBP/PTAFR/ITGB2/SYK/MYD88/PREX1/STXBP3/ANXA3/IL15/CD300A/ANXA1
GO:0042063	gliogenesis	305	-0.404558	-2.13132	5.66231e-12	3.58311e-09	2.63148e-09	4681	tags=43%, list=22%, signal=34%	WDR1/TLR2/NCSTN/SOX4/PRKCH/METTL3/ATP1B2/FGF2/MDK/CCL2/LAMC3/BMP2/CRB1/P2RY1/CNTF/PLPP3/MIR26A1/IL1B/LEF1/SYNE2/PTPN11/TNFRSF1B/SPINT1/SOX9/BIN1/KCNJ10/HDAC11/LYN/LRP1/DAG1/GPR157/UFL1/CSF1R/ABCA2/LGI4/TLR4/CX3CR1/CLU/GRN/PARD3/TP53/PTPRZ1/CNTN2/CCL3/NR2E1/CCR2/SIRT2/ID2/NTN1/TGFB1/GPR37L1/PAX6/C1QA/ABL1/PSEN1/VIM/PRX/HES5/GLI3/PPP1CC/ADGRG1/PTN/CXCR4/LPAR1/STAT3/ASCL1/SH3TC2/RHOA/ARHGEF10/DISC1/…
GO:0003197	endocardial cushion development	45	-0.543496	-2.13028	2.08264e-05	0.000630573	0.000463101	5470	tags=58%, list=26%, signal=43%	MSX2/JAG1/TGFB2/ACVRL1/FOXF1/BMP2/BMPR1A/MDM2/SOX9/NOS3/TGFBR1/ROBO1/MDM4/TBX3/DCHS1/SMAD4/TBX5/TGFBR2/SNAI2/MSX1/ERBB3/NOTCH1/HEY2/BMP7/APLNR/TBX2
GO:0032494	response to peptidoglycan	11	-0.778812	-2.12254	0.000104926	0.00213495	0.00156794	2648	tags=64%, list=12%, signal=56%	IRAK3/INAVA/TREM2/MYD88/RELA/IRF5/CARD9
GO:0034111	negative regulation of homotypic cell-cell adhesion	13	-0.739691	-2.11743	0.000119024	0.00236683	0.00173823	1299	tags=38%, list=6%, signal=36%	RDX/C1QTNF1/ALOX12/CD9/ADAMTS18
GO:0035886	vascular associated smooth muscle cell differentiation	35	-0.57272	-2.11739	6.87648e-05	0.00154437	0.00113421	4236	tags=57%, list=20%, signal=46%	RAMP2/DNMT1/NFATC2/EDNRA/MIR26A1/GPER1/MYOCD/NFATC1/NFATC3/SGCB/ADM/HES1/NFATC4/EFEMP2/QKI/VEGFA/MIR100/NOTCH1/HEY2/APLNR
GO:2001044	regulation of integrin-mediated signaling pathway	22	-0.639327	-2.11579	7.23484e-05	0.00161204	0.00118391	5252	tags=82%, list=25%, signal=62%	LAMA2/NID1/EMP2/LAMC1/MIR92B/LIMS1/BST1/PRKD1/SLC2A10/FLNA/CTNNA1/PHACTR4/LIMS2/CD63/LAMB2/LOXL3/TIMP1/LAMA1
GO:0002455	humoral immune response mediated by circulating immunoglobulin	44	-0.541785	-2.1141	2.41949e-05	0.000699111	0.000513436	3038	tags=43%, list=14%, signal=37%	FCGR2B/C1S/CLU/C5/C3/C1QA/FOXJ1/CD55/TREM2/C4A/CR1/SERPING1/C1QB/C1QC/EXO1/C7/CD81/IGLL1/C4B
GO:0014015	positive regulation of gliogenesis	69	-0.497613	-2.1134	6.79418e-06	0.000286624	0.0002105	4924	tags=57%, list=23%, signal=44%	TP73/SERPINE2/IL6ST/TLR2/PRKCH/MDK/BMP2/IL1B/TNFRSF1B/SPINT1/BIN1/LYN/DAG1/UFL1/PTPRZ1/ID2/NTN1/TGFB1/PPP1CC/PTN/CXCR4/HES1/GJC2/IL33/DICER1/LIF/SOX8/VEGFC/SOX10/OLIG2/ASPA/LRP2/NOTCH1/NKX6-2/HDAC1/MAG/TSPO/NKX2-2/GFAP
GO:0019882	antigen processing and presentation	100	-0.461953	-2.11279	9.32813e-07	6.48664e-05	4.76387e-05	5161	tags=50%, list=24%, signal=38%	FCGR1A/SLC11A1/ERAP2/HLA-DRB1/FCER1G/RAB32/PDIA3/PYCARD/HLA-DOA/CD1D/HLA-DPA1/AP3B1/RAB27A/IKBKB/HLA-DRA/LILRB2/FCGR2B/CD74/FGL2/CALR/HLA-DMB/RAB34/HLA-G/IFI30/RAB10/CTSS/CTSH/ERAP1/SAR1B/CD68/TAP1/HLA-E/WAS/TREM2/DNM2/TAPBPL/WDFY4/CLEC4M/MARCHF8/HLA-DQA2/PSME1/HFE/CD209/ICAM1/HLA-F/HLA-DMA/HLA-B/B2M/PSMB8/CCL19
GO:0021511	spinal cord patterning	18	-0.672811	-2.11168	0.000255073	0.00402519	0.00295615	2164	tags=61%, list=10%, signal=55%	GDF11/GLI3/ASCL1/SMO/DBX1/SUFU/RFX4/TULP3/NKX2-2/GLI2/DLL4
GO:0032623	interleukin-2 production	62	-0.506035	-2.11132	6.9891e-06	0.000287528	0.000211164	5707	tags=55%, list=27%, signal=40%	CD34/CLEC7A/FOXP3/MALT1/PTPRC/HOMER3/ZFP36/IL1A/TRIM27/CD86/RUNX1/IL1B/CARD11/LAPTM5/TBX21/HDAC7/RPS3/GATA3/CCR2/EZR/SASH3/ABL1/CD4/PNP/LILRB4/CR1/HAVCR2/CARD9/PLCG2/CD3E/TNFAIP3/VSIG4/GBP1/ANXA1
GO:0032663	regulation of interleukin-2 production	62	-0.506035	-2.11132	6.9891e-06	0.000287528	0.000211164	5707	tags=55%, list=27%, signal=40%	CD34/CLEC7A/FOXP3/MALT1/PTPRC/HOMER3/ZFP36/IL1A/TRIM27/CD86/RUNX1/IL1B/CARD11/LAPTM5/TBX21/HDAC7/RPS3/GATA3/CCR2/EZR/SASH3/ABL1/CD4/PNP/LILRB4/CR1/HAVCR2/CARD9/PLCG2/CD3E/TNFAIP3/VSIG4/GBP1/ANXA1
GO:0097084	vascular associated smooth muscle cell development	12	-0.755422	-2.106	0.000161455	0.00297001	0.00218122	1674	tags=67%, list=8%, signal=61%	SGCB/ADM/HES1/NFATC4/EFEMP2/VEGFA/NOTCH1/HEY2
GO:0042552	myelination	140	-0.440679	-2.10231	1.57216e-07	1.44183e-05	1.0589e-05	4052	tags=44%, list=19%, signal=36%	ORMDL3/SBF2/MIR26A1/TNFRSF1B/KCNJ10/BCAS1/GALC/DAG1/MARVELD1/CYFIP1/ABCA2/ITGAX/LGI4/TYMP/CLU/PARD3/JAM3/ZNF24/PTPRZ1/CNTN2/SIRT2/MBP/ACSBG1/PRX/HES5/GAL3ST1/TG/PTN/CXCR4/ABCD1/LPAR1/SH3TC2/ARHGEF10/ERBB2/TMEM98/SERINC5/PMP22/DICER1/JAM2/NCMAP/QKI/HGF/NDRG1/UGT8/PLLP/CLDN5/MYRF/KLK6/SOX10/OLIG2/FA2H/CD9/MAL/ID4/ASPA/PLP1/ADGRG6/NKX6-2/MAG/ITGB4/POU3F2/RARG
GO:0035909	aorta morphogenesis	35	-0.566733	-2.09525	9.50998e-05	0.00197309	0.00144906	5911	tags=60%, list=28%, signal=43%	RBPJ/EYA1/JAG1/TGFB2/COL3A1/MIR29B1/ACVRL1/SOX4/BMPR1A/MIR143/PROX1/LRP1/CHD7/FKBP10/HES1/EFEMP2/PDGFRB/NOTCH1/HEY2/TBX2/DLL4
GO:0007272	ensheathment of neurons	142	-0.439995	-2.09453	6.02323e-08	6.57155e-06	4.82624e-06	4052	tags=44%, list=19%, signal=36%	ORMDL3/SBF2/MIR26A1/TNFRSF1B/KCNJ10/BCAS1/GALC/DAG1/MARVELD1/CYFIP1/ABCA2/ITGAX/LGI4/TYMP/CLU/PARD3/JAM3/ZNF24/PTPRZ1/CNTN2/SIRT2/MBP/ACSBG1/PRX/HES5/GAL3ST1/TG/PTN/CXCR4/ABCD1/LPAR1/SH3TC2/ARHGEF10/ERBB2/TMEM98/SERINC5/PMP22/DICER1/JAM2/NCMAP/QKI/HGF/NDRG1/UGT8/PLLP/CLDN5/MYRF/KLK6/SOX10/OLIG2/FA2H/CD9/MAL/ID4/ASPA/PLP1/ADGRG6/NKX6-2/MAG/ITGB4/CLDN11/POU3F2/RARG
GO:0008366	axon ensheathment	142	-0.439995	-2.09453	6.02323e-08	6.57155e-06	4.82624e-06	4052	tags=44%, list=19%, signal=36%	ORMDL3/SBF2/MIR26A1/TNFRSF1B/KCNJ10/BCAS1/GALC/DAG1/MARVELD1/CYFIP1/ABCA2/ITGAX/LGI4/TYMP/CLU/PARD3/JAM3/ZNF24/PTPRZ1/CNTN2/SIRT2/MBP/ACSBG1/PRX/HES5/GAL3ST1/TG/PTN/CXCR4/ABCD1/LPAR1/SH3TC2/ARHGEF10/ERBB2/TMEM98/SERINC5/PMP22/DICER1/JAM2/NCMAP/QKI/HGF/NDRG1/UGT8/PLLP/CLDN5/MYRF/KLK6/SOX10/OLIG2/FA2H/CD9/MAL/ID4/ASPA/PLP1/ADGRG6/NKX6-2/MAG/ITGB4/CLDN11/POU3F2/RARG
GO:0010718	positive regulation of epithelial to mesenchymal transition	51	-0.522747	-2.09372	1.31274e-05	0.000453935	0.000333376	5765	tags=57%, list=27%, signal=42%	CTNNB1/DAB2/FOXC1/JAG1/TGFB2/COL1A1/MDK/EMP2/BMP2/IL1B/LEF1/TGFBR1/BAMBI/TGFB1/AXIN2/SMAD4/FERMT2/PDPN/GLIPR2/TGFBR2/GCNT2/LOXL2/TGFB3/NOTCH1/RGCC/BMP7/WWTR1/CRB2/TGFB1I1
GO:0006911	phagocytosis, engulfment	54	-0.512711	-2.09169	3.27358e-05	0.000874059	0.000641921	3077	tags=46%, list=14%, signal=40%	ITGAM/FCGR2B/BIN2/ANO6/APPL2/RAB31/ITGA2/C3/RAC2/GATA2/ITGB2/ABCA1/TREM2/AIF1/NCKAP1L/MEGF10/RHOG/PLCG2/MFGE8/CD300A/GSN/DOCK1/XKR8/IGLL1/MARCO
GO:0010324	membrane invagination	69	-0.491711	-2.08834	1.18195e-05	0.000422563	0.000310336	3077	tags=42%, list=14%, signal=36%	ITGAM/FCGR2B/BIN2/ANO6/APPL2/CHMP4A/RAB31/ITGA2/C3/RAC2/GATA2/ITGB2/ABCA1/RHOA/TREM2/AIF1/NCKAP1L/SNX18/MEGF10/RHOG/SNX33/PLCG2/MFGE8/CD300A/GSN/DOCK1/XKR8/IGLL1/MARCO
GO:0002698	negative regulation of immune effector process	114	-0.449138	-2.08528	1.39367e-06	8.90822e-05	6.54231e-05	5946	tags=54%, list=28%, signal=39%	DUSP10/ZC3H12A/AHR/FOXP3/CD84/HLA-A/PTPRC/C4BPB/THOC1/TGFB2/HLX/RABGEF1/FOXF1/CRK/PTPN6/KLRD1/ENPP3/CR2/HMOX1/SLAMF1/IL4I1/IL10/TBX21/SPI1/ZBTB7B/FCGR2B/FGL2/CX3CR1/GRN/IRAK3/HLA-G/RPS19/CCR2/ANGPT1/TGFB1/AXL/FOXJ1/A2M/CD55/HLA-E/TMBIM6/BST2/LGALS3/LILRB4/IL33/ACP5/NCKAP1L/CR1/HAVCR2/SERPING1/LGALS9/HFE/CD300A/LOXL3/MICA/TGFB3/VSIG4/HLA-F/CD22/ANXA1/HLA-B
GO:0061082	myeloid leukocyte cytokine production	49	-0.522232	-2.08436	4.17662e-05	0.00103646	0.000761188	5123	tags=53%, list=24%, signal=40%	TGFB2/RABGEF1/BCL10/PYCARD/HMOX1/LAPTM5/MAPKAPK2/CD74/DDX21/TLR4/P2RX7/IRAK3/HLA-G/TGFB1/AXL/TLR3/GPRC5B/SYK/MYD88/ACP5/MAVS/CARD9/LITAF/PLCG2/TGFB3/SIRT1
GO:0048709	oligodendrocyte differentiation	100	-0.455438	-2.083	1.90181e-06	0.000116842	8.581e-05	3694	tags=45%, list=17%, signal=37%	TNFRSF1B/SOX9/KCNJ10/HDAC11/LYN/DAG1/ABCA2/CLU/PTPRZ1/CNTN2/PAX6/HES5/GLI3/PTN/CXCR4/LPAR1/ASCL1/ERBB2/HES1/TMEM98/OPALIN/IL33/SOX8/BOK/CDKN2C/MED12/CNP/MYRF/SOX10/GPR17/OLIG1/OLIG2/FA2H/MAL/ID4/ASPA/SLC45A3/DAAM2/PLP1/NOTCH1/NKX6-2/HDAC1/MAG/SOX13/NKX2-2
GO:0021513	spinal cord dorsal/ventral patterning	16	-0.690821	-2.08081	0.000164079	0.00300555	0.00220732	1946	tags=62%, list=9%, signal=57%	GLI3/ASCL1/SMO/DBX1/SUFU/RFX4/TULP3/NKX2-2/GLI2/DLL4
GO:0003179	heart valve morphogenesis	53	-0.511692	-2.07663	1.82265e-05	0.000576686	0.000423526	4232	tags=53%, list=20%, signal=42%	BMP2/BMPR1A/MDM2/SOX9/NOS3/ROBO1/NOTCH2/ROCK1/NFATC1/GATA3/MDM4/TGFB1/DCHS1/SMAD6/TIE1/FGFRL1/SMAD4/GJA5/EMILIN1/CCN1/EFNA1/TBX5/TGFBR2/SNAI2/ELN/NOTCH1/HEY2/DLL4
GO:0003180	aortic valve morphogenesis	30	-0.581556	-2.07384	0.000212647	0.0035693	0.00262134	3622	tags=53%, list=17%, signal=44%	SOX9/NOS3/ROBO1/ROCK1/NFATC1/GATA3/TGFB1/SMAD6/TIE1/EMILIN1/EFNA1/SNAI2/ELN/NOTCH1/HEY2/DLL4
GO:0061383	trabecula morphogenesis	46	-0.523666	-2.07364	6.88232e-05	0.00154437	0.00113421	5911	tags=63%, list=28%, signal=46%	RBPJ/MED1/FBN2/MSX2/S1PR1/TGFB2/COL1A1/MMP2/BMPR1A/TGFBR3/HEG1/TEK/SBNO2/SEMA4D/CHD7/SLC40A1/TGFBR1/GREM1/ADAMTS1/EGLN1/RHOA/SFRP1/THBS3/PLXNB1/NOTCH1/HEY2/ADGRG6/BMP7/DLL4
GO:0015670	carbon dioxide transport	11	-0.76001	-2.0713	0.000295241	0.00445238	0.00326989	1067	tags=64%, list=5%, signal=60%	AQP4/HBD/HBA1/CA2/HBB/HBA2/AQP1
GO:0090331	negative regulation of platelet aggregation	11	-0.758876	-2.06821	0.000307291	0.00456465	0.00335234	914	tags=36%, list=4%, signal=35%	C1QTNF1/ALOX12/CD9/ADAMTS18
GO:0002474	antigen processing and presentation of peptide antigen via MHC class I	29	-0.58788	-2.06594	0.000177614	0.00316604	0.00232518	5366	tags=66%, list=25%, signal=49%	HLA-C/HLA-A/FCGR1A/ERAP2/FCER1G/PDIA3/IKBKB/CALR/HLA-G/IFI30/ERAP1/SAR1B/TAP1/HLA-E/TAPBPL/HFE/HLA-F/HLA-B/B2M
GO:0072574	hepatocyte proliferation	22	-0.62344	-2.06321	0.000147417	0.00280136	0.00205736	3412	tags=73%, list=16%, signal=61%	GLI1/MED1/CEBPB/MDK/PROX1/NOTCH2/TGFA/CFLAR/PTN/RPS6KA1/HPN/LIMS2/CPB2/TNFAIP3/FGF1/FGL1
GO:0072575	epithelial cell proliferation involved in liver morphogenesis	22	-0.62344	-2.06321	0.000147417	0.00280136	0.00205736	3412	tags=73%, list=16%, signal=61%	GLI1/MED1/CEBPB/MDK/PROX1/NOTCH2/TGFA/CFLAR/PTN/RPS6KA1/HPN/LIMS2/CPB2/TNFAIP3/FGF1/FGL1
GO:0045765	regulation of angiogenesis	298	-0.392295	-2.06166	1.02895e-10	4.06951e-08	2.9887e-08	4527	tags=41%, list=21%, signal=33%	GLUL/VASH1/KDR/FGF2/MDK/RECK/EMP2/VEGFB/RUNX1/JUP/CDH5/MIR125A/HMOX1/CMA1/IL1B/SPRY2/BTG1/SASH1/F3/ALOX5/MIR143/NIBAN2/RHOJ/NOS3/SEMA6A/IL10/EMILIN2/TEK/HHEX/SLC12A2/GREM1/ITGAX/CX3CR1/ROCK1/GRN/MIR99B/PRKD1/NFE2L2/BRCA1/CD40/RHOB/PLCG1/HLA-G/C5/NR2E1/C3/FOXO4/CCR2/C3AR1/EPN2/AGT/GATA2/HMGA2/CTSH/TLR3/ERAP1/RLN2/ABL1/CYBB/ITGB1/AGO1/ANGPT2/NINJ1/ADAMTS1/TIE1/RNH1/EGLN1/STAB1/THBS4/CXCR4/EMC10/GAB…
GO:0001570	vasculogenesis	78	-0.474807	-2.06152	9.76441e-06	0.000371423	0.000272778	4917	tags=50%, list=23%, signal=39%	TIPARP/FOXF1/WNT7B/KDR/EMP2/TGFBR3/WT1/MYOCD/SOX18/HEG1/HDAC7/YAP1/PAXIP1/TGFB1/TIE1/ACKR3/ITGAV/AMOT/ADM/RRAS/ITGB8/SGPL1/MYO1E/TBX5/SMO/TGFBR2/FZD4/ZFP36L1/RIN2/QKI/VEGFA/SOX17/PDGFRB/TEAD2/NOTCH1/HEY2/APLNR/EPHA2/CAV1
GO:0032928	regulation of superoxide anion generation	21	-0.634889	-2.0597	0.000440785	0.0060114	0.00441485	4386	tags=71%, list=21%, signal=57%	F2RL1/PON3/AATF/GNAI2/ITGAM/AGT/HVCN1/TGFB1/TYROBP/ITGB2/SYK/GNAI3/ACP5/CYBA/GSTP1
GO:0032760	positive regulation of tumor necrosis factor production	97	-0.455552	-2.05885	3.61973e-06	0.000186225	0.000136766	3858	tags=41%, list=18%, signal=34%	OAS2/FRMD8/FZD5/PTPN11/ZBTB20/DHX9/MAPKAPK2/TLR4/CLU/SPN/TNFRSF8/FADD/CCL3/LILRA2/CCR2/TLR3/SASH3/CYBB/PSEN1/TYROBP/PTAFR/CD14/HLA-E/STAT3/SYK/MYD88/NFATC4/IL33/HAVCR2/SELENOK/TMEM106A/MAVS/CARD9/CYBA/PLCG2/LGALS9/ORM2/CCL19/FCGR3A/MIR27B
GO:1901342	regulation of vasculature development	304	-0.390986	-2.05827	6.67513e-11	3.01716e-08	2.21584e-08	4527	tags=41%, list=21%, signal=33%	GLUL/VASH1/KDR/FGF2/MDK/RECK/EMP2/VEGFB/RUNX1/JUP/CDH5/MIR125A/HMOX1/CMA1/IL1B/SPRY2/BTG1/SASH1/F3/ALOX5/MIR143/NIBAN2/RHOJ/NOS3/SEMA6A/IL10/EMILIN2/TEK/HHEX/SLC12A2/GREM1/ITGAX/CX3CR1/ROCK1/GRN/MIR99B/ADAM10/PRKD1/NFE2L2/BRCA1/CD40/RHOB/PLCG1/HLA-G/C5/NR2E1/C3/FOXO4/CCR2/C3AR1/EPN2/AGT/GATA2/HMGA2/CTSH/TLR3/ERAP1/RLN2/ABL1/CYBB/ITGB1/AGO1/ANGPT2/NINJ1/ADAMTS1/TIE1/RNH1/EGLN1/STAB1/THBS4/CXCR4/EM…
[truncated: 712 more rows]

## Sheet: S6
Supplementary Table S6
Gene statistics for the CUD-associated WGCNA module yellow and module hub genes
[truncated: 2,518 more rows]

## Sheet: S7
Supplementary Table S7
[truncated: 521 more rows]

[truncated: 11 more sheets: S8, S9, S10, S11, S12, S13, S14, S15, S16, S17, Tabelle2]
